# Supplementary material for: Molecular Evolution and Genetic Variation of G2-Like Transcription Factor Genes in Maize
Source: PLoS One. 2016 Aug 25;11(8):e0161763. doi: 10.1371/journal.pone.0161763 (PMC4999087; doi:10.1371/journal.pone.0161763)
Supplement: S1 Text — (TXT) [file pone.0161763.s012.txt]

CDS sequences of maize G2-like genes
>ZmG1
ATGTCTTCATGCCAGATGTATCATCATCAACAACAGCTTCAGAGCCACAGTCATTTCCTGTCTTCTAGGCAGACATTCCCTCCAGAAAGGCACATGCTTCTGCAAGGAGGGAGCATTCCAGCAGAGCCAGGGCTTGTGCTTTCCACTGATGCTAAACCTAGGTTAAAATGGACACCTGAACTACATGAGCGTTTTGTGGAGGCGGTAAACCAACTTGGTGGGCCTGACAAAGCTACACCGAAGACAATCATGAGACTCATGGGTGTCCCCGGACTAACACTATACCACCTTAAGAGTCATCTTCAGAAATACAGGCTAAGCAAAAACATCCATGCCCAAGCTAATGGTGTAAATGCAAAAAATGTGATTGGTTGCACCATGGCAATGGACAAACCACTTGAAGGAAATGGATCACCAGCTAGCCACTTAAACCTTGGAACCCAGACAAACAAATCTGTGCACATAGGTGAAGCCCTTCAGATGCAAATTGAAGTACAGCGCCGACTGCATGAGCAACTAGAGGTACAAAGACATTTGCAACTCCGCATTGAAGCACAAGGGAAGTACCTACAATCTGTGCTAGAAAAGGCACAGGAGACACTTTCAAAGCAGAATGCAGGGTCAGTCGGTGTAGAAACCGCGAAGATGCAACTGTCAGAATTAGTCTCAAAAGTATCGACAGAATGCCTCCAGCATGCATTTACAGGCTTTGAGGAGATTGATGGTTCCCAAATTCTACAAGGCCATACCATCCAACTTGGCGATGGGTCAGTTGACAGCTGCTTAACTGCCTGTGACGGCTCACAGAAAGATCAAGATATCCTGTCAATCAGTCTTTCCGCTCACAGAGGAAAGGAGATAGGAGGCATGACCTTTGATATACAAGAGAAAGAAAGAGGAAGAGAGGATTTGTTTCTTGACAAGCTAAGCATGACGCCTCCAGGCCAACTAGACAGGCGTGAGAGAGGAAGTTTTAGTATGACACGGAAGGCAGCAAAACTGGATCTGAACATCAATGATACCACTGATGGGCCACAGAACTGCAAGAAAATTGACTTGAATGGGTTCAACTGGACC
>ZmG2
ATGAGGAACTTTAATCTGATGCAGTCTCAAAAGAGCAGAGTTTTGGGAGCAATGTCATCCTCTTTGCCTATTCTGCCAAATCCTTTGAAAGGGAGCTTCTCAAGGCCTCATAACCCCCAGCATATTCCTATGTTGAGGCAGCTGCCTGATGACTCTATGCCCTTGTGTATTGACACACATCAGTCTGCTAGTTTGCACCCAAGAGCTGGTGTTATCGGGGTACCATATTCAGGCTACACTGCTAGTCCACTTGATTCTGTGTCTAACCTTGATAGCCAGACAATGGCTGCACCCTTTATTTCTCAGTCATCCAATTTTGAAGCTCTCCAGTCTCTATCTAATAATACCCCAGAAACACACACTAAGGCAGCCTGGTTCACATCTTCTATGGATGTTTCACCACTCAACACAGATAATATTGCTGCTTCTGATGTTAATCAAATCCAGAGTATACGTCCTGCTATGACATCTGATGAGAGTGCTACACAAAACGATTGGTGGGCAGATATAATGAATGATGATTGGAAAGATATTCTTGACGCAACAGCTACTGATTCCCACTCAAAAGCCATGATTCAAATTTCCAACTCAGCTACATCACTACCTGCAGTAAATCAGTCAGCTTCATCTCATAGTAGGGAGATTTGTCCTGTTGCTAGTCCTCCCAATAGCAGCAATGCTTCAGTTGCCAAACAACGGATGAGATGGACCCCAGAACTCCATGAATGTTTTGTAGATGCTGTAAATCAGCTTGGCGGTAGCGAAAAAGCTACTCCTAAGGGTGTGCTAAAGCTTATGAAAGTTGATGGTTTGACTATATATCATGTCAAAAGCCACCTGCAGAAGTACCGCACAGCCCGCTATAAACCAGACCTGTCAGAAGGTACATCGGAAAAAAGGACAGCCACTGAAGAGCTGGTCCTGGACCTGAAAACGAGCATGGATCTTACTGAAGCACTGCGCCTTCAGATGGAAGTCCAGAAACGGCTTCATGAACAGCTTGAGATTCAGCGAAAATTGCAGTTGCGGATTGAAGAGCAAGGAAAGTATCTGCAGATGATGTTTGAAAAGCAGAGTCAATCGAGCACGGAGAAAGTCCAGGATCCATCCTCAAGGGATACAACAGCTAAACCGTCATCTAATCAGAGCCAGTCTACAAACAAGGATTGTGGTGCAACCATGGACCCAAATGGAACAGGAGGCATCGTACGGACTGCAGAACTGGGAGAACGTTCGTCTGAATTAGGTGTAAAACAGAAACTCGTAGAGATCGAAGAATCTGGTACCGAAGTAGCCACAGGCGACAGATCTAAGATCTCCCAAGAGAAGCGGCGCAAACTGCAAGATAGT
>ZmG3
ATGTTCCCCAGCCTGATCCACCACGCTAGCCACGGCCGACCCGACGTCGCCGTCGCCGAGGACGCACCACGCAGTGGCTGCGGGTTAGGGCTGCCCGGGCACGGCGGCGGGCCCAGCGTGGTGCTCACGGCCGATCCCAAGCCTAGGCTCCGCTGGACGGCCGACCTCCACGACCGCTTCGTCGATGCCGTCGCCCAGCTCGGCGGGCCTGATAAAGCAACACCGAAAGCTATCATGAGGACAATGGGAGTGAAGGGCCTCACCCTTTTTCACTTGAAAAGCCATCTTCAGAAATACAGATTGGGAAGACAGTCTGGAAAAGAGTTAACGGAGCAATCAAAAGATGCTTCTTACCTTATGGAAGCTCAAAGTGGAACAACTTTGTCTCCTAGAGGTTCTACTCCAGATGTGAAAGAGAGTCAAGAAGTTAAAGAAGCACTCAGAGCACAAATGGAAGTGCAACGAAGATTGCACGAACAAGTGGAGGTCCAGAAGCATATGCAGATCCGAATGGAGGCGAACCAGAAGTACATCGACACGATACTAGATAAGGCGTTCAAGATAGTATCTGAGCAACTGAGTGGCTTCAGCATATCTGACCAAGACCTACCGATTCTCACCTCTGCTAGGGCCATGCTTAGCCCTGCAGATCACTTGAGTTCGTCTGTCTTCCCCCAGCTCTCCGTCAGCTCCGTTAGCCTTCACAATCCTGGTCCTGGAGGAGGGAAAGGCCTTCCGCATGTTGCCGACAGCCACGTGTTCTCCCAGAGGCCACCTGAACAATTCAAGCGCAAATCACGT
>ZmG4
ATGGAGGCGCGGGCAGCGTCGGTCCCGGACCTTTCGCTGCACATCAGCCTTCCGAGCAGCGCCGCGTCTCCGTCTCCCGCCCCGGGGCTGGGCGCTGGAGGAGTAGGGCGTGGTGCGCAGCCGTCCGGAGGGGACCCGTGGCGCCGTCTGAACGGATCCACGGCGTCGACCGAGCTGTCGCTCTCGCCGCCGCCGCCGCGGCAGGAGGCGGCTGCCGGGGACGTCCTTCCATGGCGGCTCCGGCCGCCAGCGGCGAATTACTCCTCGTCCACCGCGGAGGCAACGTTCTTGCCGGTGACCGTGCCGCGGCTTTCGTTCGACGCCGCGGCGGAGGCGGCGCCGGCAAGGCCAATCAACGGAGTGCCCGTCTACAGCAGCCCGCGGACCGGCGCCGCCCATCCTTTTCTTGGCGCCGGCGGCGAATACCGGCAGTGCCACCACCACAAGGCCGCCGTGGGGCTATACAATCCCTACCACTCCTCGTCGTCGTGGCCCTCGTCCCTGCGGTCGACGACGACGGCGCCCCTTGGCGCCGTGGCGCCGCCGGCGTCCGACCCCACGGCGTCGTCGTACCTCTCGCCGTCCGCGTACCACCGGATGCTGTCGAGCACCGGCCGGCTCCACCTCCAGGGCGTGCTCGCCGACACGCTCCGCGGCTACGGCAGCGGGCACCACCACCGCCAGCACTTGGGCAGCCTGGCCGCGGCCCGCTACATGCCGAGGCTCCCGGCTTCCCGGCGCGGCATGCGCGCGCCGCGGATGCGGTGGACGAGCAGCCTGCACGCGCGTTTCGTCCACGCCGTCGAGCTCCTCGGCGGCCACGAGCGGGCGACGCCCAAGTCGGTGCTGGAGCTGATGGACGTGAAGGATCTGACGCTAGCGCATGTGAAGAGTCATTTGCAGATGTATAGGACCGTGAAGAGCACTGATAAGCCGCCTGCAGCAACCTCATCAGGAGGGGGAGGGCCGCCTGTGGACGGTGGTGGCGGGTCCGGCGACGACGACCACCCGAGCGATTGGCGGCGGGCTCCATCCTCATCAGCTGGTCGGGACGTCAGCCCGCAGGCGTTCACTGGACACCGGTCAGCCTCCTCGGACGGCGCGGCAAGCCATGCGGGCGGCGACGTTGAATGCTCCTCCGCCGACGATTCCGACGGTGGCAGGCCGCGCAGTGCTTCTCCGCCAAGGCTGCCGCCACCAAGTGCGTGCAATGCAGCAGACACCCTTCATTCAGTTGGCGTACCATATTCCACTACTGAGGATATGGAGCCTGCTTGTCGATCAGCTGGCTTACAACATTCACTCAACCATGAAATGAGCTGCCCTCCTAGCCTGGAGTTCACGCTAGGGCGGCCAAACTGGAATGGTGCAGAA
>ZmG5
ATGACCATGGTGAGAACGACGATGGTCGGCGCCAGGGAGAGGAGCGGGGGAGTGAGGCAGTACAACAGGTCCAAGGTGCCTCGCCTGCGGTGGACGCCCGATCTGCACCACTGCTTCGTCCACGCCATCCACAAGCTCGGAGGCCAGGACAAGGCTACGCCGAAGCGAGTCCTGCAGCTGATGGGTGTGGGAGGACTCACCATATCTCATGTCAAAAGCCATCTGCAGATGTACAGGAACATGAGAAATGATCTTGGAATGCAAGGGACGACGATGCAGCTGGTGCACCGGGCGGAGGAGCACGTATACGGCCTAGGCGGCATGCATATGGAACTCTGCGCCGATACACAGCGACGACAGCCGCAGTGCGGTCATGATGAGTGCGATGGCCCGGCCTGCTGCTGCATCGTCGTCTGCCGCTCGCCACCACCACCAAAGCCTGGAAAGGAGGCGACGACGCTGTTCCAACGCCAACTGAAAAGTGTGTTTGCAATGGAGGAGCCAAACAACAGTGGTGCGGGGAGGAGGCGTGAGCGGGAGGAGATGGATGGGAGCGCGAGCCCCAAGAGGGTGCTGCTGCGAGGAGGCCCAGGCCCAGGAACATGTGAGGGCGACGGGTCACCATCACCACCCAGCGCCAGCGGCGGCCTGTGCTGGGCGCTCGCAACAGCAGCAGCAGGTGGCTACAACAGCTACATGCGCATGATGCAAGCGGCCATGGGGATGGCTGCCGGCGCTCGTGCTCCGCCTCCGCGCACGCTTCGTCATCCACCTCGTCACGCGGAGACGACGGTGGAGCCCAGCCGGGGGCCGGGAATAAAGCGGCAGGCGCAGATGCAGTCGGCGTCGGCGCGGCCCGGCGCACAAGGCGGCGAACACGCCGCGCCAGCTCTTCGTCCTCGCAGCACCAGCAGCAGCGAGCAGCTCATCACATTCTCGGGCTTCGTGGTGGCGCAGAAGCAGCCGCCTCCTCCTCCTCCTCCCTGCTGCAGCCGTGACCACCCTTTCGAGATGGTCGGCACGGCTCTCATCGCTCATGGCGCCTCTGCCGAAGCGCGCTGCGGCCTGGAGACGCCGCCGAGGCTGCCCGCAGTGGCCGAACAAGCAGGCGGCGATCCCTGCTGGACGTCGTCGGCGGGTTCAGAAGACGACCACGACGAGGAGGAGGACGGCTGCTCGCTCTCGCTGTCCCTAGCTACGAGAAGCAGCCGCAGCAGCGGCGACGAGGGCGGCCGGCTCTCGCCTACGGCGGCCACGTCGTGGGGGAGCCAGATCAGCCTCGACCTGTCCTTGTCCACGCTA
>ZmG6
ATGGCTACTACTACTGCCGCAGCCCCCGACCTCTCGCTGCATATCAGCCCTCCCTCGCCGCCCGATGATGCTAGGAGCAGTGACGTGCTCTTCTCCAAGCAGACGTTGTGCCTCGGACTCGTTCAGACGACGACGGCGGCGGCGCATGATCAGGATGGCCAATGCGACGACGTCCAGCAGCAGCAGCGGCAGCGACTGCACCAGCAGCCTAGCCAGATCCAGAGGTTCAAGAAAACCTCGTCATCGTCGGCGGCGTTGTTATCTGCCGGAGGAGGCACGACGAGATCTGGGAACGGCAACAGCGGGGGCGGGAAGAGGAGCTCCAGAGCGCCGAGGATGAGGTGGACCACGGCTCTTCATGCACACTTCGTCCATGCCGTAGAGCTCCTTGGCGGCCATGAGAGAGCAACGCCAAAGTCAGTGCTGGAGCTGATGAACGTTAAGGATCTCACATTGGCTCATGTTAAGAGCCACTTGCAGATGTATCGAACAGTGAAGGGAACGACGGCAGACAGATCATGTGCTGCAGGCCATGTCCAGATGAGAGACATGGGCTTTCTGCACAGGGGTTGTGAACTGAATGGCTTCGAAGCGTTTAGCAACGGTACTTCTAATGCTACCGCCAATAATAGAATGCAGGCAGCTGCCGGGTCGCCGGCAGGGAAGCATGCTGAGGTAGCCTGGTTCTTGCGGCCACCCTTGGCACACCAGAGTAGTGGTGGTGGTGGTGGTGGTGGGGCGGTGCCGCTTCCGCTGCCGCTGCCCTGCCCCTACCTCATGTCTGCCCACCACAACCGCTACTTGCTCTCACAGAATCAGGGATGGAGGACCAGAGGCGCGCATCAGCAAGACGCTGCCGCCCCCCCGCCGCTCGTCCTAGGCCAGCAGGACAGTGCGCGGCGTCTGCATCCAGGCTTCCCCGACACGGCCATCAGCAGCAGCAGACCGTCATCCTGGAGCGCAGGCGTGGCAAGCCGCTGGTCGTCGTCGACGGCGGCGGCGCCTTCGCCGTCAAGTGGCAGGAGTAGCATCAGCAGCGGCACGGAACAGCCAGCAGCATGCAGCTGGACGATGATGACGACGAACAAGCAGCAGCAGCAGCCGCCGCCGTCGACGTCATCATCATCAAGGGTCGTCGCGGTACCGAACCTGGAGATGAGCCTGGGGAGGCAGGGGTGGCAACACGACCTGCAGGATCATCATCCGCAGCAGCAGCAGCAGCAGCGCAGCGGGGAGTCCACGGCGCCAAAAGAGCTGACCCCCGGCCTCCTCAAGTGCTTG
>ZmG7
ATGAGCGGCACGACCGGCGGCGTCGTGGGTGTGCAGACGACGGCGGCGGCGGTTCCTGATCTCTCACTCCACATAAGCCCTCCGTCGCCGCCACCGGCCGGCGGCGTCGAGGCGCTGCCGGAGCCGAGGCTGCTGCTGGGGCTGGGGCTGGGGCCGGGGCCGGGGCTGGAGCTCGACGACGACGACGACGCCGTGGCGACGAAGAAGGTGGACGACGACGACGACGCGGCCGCGGCGGCGCGGGAGCACAACCTTCACGCGCAGCGGCTCCGGCTGCAGTTGCACCAGCCGAGCCAGACGGCCCACGGGTTCAAGAAGAGCTCGTCGGGCACCGCTGCCGGCGGCGGGAGGAGAAGCTCCAGGGCGCCGCGGATGAGGTGGACCACCGCGCTGCACGCGCACTTCGTGCACGCCGTCGAGCTCCTGGGCGGCCACGAGAGAGCAACACCGAAGTCAGTACTGGAACTGATGAACGTAAAGGATCTTACACTAGCGCACGTCAAGAGCCACCTGCAGATGTACAGAACAGTGAAGGGTAGTACAGACAGATCATGTGTAGCAGCAGCAGGCCATGGCGGCCATGCCGGAGACATGGTCCTTCTCAGAAGAAGAGGCGCTGGTGAAGGGGACGGCGGCTACTACGATGTTCCCATCTGCAACAAAAACCCAGTGAACACCACCGTCGACCCTACTTTCTTCAACAACAACAACAGCAACATTACTGATAGGTTCGCATTGCTGCAT
>ZmG8
ATGGTGAGGACGACGGTGGTCGGCAGGGAGAGGAGCGGCGGCGTGAGGCAGTACAACAGGTCCAAGGTGCCTCGCCTCAGGTGGACGCCCGATCTGCACCACTGCTTCGTCCACGCCATCCACAAGCTCGGAGGCCCGGACAGGGCTACGCCGAAGCGAGTGCTGCAGCTGATGGGGGTGGGAGGACTCACCATATCTCATGTCAAAAGCCATCTGCAGATGTACAGGAACATGAGAAATGATCTTGGAATGCAAGGGACGGAGGATCAGGAGCACGTATACGTAGGTGGAGGAGGCATGCATACCAATATACAGCAGCAGCGGGACCATGGGTGTGGCGATGCCCCCTGCTGCATCTGCTGCCGCCACTCGCCAAATAAGCCTGCAAAGGAGGAGGAGGAGGCGACGCTGTTCCAACGCCAACTGAAAAGGTCGAGGACGGAGACGAGGCGTGGGCGTGGCCAGCGGGAGGAGATCGATGATGGGAGCGCGAGCCCCAAGAGGCGGCTGCTGCTGCTGCGAGGAGGGCGAGGCCGCCCAGGAATATGTGAGAGCGACGGCTCAGGCTCACCCAGCAGCGGCACGCTCGCAAGTGGCTACGACAACTACATGCGCATGATGCAAGCGGCCATGGGCGTGGCTGCCGCTGCCGGCGCTGCTGCTGCTGCTGCTCCTCATCATCATCATCATCATCACGCGGAGACGGTGGAGCCCGGTCGAGGGCCGAGAATAAAGCAGCACTTGGCGCGGCCCGGCGCAGACGGCGGCGAACACGCTCCTCCCAGCAGCAGGCAGCTCTTCACGTTCTTGGGCTTCGTGGTGGCGCCGGGGCCGCCGCCTCCTCCCTGCTGCAGCCGTGACCACCCTTTCGAGGCTGAGAGGCTAAATTTGCACGCCCACAGCCTGGCTCCCGAGCAAGCCAGGCGACACAAACACGGCCTCCAGACACCGCCCACCAAGGCCGCCGTGGCCCAACAAGTCGGTGGCGATCCCTGCTGGTCGTCGGCGGCCGCTTCCGAACACGACGACCACCACCACGACCGCGACCGCGACGGCTGCTGGCTCTCGCTGTCCCTTGCGCTGGAGACGAGAAGCAGCCGCAGCGCCGACGAGGGCGGCCGGCTCTCGCCGACGGGGAGCCGGATCAGCCTCGACCTATCCTTGTCCACGATA
>ZmG9
ATGCCGGTCGCGGACCTGTCCCTCTCGTCCCCGGCGGCCGCCGCCTCTCCGAGCGCCGCCAGCAGCGCCGTCACGGACGCGGCCGGGGCGCACCGCCGGCAACATGCGCAGCAGAGGAAGGCGAGGAGGTGCTGGTCGCCCGGGCTGCACCGCCGCTTCGTCGCCGCCCTGCAGCGGCTCGGCGGCGCGCAAGTCGCCACGCCGAAGCAGATCAGAGAGCTGATGAAGGTGGACGGGCTCACCAACGACGAGGTCAAGAGCCACCTGCAGAAATACAGGCTGCACACGCGGCGCGCGTCGTCGGACGGCGGCGACCAGCACGCGGGCGGGCTGTGGTCGTCGGCGCCGGAGCAGCAGTACACGACGTCGCAGCACAGCACGTCGCAGTCGCAGTCGCAGTCCGGGTCGCCGCAGGGGCCGCTGCAGCTGGCGGTGTCGAGCAGGGCCATGTCGGCCACCGCCGGGGACAGCTGCGACGCCGGCGACGAGGCCCAGGGCGGCCGGTCGGAGAGCTACGGCTGGGAGATGCCGCAGCACGGGACGAAGGCGTCGTCGTCT
>ZmG10
ATGGGGCTGGACGTCGGCGGCATCGGGATGGGCCTGGATCTGGGTCTGGACCTCGGGCTGTTCGCCGCGCGGAGCGCCGGAGGGATGGCGGCCGCGGCCAAGGGTGCGCCGGCGGAGATCGAGTCCTGCATCAGGAGCCTCGAGGAGGAGCGCCGGAAGATCGAGGTGTTCAGGCGCGAGCTCCCGCTCTGCGTGCGTCTCCTCGCCGATGTGATCGACGAATTGAAGGATGAGGCCGCCAAGAGAGGCGGAGACGCGGAGGCCAAGGCCGACGACGGCGATAAGCGGAAATGGATGAGCACCGCTCAGCTGTGGCTCGACAGCGACGCCAAATCCGACGAGTCTGACAAAGAGCAACTGAGTGAAATCACTTCGCCGGAGCCCAAGTTGCTCGGTGGCGCACCCATGCCCATAAGGGCCGTTGCGGCGGTGCCACCCCTGCCGCCTCCATTCTTCAGGAGAGAAGACAGCTCTGCCGGCAGTGGTCTGTCGCTGGTACCACCCGCAGCTAAGCCGCCGATTCCTCCCATGTCTGCCAGCGACAACGCGAGCGGCAGATTCTGTGCCACTATGCCACCGTCTGGCTCTGGGGCCAACTTGCACTCTCAGGCTCAGCAGCAAGCCAGGAAGGCGAGGCGGTGCTGGTCGCCGGAGCTTCACCGGCTGTTTGTTGCCGCCTTGCATCAACTCGGCGGCCCTCAAGTTGCTACTCCGAAGCAGATCAGGGAGGTGATGAAGGTGGACGGGCTTACAAACGATGAAGTGAAAAGCCATCTCCAGAAGTACCGGCTGCACAACAGAAGATCCCCCGGCGTCGTGGCTCCGGTGAGCCAGTCGGTCATGCTGGCGGGCGGCCTCTGGGCTCCTCCTCATCAGGAGCAAAGCAGCTCGCAGTCCGGGTCTCCCCAGGGCCCGCTTCAGTTCTCTGGATCCGGTGTAGCGGCCACCGTCGGCGGCGATAGCAGCAGCAGCGACGAGGACGACAAGTCCGAAGGCTACAGCCGGAAATACGTG
>ZmG11
ATGCAGCTGCACCGCCAGTTCATTGCAGCTGTGAATTCCCTGGGGGAAAAGGCAGTTCCAAAGAAGATATTGGAGACAATGAAGGTTAAACATTTGACAAGGGAACAAGTTGCAAGCCACCTGCAGAAATACAGGCTTCACATGAGAAAAGTGAATCAAGCATTGCACAATGACGACGACACACCTCCGTCATCAAGCCTTCCCAATGAATCAAACATTCTCCGGACCGAATTCGACGGTTCTTTGAATCCAACCTATTTTGATCAAGATGGATGCACGGAGTACTCTTTGCCCAAGGATGACCTCTCAAGTGGCTCGGACTGTATGCTGGGAGAACGGAACAACTACTCACCGCAAGGTTTCCAGGATTTCAGATGGGATTCAGACAAGCAGGCATCTGAAACGACATATCTATGGAATTTCGAGGCAGATGAG
>ZmG12
ATGGAGGATGCAAAAGAAGATGCTGCCATGGTGCCATGGCCAGGCCTGGCCCTGGCCCCCAGCTGCCTCACGCGCCATATTCCCTTGCCTTGCCCGCCGATTCGACCCCGGGCGTATCCATCCATCCATACATATGCCGCTGCCCGCTGCAGGTGGAGACGGAATATCTCCGAGCGGTGCTCTGGTGGAGTCACACGAAAGGAACCGACCGGCCGCCTATCTATAAGAGCCCCCGCGCAGCTCGCAGTGGCATCTGGCATTCGATCGATCACCTTGCTGCTGCTGCTGCTGCTGTCGCTGGTTGGCCAGGAGCACACCAGCTGCTTGCTGTGTCGCCGTCGTAGAAGCAGCCGCGCGCTGTCGTCGTCGTCTCGTCCGCGACGCGACCACTCCGGCGGCTGCTGCTGCCTCTCATGCTGGCCACGCCACCGACGCTTTTGTGATACCATACGAAGCGCCGCGGCGGGCACGTTGGAGATGTCGTCGCTGGGTGGGCAACAGCAGCACGGGCGCGGCGACGAGGCCAGGGCGCGGCTCAGGTGGACGCGCCAGCTGCACGGCCGCTTCGTGCTCGCCGTGGCCCAGCTCGGCGGCGCGGACAGTGAGTTCCTCTCATCTAAGTCGTCCGCCCACGAACTCGCAGCCAGAGCCTGTCCAGTCCTTTCTTTGACCGCTTGCTTGAATGCTACTACTACCGACGTCGGCTTTCGTTACCAAAACATTGCAGAGGCGACGCCCAAGTCCGTGATGAGGGCGATGGCCGTGTCGGGGCTCACGCTGTACCACCTCAAGAGCCACCTCCAGGTACCGTACATCCCGCCTCGGCCTCCGGCGAATTGTTCGTCTCTTGAT
>ZmG13
ATGCAGGGGAGCTACGGCTACGACGGGGCGGCGTCACGGGACCCCAAGCCGCGGCTGCGCTGGACGCCGGACCTCCACCAGCGCTTCGTCGACGCCGTCACCAAGCTGGGCGGACCGGACAGAGCAACACCCAAGTCGGTGCTCAGATTGATGGGCATGAAAGACCTCACTCTTTACCAGTTAAAAAGCCACCTCCAGAAGTATAGACTGGGGATACAGGGCAAGAAAAGCACAGGCCTGGAACCTGCCAGCGGCGGCGTACTTCGCTCACAGGGCTTCGGTTCAACCACAGCGCATCCTCCTCCAGGTGTTCCTGATCAAGGGAAGAACACAAGAGAAATAGCACTTAGCGATGCACTAAGGTATCAAATTCAAGTCCAAAGGAAACTACAAGAACAAACTGAGGTGCAAAAGAAGCTGCAGATGCGAATTGAGGCCCAAGGGAAGTACTTAAAGACAATACTAGAGAAAGCTCAGACAAATATTTCCTTTCACACAAATGCATCCAATGGCATAGAATCAACCAGATCACAGCTCATGGACTTCAACCTAGATGGTTTCATGAACAATGCAACTCAAGTATGCAAAGAACATAGGGAGCAATTGGTGAAAGCTATGTCCGATGAAAACGATAAAGATAGTCTAGGCCTTCAGCTCTACCATCTAGGAAGTCAGGAGGCTAAGGAAGTCAAATGCACACCAAAAACTGAAGACTCGCTCCTACTAGACTTAAATATTAAAGGAGGATATGACCTCTCTTCTAGAGGAATGCAAGCATGTGAACTAGAATTGAAAATAAATCAGCAGATAGTAT
>ZmG14
ATGCTTTTGATCAAGCTCGTCTATCTACTGCTGCGACTGATAAGTTGGTTCGCTGTGCCCGTTTGTTTCCCTGCTCGTTTGTTCAGTCCCGATACCTGGTCTGGTGATCGCTGGATGATGGACGCCAAGAAGATTAAGCTGCACGACTACCACCTCTACGGATCGCAGCAGCTGTTTCCCGCGGCCGGGGGGCTCTCCTTCCACCCGGCTGCGGGGCTCATGAGCTCCCTGCCGCAGCCGCCGCATGCCGCCTGGCTGCACGAGGACCACCACACGACGACCCCGAGGTCGGTGCTCGCGACGCATGGCTCGCTGCAGGGCAGCAGGTGCGTCGGCTCCGACGCCGCCGCGTTCTTCGCCGCCGAGGAGCTGATGATGGGCATGCCGCGCTTCGACGACTGCCCTCTCGGCGGGACGGAGATGACAGCGTTTGCCAAGAGGCCGACGACGGAGGACGAGCAGCTGCACTACCGTCGTCCAGGTCCAGTCGACCCGCTGCCGCTCCGTGACAGCGCGGCGGTGAGGACGTACTACGTCCGGCCGCAGCAGCGCGACGGCGCCACGGAGGCGCCTCCTTCGCTCGAACTGCCATTCCAGCAAGGGCGGCGGCAGCAGCAGCAGTTGTTCGGCAACGCTTCCACCGGCAGGCTGCTCGGCGGCGAACCCAAAGCCCACTCCTTTACAGCTCATGTTGCGACGAGCACGCTTCTCCCGGCGATGGAGGCGCCGGCGGGCATGCAGCAGAGCCCGACGGAGAATCCGCTGTCCAGGAGCTGCAGTACCATCGGTGCGCCGGCGACCCACGTCGGGAGCGGGAACGTCGCCGCCGCCGCCGCGCCGGGGCATGGCGCGCCGAGCAAGACGCGGATCCGGTGGACGCAGGACCTCCACGAGCGCTTCGTCGACTCCGTGAACCAACTCGGCGGTGCCGACAAGGCGACTCCCAAGGGGATCCTCAAGCTGATGAACTCCGATGGCCTCACAATCTACCACATCAAGAGCCACCTTCAGAAATACCGCATAGCTAAGTACATGCCCGCATCATCGACGTCTGAAGGTAATCTAATCTATAGGAAACAGGAGAAACGAGCCGTCGGAAACGACGTGCAGAATCTCGACCCCAGCACTGGGATGAAGATCACCGAAGCACTACGCGTGCAGCTCGACGTGCAGAGGCGCCTCCACGAGCAGCTCGAGATCCAGAGGAACCTCCAGCTGAGGATCGAGGTGCAGGGGAAGAAGCTGCAGAAGATGTTCGAGGAGCAGATGAAGGCGAGCAGGACCGTGATGGAGCCACGGCAGGAGGAGGAAGATGACGACGACGACGCGTTCAACGACGTGCACGTGCAGCTGCTGGCGGCCGCGGCCCGCAGCGACGCCGGGTTCCAGTTGAATATAAGC
>ZmG15
ATGGGCAGCGGCAGGAACGGCGCTGTGGTGAGGCGGTACGTCCGGTCCAAGGAGCCCAGGATGAGGTGGAGCGCCGACCTCCACCGCAGCTTCGTGCAGGCTATCGACTCCCTTGGCGGCCAACACAAGGCTACGCCGAAGCTCATTCTCCAGTTCATGGGCGCCAGGGGGCTTACCATATCTCATGTCAAGAGCCACCTCCAGATGTACAGAGCTGCAAGCCTTGGCGCAGAAAGAGGAGGAGGGACGCCAGCCCAGCTGCTGCAAAGGAGGTACTCATGCAGCGGTGATGAGCGAGGAGGCCCCAAGGAGGAGTTCCTGTGCTGCCCACCACCACCACCTCTGAAAAGGGCCCGGATGGGATACGAGAGCATGCAGGGAAGCCATGGAGTCAGTGATGCGAGGACTACTGCTGGGGGAGGGGGACTGTACTGCATCGATGATTACATGCAAGCCATGGCCGTGGGCTGGAGAATAAAGGAGGAGGGCCTCATCAGATGGCAGAGGAGAGATGCGGCTGCTGCTACGCCTTCCAATCTCCAAGCCATGGGATGTTTGGTGCAAGAATCTGGCCCCTTTAAGCAGGTACGCCGACCAGAAGCACACCGTCTTGGTTCTGCGCTGAAGCAGCAGGACGGCGACGACTCCAGCAAAGAGGACGGAAACGACGGACGGCCCCAGTCCAGCAATGCAGCGACGAAGGAGGACGAGGCATCTGAGCAGTGCTCGCTCTCGCTGTCCCTCGGTAATCTGGACGCAAAATGCGGGCGTGGCATGGCGGCAGCGGCCTCCTCGCGAAGCGGCGAGAGCAGCTGCATCCTCACGGCCTCGCCGGCGAGGAGGAGCTCCAGCGACTGCTCCGGCCACTCAGGCTGCTTCGTCGTCGGGCCGGGTGGTGTTGTTAGCCTGGAGCTTTCCCTGTCCATCTGTGGATCT
>ZmG16
ATGGGGCTGGACGTCGTGGAGATCGGGATGGGCGCCGATTTGAGCCTGGATCTGAGGCACTTCGCCTCCAAGGCCGTGCGGCAGAGCAAGGACTACGCGCCGGCGCCGGCGCCGGACATGGACGCCTGCATCCGCCGCCTCGAGGAGGAGCGGGGCAAGATCGAGATGTTCAAGCGGGAGCTGCCGCTCTGCGCGCGCCTCCTCGCAGACGTGATCGATGTGATGAAGGAGGAAGCGGGGAAGGCGGTGGCGGAGGAGGACGGCGCCGCCGGGGACAAGAGCAAGTGGATGAGCACGGCGCAGCTCTGGACGGGCGATTGCGGCCGCGAGGACGCGGAACCAGAGAAGCAAGACAAGGAGAGGAGCTCGCCTGAGGCCAGGTCTCGCGCCGCCGGCGGCGCTTTCTTGCCGCTCAAGGCTGCCGTGGGCTCCGGCGCGCCGGCGTTCGCGCCGCTCGGCTTGAGAATGGACGACAAGGCCGCCGCGCGCGCCGGGATGCCCGACCTGTGCTTGCTGTCGCCGCCGGCGACCAAGAGCGCCGCCGAGGAGAGCCGACGCCAGGTGGTGGGGTTTGCGCAGGCGGCGACGAGGGCGGCCGCCGCCACGGCGCCAGCTGCCCCTTCGCTTAGCGTTGGCGTCCAGTCCCCGTCGCAGCAGGCGAGGAAGGCTCGGCGTTGCTGGTCCACGGAGCTGCATCGCCAGTTCGTCGCCGCCTTGAACCAGCTCGGTGGCCCCCAAGTTGCCACCCCAAAGCAGATCAGGGAGCTGATGAAGGTGGACGGCCTCACAAACGACGAAGTGAAAAGCCACCTTCAGAAATACCGGCTGCACAACCGGAGGGCGCCAGGGTCCGGCGTGGTGAGCCAGCCCATCGTGCTGGTGGGAGGGCTGTGGATTCCGCAGGAGCAAAGCAGCTCGCAGTCCGGGTCTCCCCACGGCCCGCTCCACTTCTCCACCTCAGGCATCGCAGTCTCGTCGGCGGCCACCGTCAGCTGCGAGGAGGAAGACGGACGGTCCGAGAGCTATGGCTGGAAA
>ZmG17
ATGATGCCGTCGTCCGACGGGGAGGGTGGCGCCGATGTGCCACGCGGGCCCGACGGCCGGAGCTCACCAAGCAATAGCAGCACGGTGGAGCTGGATGGGGACGGCGGTGGCGGCAGGAAGGCCGGCGCCTCGCCGTCGTCGTCGGTGCGGCCCTACGTCCGGTCCAAGAACCCCCGCCTCCGCTGGACGCCGGAGCTCCACCTCTGCTTCCTCCGCGCCGTCGACAGGCTCGGCGGCCAAGACCGTGCAACTCCAAAGCTCGTTCTTCAGTTGATGAACGTTAAAGGGCTTAGCATAGGCCATGTCAAGAGCCATCTCCAAATGTATAGGAGCAAGAAGATCGACGGCTCGGGCCAGGTGATAGGTGGTGGTGGTGGGTCATGGAGAGGTCGTCTTCATCGTCAGTTGCAGGACGGGGGGCAAGCGGCGTACAGCCTCGGCCATCTCTCCTTGCATCACGGCGCCGGCCAGACGACTGCTGCTAGCAGTGCCATATTGTCAGCAAGGTCTGGCGCATGGCCCCATTGGAACAGTTTCCACGATGATCCATCGTATACGATGCTTCTTCACGGCGGTCACCATCATCTTCTTGGATCAAAACCCTACTACTACTACTACTCATCAACAACAGCTGAAGCTGCTGCTGCTGCTGGTGCATCCCTTACAACCTGTGCTGCGCTCCCGCTCATCAGGGCTCCCGCTCCTCCTCCTCCGACGGCTCATCAGAGGTGTTTGCTGCCACATCGTCAAAATCAAAACAATCTGAATCATCATCATCATCACCACCACAGACGACGGCTACTGCTGCTGCGCAATGACGAGGACGACGACACCCAGCGCCAGCGTGACCCTCTTGTTGATCTCGAACTCGCGTTGGATATCGGCCCACGACGCCCGGACAAGAGAGTAATAATAGAGAGATCGTCAGCTTGTGATCAACAAGAGGCGGAGAAGAATGTCGGGGATCAACAAGTCGACAGTGCTACTGATGATGATGTCAGGCTGTCTCTTTCTCTGTTCCCATCTCCTCCTTGTGCGAGGACCGGTAATGGCGGTCGTCATAAAAAAGTCATAGGTGTCAATATGGAAAAAAAGGGAAAGTGCATCCAACAAGGACAAGTACTCTTGACCTCACCATCTGCA
>ZmG18
ATGATCACGACGACGACCACGACGATGACAGCAGCTCCTGATCTCTCCCTCCACATCAGCCCTCCGTCGCCACCGGAGCCGAGGCTGCTGCTGGGGTTGGAACTCGACGACGACACGGCGGCGGAGGCGGCGGCCGCGACGAAGAAGGCGGACGACGCGGCGGCGATGCGGGAGTACAACAACCTCCAGGTGCAGCGGCGCCAGCTGCACCAGCCAAGCCAGACGGCGGGCCACGGGTTCAAGAGGGGCACGTCGGGCAGCGCCGCCGCCGGCGCCGGCGGGAGGAGAAGTTCCAGGGCGCCGCGGATGCGGTGGACCACCGCGCTGCACGCGCACTTCGTGCACGCCGTCGAGCTCCTTGGCGGCCACGAGAGAGCAACACCAAAGTCGGTGCTGGAGCTGATGAACGTGAAGGATCTTACACTGGCACATGTGAAGAGCCACCTGCAGATGTACAGAACAGTGAAGCAGCAGGGCGCAGACAGACCATGTGTAGCAGTTGCAGGCCATGGGCATGCCAGAGACATGGTCGTCCTTCTCACAACCGGTGTCGGTGAAGGGGATGCTGGCTTTGTTGACGACGTTTCCAACAGCAACAGCAACAGCAACAACTCAGTCGTCGTCAACAACACCGTCCCTGCTGCCTTCAACAACAACCATACTGATAGGTTGGTCTGTCTGTGCACGTGCAGCAGGACGCCACAGTCTCCAGGCGGACGGGAGCAGCAGCAGCAACCGGCGCCGGCGGTGGATCGTCGTCGAGACGACGCCGCCGCCGCCGCAGCCGCTTGTGCTTGGGTCGTCGGACGGCAGGTCCAGCATCAGCGGAGCTGCAGCGAAGGAGTGACCAAGCTGCAGGGACTCAAGGTAGGAGATGAGCGCGTCGACCGTCATCACGGGGACGACGCCATCGCGGCCCATCGTCTCGTGGAGGACGAGGCTCGCGACGACCACGCAGGAAGCGGCGGCGGCTTCCAACAACGGCGGCCGTCGCCGAACAACACGAGCGGCACGGTCTCCAGCTCGGAGTGGCTCAATCAGCAGCACTGTAGCGGCGTGATGAGCGTCAGGGTGCTTGGACTGCCGCCTGCGACGCCACCGAGCCTGGAGATGAGCCTGGGCCGCCAGGGCTGGCAGATGGATCAGCAGTGCGGCGGCGAGTTCGAGTTCGACTTCGAGCCCTCCCCGCCGTCGGCGGCCAAAGAGCTAACTCTGCTCAGGTGCTTG
>ZmG19
ATGGCTTCTTCGCCGTCCGACCTAACCCTAGACTACAAGCCCAACGGCAACGGCGCCGCGTACGCAGTGACGACCCCGAAGCCGCCGCAGGAGACGCTCGTGGTGGACGGACACCACCACCACCACCATCTGACGGCGGCGGAGCAGACGACGCAGAAGCTCCGGGAGTTCCTCGCGCGCCTGGAGGAGGAGCGGCTCAAGATCGACGCCTTCAAGCGCGAGCTCCCCCTCTGCATGCAGCTCCTCAACCACGCCATGGAGTCGTACCGGCAGCAGCTGGAGGCGTACCAGATGGGGAGCCTGCAGGGCGCGCCGGCGAGGCCGCTGGTGCTGGAGGAGTTCATGCCGCTCAAGAACATCGGGATCGACGCCGCCGCCGACAAGATGGGGAACCCGACGTCGGAGAAGGCGAGCTGGATGGAGTCGGCGCAGCTCTGGAACGGGCCCGCGGCAACGGCGGACGTGGCCGCCAGGGGGCCGCAGACGCCCAAGGAGAGCGCGGAGTGCGCGCACGGCGCCGCGGGCGCCGGCCACGGGCAGCGCAACGGCGGCGGCGGCGGCGGCGCGTTCCTCCCGTTCGCCAAGGACAAGACCGCGTCCGCGGCAGAAGGCGCGGCGCTGCCGGAGCTCGCCCTCGCGCCCGCGGACAAGGACGCGGCCGACGCTGACAGGAAGCCGTACCTTGATGCCGCCGCCGGCAGCAACAACGGTGGCGTCCTGGGCTCGCGGAGAGACGCCGTCCAGAGCGGGGTCGTCAACGTCAAGCCGGCGCCGAACGCGCCGGAAGGGCAGCAGGCGGCACCGCCGCAGACGCACCGCAAGGCGCGGCGGTGCTGGTCGCCGGAGCTGCACCGCCGCTTCGTCAATGCCCTCCAGATCCTCGGCGGCGCTCAAGTGGCGACCCCGAAGCAGATCCGCGAGCTGATGAAGGTGGATGGATTGACCAATGATGAGGTGAAAAGCCATCTCCAGAAGTACAGGCTGCACACACGGCGGCCGATGCCGGCGCCGCCCGCACCGGCGACCGCCGCGCCGCAGCTGGTGGTCCTCGGCGGCATCTGGGTCCCGCCGGAGTACGCGTCGCAGGCGGCGGGGCAGGCCATCTACGGCGCGCACCCGGCGACGCAGCCGCACTACACGGCGGCGGCGGCGCAGGAGTACTACCCGTCCCCCGCCGCGGTGCACCACCTCCAGCACCACCCGGCGGCCGCCGCCATGGTGCACCGTGCGGCCGCGGCACCGCCGCCGCCGCAGCAGGCCGCGTACAGCAAGGCGGCGGCGATGGCGGGCTCGCCTCCCGGATCGGAAGGGCGGGGCAGCGCCGGAGGAGGCAGCATCGGCGGCGGAGGCGGGAGGGAGAGGTCGGAGAGCATCGAGGAGGAAGGCGAGGTGGAGGAGCGGGAAGAGGATGACGAAGACGACGACGACGACATGACGGCCAACAAGGCCGACGGCGAGGGGGCCGCCGCCGGTGCCGGAGTCGGCGCCGCCATGTAC
>ZmG20
ATGAAAGACGACGACGACGACGGCGGCGCTGGCTCTGGCGCGCGCGGCCGCGTGCTCGAGTCGGAGCACGGCCTCCCCACGCGAGGGCCGGCCCACGATCCCACGGCGCCCGTCCCCTTGTCCTCATCCTCGTCAACCCAACGCAGGGACCGGCCGGCCCACGACCCCACGGCGCCCGCCCCCTCGTCCTCATCCTCGTCAATCCGCCGCAGGGACATGAAAGACGACGACGACGGCGGCGCTGGCTCTGGCGCGTGCGGCCGCGTGCTCGAGTGGGAGCACGGCCTCCCCACGGCGGAGGAGCTGACGCCGGTCTCGCACCCGCTCATCCCTCCGGCGCTCGCTGCCGCGTTCGGCATTGACGTCCCGCGCACCGCCTTCCCCTCATCCGCCTTCGACTCCCCTGCCCTCGCGCGCAAGCCCCCCAATACTCGCCTGTCCTTGGGCTGCTACGGCGAGGACGATGATGAGAAGGAGGAAGAGGGGAAGAGCGAGGTCGCCGCCTACACAACCGGCGCGTGCGGAGGCGGGAAGAGCGAGGACGCCGCATCCGCATCCGGCGCGTGCAGAGGCGGGAGGGCTGAGAAGAAGGCGAGGATAGCGTGGACGCCGGAGCTGCACAACCGGTTCGTCGCGGCGGTGGAGCACCTCGGCGACAAGGGCGCCGTGCCCAAGGCCATCGTGCGCCTGATGAACGTCGAGGGCCTCACCCGCGAAAACGTCGCCAGCCACCTCCAGAAGTACCGCATCTACCTCAAGCAACAAGCGCGCAGCCCCGCAGGGCCGCAGCCTCCTCCGGCATACAGTCCCTCCGACTCCAGGCCCCAACAACCCTCTGACACCTCCACCCGGAGCACCTGCGACATCGAGAAGCTGGAACGCGACAAAGAATTTTGGGCTTTGGTTGCAAAC
>ZmG21
ATGCTTGAGGTGTCGACGCTGCGCGGCCCTACTAGCAGCGGCAGCAAGGCGGAGCAGCACTGCGGCGGCGGCGGCGGCTTCGTCGGCGACCACCATGTGGTGTTCCCGACGTCCGGCGACTGCTTCGCCATGGTGGACGACAACCTCCTGGACTACATCGACTTCAGCTGCGACGTGCCCTTCTTCGACGCTGACGGGGACATCCTCCCCGACCTGGAGGTAGACACCACGGAGCTCCTCGCCGAGTTCTCGTCCACCCCTCCTGCGGACGACCTGCTGGCAGTGGCAGTATTCGGCGCCGACGACCAGCCGGCGGCGGCAGTAGCACAAGAGAAGCCGTCGTCGTCGTTGGAGCAAACATGTGGTGACGACAAAGGTGTAGCAGTAGCCGCCGCCAGAAGAAAGCTGCAGACGACGACGACGACGACGACGACGGAGGAGGAGGATTCTTCTCCTGCCGGGTCCGGGGCCAACAAGTCGTCGGCGTCGGCAGAGGGCCACAGCAGCAAGAAGAAGTCGGCGGGCAAGAACTCCAACGGCGGCAAGCGCAAGGTGAAGGTGGACTGGACGCCGGAGCTGCACCGGCGGTTCGTGCAGGCGGTGGAGCAGCTGGGCATCGACAAGGCCGTGCCGTCCAGGATCCTGGAGATCATGGGCACGGACTGCCTCACAAGGCACAACATTGCCAGCCACCTCCAGAAGTACCGGTCGCACAGAAAGCACCTGATGGCGCGGGAGGCGGAGGCCGCCACCTGGGCGCAGAAGCGCCACATGTACGCGCCGCCAGCTCCAAGGACGACGACGACGACGGACGCCGCCAGGCCGCCGTGGGTGGTGCCGACGACCATCGGGTTCCCGCCGCCGCGCTTCTGCCGCCCGCTGCACGTGTGGGGCCACCCGCCGCCGCACGCCGCCGCGGCTGAAGCAGCAGCGGCGACTCCCATGCTGCCCGTGTGGCCGCGTCACCTGGCGCCGCCCCGGCACCTGGCGCCGTGGGCGCACCCGACGCCGGTGGACCCGGCGTTCTGGCACCAGCAGTACAGCGCTGCCAGGAAATGGGGCCCACAGGCAGCCGCCGTGACGCAAGGGACGCCATGCGTGCCGCTGCCGAGGTTTCCGGTGCCTCACCCCATCTACAGCAGACCGGCGATGGTACCTCCGCCGCCAAGCACCACCAAGCTAGCTCAACTGCATCTGGAGCTCCAAGCGCACCCGTCCAAGGAGAGCATCGACGCAGCCATCGGAGATGTTTTAGTGAAGCCATGGCTGCCGCTTCCACTGGGGCTCAAGCCGCCGTCGCTCGACAGCGTCATGTCGGAGCTGCACAAGCAAGGCGTACCAAAAATCCCACCGGCGGCTGCCACCACCACCGGCGCCACCGGA
>ZmG22
ATGGAGTCCAGAGACGTAAAGGCCGAGCAGCGGCAGCAGCAGCCCGAGTTGCCGAAGAAGCGCAGGAGGCAAAAGCTGCTAGAGTCCGCGCAGGCGAGCGGCGGAAGCTCCATGTCGGTCGCCGAGTCTTCGCATAGTAGAACGTCGGCGCCAGCGCCACCTGCCGGCAGCGACGACGCTGGGGCCGGCGGCAATGGCCACCAGCATCAACAAGGGAAGAGGCCGAGGCTCATTTGGACAAGGAGACTGCACGACTTGTTCGTGGAAGCATACGAGAAGAGCCTTGGGGAAGACGATGCGGTGCCCAAGAGAATATTGGAGAATATGCGGGAGAAGATGAGCCCCGCTGAAACTAGCGAAATTACCAGAGAGCAGGTTGCAAGCCACCTTCAGAAGTATAAATTAAATCTGAGAAGCAAAGAAGCTGAACGACCGCCTGGTGGTGTACAACAACAACAAGCTTCAGCAGAAGCATCGACTTCCCAGCCTCGTCCGCGTTCCCTTCCTCCGGCCACTCCTTCGGCAGAGGTGTCTCAGGTCGCAGCGAACCTTCAGCCAGTCCCGCAGCTCTCTGGACTTCCCATCTGGGACAGACAAGCACAGCCTGCTGAAGCGATGCAACGAATCCCCGCTGATTCGAGCTGCCCTGTCGTAGAGGGCCGCAACCGTTTCGCGCATCAGCACATGGAAACGCCGCCTGCAGCAATATTGCTTCCCGAGACCAACACAGAGGCGGCAGTGACACTGACACGTTTGGCGAGGGCTACCCAGGATGGAAACGTCGTGGGACCAGAGCCAGCTCCTGCTTGTGATATCATCGAACGATACTGGAAGAGCCCACGTAACGAAGCTTTCCTTTCATGGGACCTCTTCGGGCTCTCGCCCGGAAAG
>ZmG23
ATGGAGGCGCGGGCAGTGTCGGCGCTGGACCTTTCGCTGCACATCAGCCTGCCGAGCAGCGCCGCCGGGTCGGCATCGCCCGCCCCGGAGCTGGGCGGCGGGGGAGGGATTGGGCGAGGTGCGCAGCCGCCGGCCGGAGCGGACCCATGGCGTCGACTGAACGGATCCACGGCGTCGACCGAGCTGTCGCTCTCGCCGCCGCTGTGGCAGCAGGACGTGGCTGCCGGGGATGTCCTTCCGTGCCGTCGGCTCCGGCCGGCAGCGCCGAATCACTACTCCTCCACCGCGGATGCAACGACGTTCGTGCCAGTGACCGTACCCCGGCTTATTTCGTTCGACGCCGCGGCGGGAGCGGAGGACGAGGCGGCGCGGGCGAGGCCAATCGAAGGCGTGCCCGTCTACAGCAGCTCGCGGGCTGCCCGTCGTCCATTTCTAGGCGCCGGTGCCGGTGAGTACCACCGCCAGGGCCACCACCCAAAGGCGGCCGGGCTATACAATCGTCCCTGTCACTCCTCGTCGCGGCCCTCGTCCCTGCGCTCGACGACGACGACGACGTCTCCCGCCGTGGCTCCCCCCGCGGAGTCCTCGTACCTCTCGCCGTCCGCGTACCACCGGATGCTGTCGAGCACCAGCAGGCTCCGCCTCCAGGGCGTGCTCGCCGACACGCTCCGGGGCTACGGCGGACACCACCACCAGCAGCAGCACTTGGACAGCCTCGCCGCGGCCCGCTATATGCCGAGGTTCCTGGCCTCCAGGCGCGGCATGCGCGCACCGCGGATGCGGTGGACCAGCAGCCTGCACGCGCGTTTCGTCCACGCCGTCGAGCTCCTCGGCGGCCACGAGCGGGCGACGCCCAAGTCGGTGCTCGAGCTGATGGACGTCAAGGATCTGACGCTAGCGCATGTGAAGAGCCACTTGCAGATGTACAGGACCGTGAAGAGCACTGACAAGCCTGCAACGACCTCATCGGGCGGGCCGCCTGTGGACGGTGGCGGCGACGACGATGATCTCCCGAGTGCCCGGCGGGCTCAGTCGTCGTCGTCGTCGCCAGCTGGACGACGGGACGGCAGCAGCCCGCAGGCGTTCACCAGACACCGGTCGGCTGCCTCCTCGGAGGGCGCGGCGAGCCTCGCGGGCGGCGACGACGTCGAATGCTCCTCCTCGGCCGACGATTCCGACTGCGGCAGGGCGCGCAGTGCTTCGTCGTCAAGAGATCAGTTGCTACCACCAAGTGCAGGCAGTGCAGGCACCCTTCCTTCAGTTGGCGTATCATCATCCACTACTGAGGATATGGAGCCAGCTTATCGATCAGTAGGCTTGCAACAGGCACCCAACCATGAAATGAGCTGCCCTCCTAGCCTGGAGTTCAGGCTAGGGCGACCGATCTGGAACGGAGCAGAACAT
>ZmG24
ATGGAGCTGTTCCCAGCGCACCCGGACTTGCAGCTGCATATCAGCCCTCCCCCAGCCACGAAACCAACGGAGCTAGGGTTCTGGAAAAGGGCTCTAGACACCACCCCGACAGCAACTACAACGGCCGCGGCGGCCACCACGGCCCCCTCCCTCGCCTTCGCGTCCTCGGCGCCGACAGCCGTGGGGCACCACGCGGCGGCCGGCGCGCACCACAACGACCACCACCATCAGGTGCCGACGACGAGCTCCCACTCCCACCTGGTGGGCCTCCCGTTCTTGCACCACACCCAGCCCATCCTCCTCCCGGAGGGCCGCGGCGGCGGCCTCCGCCGGGACCTGGCAGCCGCGAGGCCCATCCGGGGCATCCCCGTGTACAACGCCTCGCAGCCGCTCCTCCACTTCCTGCAGAGCCACACGCATTGCCACGACGCGATCGTCGGCGCGGCCGGGCCGAGGTTGTCCCCCAAGGCCGCGCTCCGGCTCGCGGCGAAGCGGGGCGCGCGCGCGCCCCGGATGCGGTGGACGACGTCGCTGCACGCGCGGTTCGTCCACGCCGTCGAGCTGCTCGGGGGCCACGAGAGAGCTACGCCCAAGTCAGTTCTTGAGCTAATGGACGTGAAGGATCTGACCTTGGCCCATGTCAAGTCGCACTTGCAGATGTATCGCACCATCAAGACCACCGACCACAAGCCAGCTAATTCTGCTTCATCCTACGGGCAAGCAGCAGCCGCGAAACCGGTCATCGACATCCCCGACCCCGACGACGACAGCCTGTTCGACCTCATCACCACCAGCGCCGGGTCTGATCAGTCGTCGTCGTCGGCTCAGCACTCTAACCCTGACGGCGGCGGCGGCAACGAGCATGGCTCCAGCATGTGCGCTCTGTGGTGCAGCTCCTCGACAAGCATCAGCAGGGGGGGCTGGTTCCATGACAGACCAAGAGACGATGATGCCGCCACTCCCGGTCCCGGCGACGACATCAAATCCTTCGAGGACGTGCAATCACACAGCCTTCTTGACGATGTCGCCGACCTCAACTCGTCGCCGTTCCAGGTAGTAGCTGGGATGTTTGGCAGCGACAAGAAACCGAACCTCGACTTCACCCTAGGACGGATA
>ZmG25
ATGGAGCTTTTCCCCTCCCAGCCGGACCTCTCACTGCAGATCGGCCTCCCCGCTCGCGCTACGTCCCACCACCACGGCGCTGCCCTGAGCGCCAGGCTCCTCGCGGCAGCCGCAGGTGGCAGTGTCGGTGGCGGCAACGGGGTCCCTGGCAACCCGGCGGCGGCTATGGCGCCGTCCCTGCAGGTGCCCATTCCCATACCGCTGCAGCTGCCGCTGCCGATGCCCCCCAACGCCGCCGCCATGCTACGACCCATACGCGGGGTACCGCTGTACCAGCACCCGCACACGCACGCGGTGCCGCCGACGTTCCCGCCGCACGCGGCGGGCGCGGGCCCGTGCTTCTGCGAGCCTTGCCACGTCGCCGCGGGCGCCTGGCGCCGCGCCGGGTGCGGCTTCGGGGCTCGCGTCGCCGGGTTGTTCCCCCCGGCGAAGCGCGCCGCCAGGGCGCCGCGCATGCGCTGGACGTCCACGCTCCACGCGCGCTTCGTCCACGCCGTCGAGCTGCTCGGCGGCCACGAAAGGGCAACTCCCAAGTCAGTTCTTGAGCTCATGGACGTGAAGGATCTCACCCTGGCTCATGTCAAGTCTCACTTGCAGCTTGTAGTTTTGGCATCAAAGTGGAAGAAAATGTACAGGACCGTGAAGAACACCGAAAGGCCGGCAGCTTCGTCAGATCAAGCTGATGGGTTCGAGAGCGGGTCGTCATCGGCTGGCGAGATCTGCGACGACGACAACTCCTCGCTGGATCTGCACGGCACTGACGGCAGGCGGCCGGAGTCGTCGTCGGCAGTTCGGCATGGAAGGTTAACTGCCTGTAACGATCATGGGAGCAGCACCGGTGCTCATGGTGGTGCCCTCTGGAACAGCTCCTCAAGGGAAGACTGGGCCGGCTTTCCCAGCGACTCCAACACCGGCAGCATGAGCATGCATTCTCGATCTCTCAAGGATCAGACGATGCAGTCCAAGAGCCTGGAGATCCTGTCGGACATGAACTCCTCCTGCGTGTCGGAGACGACGTCGTGTGCCAGCGAGTTGAACCTGGAGTTCACCCTAGGGCCACGCATCAGGCAC
>ZmG26
ATGGCATCGTCGCTGGGAGTGGGTGGTCAGCAGCAGGGGCACGGGCACGGGCACGGCGAGGCCAGGGCGCGGCTCAGGTGGACGCGCCAGCTGCACGACCGCTTCGTGCTCGCCGTGGCCCAGCTCGGCGGCGCAGACAAGGCGACACCCAAGTCCGTGCTGAGGGCGATGGCCGTGCCGGGGCTCACGCTGTACCACCTCAAGAGGCACCTGCAGAAGTACCGGCTGGTGGCGGTGAGCCGAGGCGTCGCTTCCCCGCTGGGCGACAGCGGAGATGGCACCGACGAGCGTTCGTCCTCGTCCTCGGAGAACCAGCCGGCGGACGAGTGCGACGACGGTACCGTCGCCGAGCCGCATGGCGATTCTTCCAGGAGCGTGGCGCGGATGCAGAGGAAGCTGCAGGAGCAGATCGAGGTGCAGCGGCACCTACAGCTGAGGATCGAGGCGCAGGGGAGGTACCTGCAGTCCGTGCTGCGCCGGGCGCAGGAGGTCCTCGCCGACCACGGCCTGGGCTCGGCAGCCGGCGCGGAGGCGGAGCTGGCCTCCGCGGTGGACACCGGGTCCCTGTCCTCCTCCTGCTGCTGCTCCCCGACGCGCCGCCGCTCCGCCGACAGCTGCGTGACGTCCTCCTCTTCGGAGGCCGAGAGCCAGGCCCCCGTCGGCGGCGCCACGTGGCTCCACACGTGCGCCGGTACGCGCGACTGCTCCGTTGAGCAACAGCCGGTGCAGGGGGAGAAGAGTACATTCCTGCAGAGGCACGGGGCAGCAGAGGACGGCACTTCGTCTGAGATCGATCCCAACGGCAACAGG
>ZmG27
ATGAACATGTTCGATGGGATGGAGAGGGCTGGGTACGGCGGCGGCGCTGGGCCGATGGGCGGGGTGGTGCTGTCGCGGGACCCCAAGCCGCGGCTGCGGTGGACGCCCGACCTGCACGAGCGCTTCGTCGAGGCCGTCACCAAGCTCGGCGGGGCAGACAAGGCGACGCCCAAGTCCGTGCTGCGGCTGATGGGAATGAAAGGGCTCACCTTGTACCACTTGAAGAGTCACCTCCAGAAATACAGGCTTGGAAAGCAGACCAAGAAAGACACGGGTTTGGACGCCGGCAGAGGGGCATTCGCGGCGCAGGGCATCAATTTCTCCACACCAGTACCTCCTCCTAGCATTCCATCTACGGCCAGTGACAATACGGGAGAAACGCCACTTGCAGATGCGCTGAAGTACCAGATTGAAGTCCAAAGGAAATTGCACGAGCAGCTCGAGGTTCAGAAGAAGCTGCAGATGCGGATCGAGGCGCAAGGCAAATACTTGCAGACGATACTCGAGAAGGCCCAGAGCAACCTCTCGTACCACGCGACTGGAGCCGCAAACCTAGAAGCAACCAGGTCGCAGCTGACGGACTTCAACCTCGCGCTCTCAGGCTTCATGGACAACGTGACCCAGGCGTGCGAGCAGAACAACGGCGAGCTGGTGAAAGCCATGTCCGAGGACGGTCTCAGAGCGAACAATCTAGACTTTCAGCCGTACCATGGAGTTCATGACGGGGACGATGTCAAGTGCGCTACGGACGAAGGGTTGCTACTTCTGGACCTGAACATCAGAGGCGGGTACGGTCATCGGATTTCGACGGATCTGAAGATGAATCAACACATGCGG
>ZmG28
ATGTTCCCTTCCAAGAAGGCCACTAGTAGCGCAGCCGCAGCCGCAGCCGCCGTGAGCTCAAATGATAGCAGGCAGCAGGCGATGTGCGTGCAGGCCGACTCGGGGTCGGGCCTCGTCCTCACCACCGACCCCAAGCCCCGCCTCCGCTGGACCGTCGAGCTCCACGAGCGCTTCGTCGACGCCGTCACGCAGCTCGGTGGCCCCGACAAGGCGACTCCCAAGACCATCATGAGGGTCATGGGAGTCAAGGGGCTTACCCTCTACCACCTCAAGAGCCATCTTCAGAAATTCAGGTTAGGGAAGCAGCCGCACAAGGAGTTCAACGAGCACTCGGTTAAGGACGCGGCCGCAGCAATGGAGATGCAACGGAACGCCGCCTCTTCTTCAGGCATGATGGGAAGAAGCATGAACGACCGCAGCGTGCACATGAACGAGGCTATCAGGATGCAAATGGAAGTCCAGAGAAGGCTACATGAACAGCTAGAGGTGCAAAGGCATCTCCAGATGAGGATCGAAGCCCAGGGCAAGTACATGCAGTCCATCCTGGAGAAAGCCTACCAGACCATCGCCACCGGCGACCTGGCTGCGTGCAGCCCGGTGGCTGCAGGGTACAAATCCCTGCTAGGTAACCCGCAGGCGATGCTGGACGTCTGCTCGCTCAAGGACATGGCCCCGTCCATGGGCTTCCCTTCGCTGCAAGACCTGCACATGTACGGCGGCGGCGGCGGCCACTGCCTGGACCTGCAGCAGCAGATGGAGCGGCCGATGGAGGCCTTCTTCGCCAGCTGCGACATCGGGTCGCTGGCCAAGAAGAGGCCCGTCAGCCCTTACGCCGACGACGACGGCGGCAAGAGCCCGATGCTGTGGGGCGAGGACGACGAGGGCAAGGGCATCGTCGACCATTTCCAGATGGCGCCGCCGATGATGGACGCCGCCGGCATCGACGTCATGGACTCCATCGCCGACGTGTACGGCGACGCCAAGCACATGACCATGTCCAGCGACTCCACGGGGAGCAAGGGCGGCGGCTTCGACGTCAGGCTCGAGCGGCCATCGCTGCGGCGGCCGCACATGGGCGGCAGCCCGTCGGTGCTCGGCGGAGGCCAGACGAGGAACCTGTCCTACGGG
>ZmG29
ATGGACCAAATCGCTACCCCCGACGAAACAGCACATGCCTCTGCACCTTCAGTTCATAAGCTGTTTGATGCTAAATTAGGCCACCATAGCGTGATGGATGGCACCTTGGCATCCACGAGTCAGTCATCAAACATCAAGACCCAGCTGATCCGGTCATCAAGCTTGTCAAGGAGCATATCAGTTAACCTTGAGAAGAGGAGCCCTGAATCTGATCCTGAAAGCCCACAGTCTCACGTCTCGCATCCTAAATTTGCAGAACCCATGTTCTCGAATTCTTCGACGTTCTGCACAAGCTTGTTTTCGTCATCTTCGACAACAGAGCCATGCCGTCAAATGGGCACTTTACCTTTCCTGCCTCACCCCCCTAAGTGTGAGCAGCAGGTTTCAGCTGGTCACTCATCGAGCTCCTCTCTGCTTTTAAGTGGTGATACCGGTTTAGATGTGGCTGAACAGTCAGATGATCTGAACGACTTGCTCAATCTTTCGGGAGATGCTTCTGATGGCAGCTTCCATGGAGAAAACAATGCCTTAGCTTTTGACGAACAGATGGAATTTCAGTTCCTGTCTGAGCAGCTAGAAATTGCCATCACTGACAATGAGAAGAATCCTCATTTAGATGACATATACGGCACACCACCACAGCTGTCATCACTTCCAGTATCATCTTGCTCCAATCAGAATCTAGGGTCACCAGTTAAAGTCCAGCTTAGCTCATCTCAGTCATCTTCTAGCTCTGCAACAGCTAACAAGTCAAGATTGAGGTGGACACTTGAGCTTCATGAGCGTTTTGTGGAGGCCGTGAAAAAGCTTGAAGGTCCTGAAAAAGCAACTCCCAAAGGTGTGCTGAAACTAATGAAGGTAGAAGGTCTAACAATTTATCATGTGAAGAGCCATCTGCAGAAGTATCGGCTTGCAAAA
>ZmG30
ATGAACTTTTTGGAATCTATTGCGGTGAATGGACACAGAGACCGACAGCATGGAGGCGTCATGAGCAGACAGAGCATGGTCGCCGTGGAGCAGCTCACCGGCCCTGCCAGTGCCAGACCCGCTCACACGTGCGCTGCTCAGCCTCATGCTCACCAGCTGCTCAGTGCTCGATACGATCACCGTGGCGCGTGCGCGTCTCAAGTTGAATTACCGGACCGGATCTCGCCATCCAACGCTTCCACGTTCTGCACGAGCATGTACTCGTCGTCGTCGTCGTCGTCGGCGGCGGCGGATTCCTCCAAGTCGTGCCGGCGGGCAGGCGCTCTGCCGTTCCTGCCCCATCCTCCTAAACGTGAGCAGCAGCAGCAGCAGCAGTCATCCAGCTCTCCATCACTGCTCGTCTGTACTGACCTCGGCAACGGTGGTCAAGACGAGGCTGAAGCTGAACATCCGGCTGAGCTCAAGGACTTCCTGAACCTCTCTGGAGAAGCTTCATGGAGAGGCGGTTTCCATGGAGAGAGCAGCGGCGTCGCTTTCAGATTCGGAGAGCAGGTGGAGTTTCAGTTCTTGTCTGAACAGCTCGGGATCGCCATCACCGACCACGACGAGAGCCCTCGACTAGATGACATATACGACAGGCCGCCGCAAACCTCTTCTTGTCCGGTACTGTCTTGCTCCGACCAAGAAGAAGGTCTCCAGAGGGCAGGGTCTCCTGTTAAAGCTCAGCCGAGTTCATCTCGAGCTGCATCATGTAATAACAAGCCAAGACTGAGGTGGACTCTGGAGCTCCATGAGCTTTTCGTGAAGGCTGTCAACAAGCTTGGAGGGCCAGAAAAGGCAACTCCTAAGGGCGTGTTGAGGCTTATGAAGGTAGAAGGCTTGACCATCTATCATGTGAAGAGCCATTTGCAGAAGTATCGTTTTGCCAAGTATCTTCCGGAGACAAAAGAAGACATGAAGTCCTCTTCAGAAGACAAGATATCCAAATCAGAGATGCCTGGAAGCAACGCTGGCAGAAAGAAGATTCTCAGAAGCTTACAAGTAGCAGAAGCTCTTCGGATGCAAATGGAGGTTCAGAAACAACTTCATGAACAATTAGAGGTGCAAAGGCAGCTACAAGTGCGCATAGAAGAACATGCAAAGTATCTGCACAAGATATTAGAACAGCAGAAGGCAAGGAATTCCTTATCAGCTACGACAAGTTCAATAGAAACAGAGCTTTCTGAATCTACAAAGGAAGAGAAACCTGAGACACAAGCGGATACTTCTTCAGCTCAGTTGCCAAATAAAAAGAACTCAGATACTGACATGGAA
>ZmG31
ATGGTAGCTAGAGAAGAGCAAGCGATGACGAGAGAGGTCAAAGGTAAGGGGTTACTAGTTGACATCCTTGATGACCACGAGGAGGTATCAATCGATAACAGCAAGCTGCTAGACCTCAACGAGGGTTTCGATGTGGAGGATGAAGGAGGGGAAGCTGCAGGCGATGACGAGGACGAGGAAGACGAAGGTGAGGAGGGCGACGATGGTGGTAGCACCACCGATGTTGGTGGGAGTGCCAGCTCAAGCAACAATAGGAGCAGCAACAACAACAATTCGGAGAGCGAAAAGGCGGACGCCAAGGGAGGCAGCAAGTCAGAGGTGAGCGGTGAGCAGAGGGTTCCGTCGGTGCGGCAGTACAACCGGTCGAAGCTGCCACGGCTCCGGTGGACTCCTGACCTCCACATGGCCTTCGTCCATGCCGTTGAGAGGCTCGGTGGGCAAGAGAGAGCGACTCCTAAGCTGGTGCTTCAGATGATGAATGTCCGGGGCCTCAGCATTGCTCATGTAAAAAGCCACCTGCAGATGTACAGAAGCAAGAAGCTAGACCAAGATGGCCGCCCGAGGGGAGCAGTTTCCTCAGTGTATTCTCCAATGGATTTCCATTTCATGAGAGCTGATCATCGGCGCTTCCACAACATGTCCTTCTTCCAAAGAGCAGCAGCCTCGGCCTCCTCCTCCGGCGGGCAGGAACGCGGCGGCTTCTTCGCGTCGAGGAACTTCAGCACTCCGGAGTTGAGCCGGCTCTATGGACTCCTCCACCATCGCCCGGCTCCGACCCAAACTTTCGACTTCAGAAATTCCAGTTTCAGAAATCATGAGTGGCCGTGGGCCGCGTCGTCGAATCAGCAGGAGGCGATGACAATCTCCAGGAAGCACGTTGTCATGCCACCCTCGACATCGCCGCAGACACACGCATCGCTTGCATCTTCCGCAGCGCTGAGGAGCGATCGGCGGTGGTGGCCTTTCACTGAGGCCGGCGCTGCTGTCGCCGCCGGCGAGCACAGGGCAGGGACAGGAGTTACCAGTGTAAAATTCGACAACTGCGTCGGGAGCAGCTCTCGGCCACTTCCGTTGCCCATGTCGCCGGCCGTGTGCGGAGATCGTCGTCTTCCGTTCAGATGGCGGCACGGGGGAAGCAGTAGGGACGTAGTCGTCGGCTACCCGGGTAGCAGCTCCATGGTCGCAAAAAGATCGTCGTCGGATCCCGTCGTCATCGACGATGGGCATCAACTCGAGCGGCAGAATTCGAAGCACGTTGTAGAACCAACAAGGGCCTCCACAGCCACTCCGGCAGAGGAGGACGAGGCGTGCCTCAAGCGGCGGCCATCGTCGCCGGTGGAGGCCCAAGATGCGACGACGACGACGTTGGACCTACAGCTCAGCTTGTCCCCTACCACGGCGTCGGCCAAGAAGAGAAAGACCAGCGGGTCCTTCTTCATGGACGACACCAGCTGCGAGTTCTCGACCTCCCTCTCGCTGTCGCCACCCGTCGCCGCCCCTGCAGTTTCCACGCAGCAGCGGCAGGAAAAGACGAGACGAAGCAGCGACGACAACGGCGGAGGCGGAGGCGTTCTTGGGCAGAGTACTTTGGATCTGACCATGTCGATCAGGGCATTGGAG
>ZmG32
ATGGAGCTGTTCCCTGCGCACCCAGACTTGCAGCTGCAGATCAGCCCTCCTCCCCCAGCCACCAAGCCAATGGAGCTAGGGTTTTGGAAGAGGGCTCTAGTCGACACCACCACCTCGCCTGCGACTGCAACAGCCGTGGCGGCAGCCACGACGGCCACCACGGCCACCTCCCACGCCTTCGCCTCCTCGGCGCCGACATCCGCCGTGGGATACCACCACGCGGCGGTCGGCGCGCACCACCATCAGGTGCCGGTGCCGGTGCCGGCGGGCTCCCACTCCCACTCCCACCTGGGCCTCCCGCTCTTGCACCACACCCATCCCATCCTCCCGGCGGCGGAGTCTGGCGGCGTCCTCCGCCGGCCGGACCTGGGCTCCACGAGGCCCATCCGGGGCATCCCCGTGTACAGCACCTCGCAGCAGCCGCTCCCGTTCCTGCAGAGCCACCCGCATTATTGCTGCGACGCGATCGCCGGCGCGGGCCACCCGAGGTCCCCCAAGGCCGCGCTCCGCCTCGCGGGGGCGCCGGCCAAGCGGGGCGCGCGCGCCCCCCGGATGCGGTGGACCACGTCGCTGCACGCGCGCTTCGTCCACGCCGTCGAGCTGCTCGGGGGCCACGAGAGAGCTACACCCAAGTCGGTTCTTGAGCTAATGGACGTGAAGGATCTGACGTTGGCCCATGTCAAGTCGCACTTGCAGATGTATCGGACCATCAAGACTACTGACCACAGGCCAGCCTCTGCTTCATCCTACGGGCAAGCGGGTGGTGCGAAGACGATCATCGACATCCCCGACGACGACAGCAGCCTGTTCGACCTCACCAATACCACCACCACCACCAGCGGGTCCGAGTCGTCCGCCCAGCACTCCAATCCGCCTGACGGCAGCGAGCATAATGGCGCCAGCACGTGTGCTCTCTGGTGCAACGCCTCGATAAGCGGCAGAGGGGCCGCCTGCTGGTTCGTCCGTGACAAATCAAGAGATGCCACTCCGGGCGACATCAAATCCTTCGAGGACGTGCAATCACAGAGCCTTGATGACGATGTCTCTGACCTGAACTTGTCGGCGCCGTTCCAAGTAGCTGCTGCGACGATGTTTGGCGGAGGCAACAAACCGAACCTCGACTTCACCCTAGGACGGATA
>ZmG33
ATGGGTGGCGCCGGCGGCGGCGGGAGGAACGGGGCGGCGACGAGGCGGTACAACAGGTCCAAGGTGCCCCGGCTCAGGTGGACCAGCGAGCTCCATCGCAACTTCGTCCGAGCCGTCGACTGCCTTGGCGGACAGGACAGTACGTTCTGTTCCTGTCTTCTCACCTCTCACGCTAAGCATGCATGCATACATACATACATGTCTTTGGTTTGGTGTCCTCTCTATATCTCTCTTTCCTCGTCGGCCAAAATGGCCCTGGGCTCATTCATGTGCTCTCTTCGTGGTCGATGTCGACTGCATGCAGAAGCTACTCCTAAGCTAATTCTCCAGCTCATGGATGTCGGAGGGCTTACCATTGCCCATGTCAAGAGCCACCTTCAGATGTACAGAAGCTCAGGACAAGACATTAGGAGGAGAGAGGTGCAACCGCGGCGGCTAGGACATCTGGTGGAGCACTACTCATTCGCCATTGATGAGGAGGGAGGCCCCAAAGAATTCGTCTGCTGCCCACACATGAAAAGGGCGGAGGCAGGGCCAGAAGCTGCGGCCACGGCCACGGCCACGCACGAAAGCGTGCAGGGGAACAGTGACATGGGGGCTCCTGGCACCCGGCGCTGCGGCGATGATTACACGCGAGCGATTCCCATTCCCATGGGGAGCAGCAGTAGCAGGAGCAGGAGGATAACCGAGGGCCTCGCATGGCAGTGGCAGAGCAGCGGTGCCGCCTCTGCCGCTCGTGCTGCCACGGCCGCTTCCACGCTGCGCGAGCTGGGATTCTGGGTGCGAGGAACCGAGCCCTTCAAGACCGGCAGGCCCATGGCAAATCGTCTCAGCCCTGTGGCGAGGCAGCTATCTTCCAAGTCCAAGGAGATCAAGTGCGGAGACGACGGACGCTTCTTGTTCGGCACTGCGACTAGAGACGAAGCGGCCAGGAGACACTCGCCGTCGCGGCGGCCAGACTCCATTGACCCAAAGGCTGTGGCCGCTGTCTCTTGGTCCAGCGAAGGAGGCGCCTGCGCCCTCCCGCCGCCGCTGTCGTCGACCGGCTTGAGTGCGCGCTCAGGGCCGTCAGGCAGTTGCGTATTCGCCAGGCAGAGAGTTAACCTGGACCTTTCCCTGTCCATATGTGGATCA
>ZmG34
ATGACCGTCGACGAGCTGAAGCTGCAGGCGAGGGCCAGCGGCGGCCACGGCGCCAAGGACCAGTTCCCCGTCGGCATGCGCGTGCTCGCCGTCGACGACGACCCGACCTGCCTCAAGATCCTCGAGAACCTCTTGCTCCGCTGCCAGTACCATGGTATGCCACGCTCCTCTCGCTCCCCTCTCTCTCTCTCTTCCCCTGGCAATGACAACGATGATTCGGGTAAAAAGTTGCAGGTGGTGAGCGCTGAAGGTGACAATGGCGGTGTTAATCGCAACAAGAGAATTTCACGCAAGGGTAGGGATGATAATGGTGATGACGGTGATGATTCTGATGACAACAGTAATGAGAATGGAGACTCGTCGAGCCAGAAGAAGCCAAGGGTTGTGTGGTCTGTTGAATTGCACCGAAAGTTTGTGGCTGCTGTCAACCAGCTTGGCATTGACAAGGCTGTTCCAAAGAAAATATTGGATCTTATGAATGTTGAGAACATCACAAGGGAGAACGTTGCAAGTCATCTGCAGAAGTATCGGCTGTATCTGAAAAGACTCAGCGCAGATGCAAGCAGGCAGGCTAACCTAACTGCTGCATTTGGAGGAAGAAACCCTGCTTATGTGAACATGGGACTAGACGCCTTCAGGCAGTACAATGCATATGGGAGATACCGGCCAGTTCCAACCACTAACCATTCACAGCCAAACAACCTCCTTGCAAGGATGAACTCTCCTGCATTTGGTATGCATGGTCTGCTGCCTTCGCAGCCACTTCAGATTGGACACAACCAGAACAATCTGAGCACTTCCCTAGGGAATGTCGGGGGGATGAACAACGGCAACCTGATCAGGGGTGCGCATATGCCACTGCAGGATACTAGCAAATGCTTTCCTACTGGCCCTTCTGGTAATTCGTTCGCGAACATATCAAACAGCACACAACTGGTTACGACAAACAACTTGCCATTACAGTCTCTTGAGCCAAGCAACCAACAACACCTTGGTCGGCTGCATTCCTCTGCAGACCCTTTCAACTCATTTGTTGGTGAGCCCCCCCAGTTTGCAGATCTTGGAAGGTGCAACACCACCTGGCCAACCGCGGTCTCATCATCCAATGTTCAGGAGATTGGCCAGAAGGACAGGATCGTGAATAGGCCCAAGCTTGAGCCTCTCTCAAGCTTTACAGAAGCATCCAGTCAGATCCCTTTGCTGGGAAGTGAAATGCAGAGCCACCAAGTAGCATCACTAGCCAGCAACGGTCTTCCGATGCCGTTCACTCAGGAAGCGGTGCCCTTCGCTTATGGAAGCAGCACGAACTCGAGAGAGATGCTGAATAACAACCTTGCGCTTAGTAATTCAGGCGTCAACTCTACATTGCCGAACCTTCGCATAGACGGTTCTGTTGTTCCAGGGCAGACACTGGGTGGTAGCAATTCAGGTGGTTGTGTTGTCCCCCCTCTGCAAGATGGCAGGATTGATCACCAAGCTGTCAGCAGTCATCTAAACTACAACAACGAACTCATGGGGACAGGTAGGCTGCAAAGGGGACTTAGTGGTGGTCTGGATGACATTGTCGTGGACATGTTTAGGCCGGACCGCGCAGACGATGGCGTCTCCTTCATTGATGGGGACTGGGAACTGGTC
>ZmG35
ATGGGTATTACATGCAGCCATACATCAACCATGAATCGGCTTCACAGTGGAAGAGTTCCCCCATGCCTTTCATCAGCTATAACACCAGTACCAGCGTTCTCAGAGGCATCATTTCCTAGTTTTACAGAACAGAGATCATCTTTTGCTGAAAGGAAATTACCTGTTAGTTCTGTCGCCTCAATTGGTACTTCTATGGCTGCTTATGATACCATGTCAACCCATATGTTAGCTTCCAACTTCACCAATGAATCACCTAATAGGCAGCTTTGTTCTGGATCATATGTTACTGAGCCATCTGATCCTGATACTCCATTGCTAGCAACACATTCATCATTAATGGCTGATTCAACGCCCTTATTCGTGGACTTTTCAGAAGTATCTGAACATATATGTTTGAACCAAGGCCAACTTCTAGGTTTATTTGATTATCCAGCAAGTGTTGATTTTTACAAATCAAAAAATATGACCATCTTTGGTCAACAAATTCAAGACACCATTACAGTCGATCCTAACACTCACCTTACACCGCAAAATGAGTTGTTCTCTGGGAGTTCAATGCAGCTTCAGAAAACTGTAGGTTCTGCTGAATCTGTGCTGAAGACAGTTGATGCAAGAAGTGCAACACCTCAAAGTTATTTATACTGCCATACTGAGAGTGAGAGGAGTGTACCAGAACCTTTCAACTGTGATAAACTTGGCGCCGACAGCCTCCCTTTTTCAAACACTGCTCCAAAGCCAAGGATGCGCTGGACACCTGAGCTTCATGAGTGTTTCGTTGATGCTGTTAACAAGCTCGGTGGGAGCGAAAAAGCAACTCCAAAAGCAGTCCAGAAGGTTATGAAGGTCGATGGATTAACTATATACCATAAACACCGTATAGTTCAACATCGTTCTGCAGGTGTGCCTGGAAGGAGAGGCAGCCATACCGAAGTAGATGATGACTCCATCCCGCAATCAAAAGGCGAAGGGGGCGTTGAAGGAGGACTAGTGTCGCAGATTGGCTTGCAGAAACAACTTCATGAACAACTTGAGATCCAAAGAAGGCTGCAGCTGCAAGTCGAGGAACACAACAAGTACCTTGAAACGGTAATCGCGAAGCAAAACGAGAGCCTTAAAAAGCTTAGAGCGCTACGTGGTTTTCGAGACCGAGTGCGGCGTGTTTTGCAAGACAGTGAAGCACCCGGAGTGCGGGCACATTGTGCACAA
>ZmG36
ATGGGGCTGGACGTCGGGGAGATCGGGATGGGCCTGGATCTGGGGCTGGACCTCAGGCTGTTCGCCGCGCGGAGCGCCGGAGGGATGGCCAAGGGCGCTGCGCCGGCGGGGATCCAGTCCTGCATCAGGAGCCTCGAGGTGGAGCGCAGGAAGATCGAGGTGTTCAGGCGCGAGCTCCCGCTCTGCCTTCGCCTCCTCGCCGACGTGATCGACGAGTTGAAGGAGGAGGCTGCCAAGAGAGGAGAGTACGACGACGGGGCGGCGACGGTGGACGACGGCGACAAACGGAAATGGATGAGCACAGCTCAGTTGTGGGTGGACAGCGACGCCAAATCGGACGAGTCTGACAAAGAGCAACAGAGTGAAATCACGTCGCCGCCGGAGCCCAAGTTGTTGGGTGGTGGCGCACCCACGCCGATAAGGGCGGCCGTTTCGGCGGTGGCGGTGCCACAACCCCTACCGCCGCCGTTGTTCAGAAGAGAAGACAGCTCCGCCAGCTCTGGCCTGTCGTTGGTATCGTTGTCGCCGGCAACCAAGGCGGCGGTGCCGATTTCTCCTCCGGTGGTGGCTGCCAGCGGTACCGGTACCGCCAGCGCCAGATTTTGTGGCACCACCATGCCACCATGTGGCTCCGAGGTCAACAACATGCACTCGCAGGCTCAGCAGCAACAGCAAGCAAGCAGGAAGGCAAGGCGGTGCTGGTCACCGGAGCTTCACCGGCGGTTCGTTGCCGCTTTGCACGAACTGGGTGGCCCTCAAGTGGCTACTCCGAAACAGATCAGGGAGGTGATGCAAGTGGACGGGCTTACAAACGATGAAGTGAAAAGCCATCTCCAGAAGTACCGGTTGCACAACAGAAGATCCTCCCCCGGCGCGGCGGCGGCTCCGGTGAGCCAGTCGATCATGCTGGTGGATGGCGTCTGGGCTGCTCAGGAGCAAAGCAGCGGCTCGCAGTCCGGGTCTCGGCAGGGCCCGCTCCAGTTCTCCAGGGCAGGTATGGCCGTCGGTGGCGGCGACGACAGCAGCAGCAGCGACGACGACGAAGACGACGACAAGTCGGAGGATGGCTACAGCCTGAAATGCGTG
>ZmG37
ATGTATCACCAACATCAGGGCCTGAGTGAGCTCTTCACCACGAGGACATCCTTTCCAATGGAGCAGCATCTGTTTTTGCGTGGAGGAAATGCCCAAGGAGATTCTGGGCTGGTTCTCTCAACTGATGCTAAACCAAGGCTCAAATGGACACCTGAGTTACATCAGCGATTTGTAGATGCAGTCAATCAGTTAGGTGGAGCAGAGAAAGCTACTCCAAAAACAGTCATGAGGCTCATGGGAATCCCAGGACTCACCTTGTACCATTTGAAAAGCCATCTCCAGAAATACAGGCTGAGCAAGAACCTCCAAGCTCAAGCAAATGTCAGTACATCAAAGAATGCCATAGGATGTACATCCATTGCTGATAGGATTCCTGGAACAAGCGCTGCAACAATGAGCAGTACAAATGTCGTTCCGCAGGCAGAGAAGACTATTCAAATTGGTGAAGCACTTCAGATGCAAATTGAGGTTCAGAGACAGTTAAATGAACAACTTGAGGTGCAAAGGCATCTACAACTACGAATTGAAGCACAAGGGAAATACCTACAAGCAGTTTTGGAGCAGGCACAAGAAACACTTGGAAAACAGAATTTGGGTCCTGCGAACCTGGAAGATGCAAAAATAAAAATATCACAGTTAGTTTCACAAGTATCAACTGAATGCTTCAGTAATGCAATTACAGATGTAAAAGGAAGTTCAAGTGTGCATAGGTTAGAGCCCAGACAAATCCAGTTTGTTGAAAGTTCAACAAATAGTTATTTGTCTGTGGCCGAAGGATTCATCAAGGAGCAGAGACTACAGCACCAACAGCACCATGGAGTACTAAAAGCACATGATGGTAGTTCATTATTTTGCAGAAAAAGACCGCATGAACATGAGACCCAGTTTGCCCTTAACAGAAGCCTAAGTGAGCGTAGGATGGCACATTTGCAGAATGATGAACAATACAGTAAAGCAGAGTTTGGGTATGAAAGTGACACAGAGATAGTGCATGAGTATACTGCACCCCAAAATGGTGGAGGTAGCACCACCAGTTCGGCATCAGGAAGCAAAGTAGATGCGGAGAAGCTATATCTAGAAGAGCAAAAGTGTGCAAGACAGGTCGCTGAATACCCCAGAGAAAGCAAGCTAATAGATTTTGAGAATTCGTGTTCAGGGAAGAAACTTGATCTGAACACCCATAATGTAGATGACACTGATCAAGCTTACAGACATTTTGACTTGAATGATTTCAGCTGGAGC
>ZmG38
ATGGGAAAGGTGAAACAGAAGGTGGCAACGGCGGCGGAGGACATCGTCCTTGAAGACGAAGATGATGCGGAAAGATCTTCGGAGAACTCTGTACCGCCTGTGATTCTGGACCTCAACCAGAGTTTCGGCGAGGGTAGCGAGGAAGGGGAAGCCGGAGAGGATGGCAGCTACGACGAGGAGGATGGTGACTGCGACGGCGGTAGCATGAGTAGAGTCGCCGGAGGAAGCAGTTCAAGCAACAGCAGCAGCACCAACCACCATACTTCTATGAGCAACAAGAATTATGACACGAATAATAGCAGCAGTTGTAAGGGTGAGGGCAGCGGGGAGACGGCGCAGACCGTGAGGCAGTACAACAGATCCAAGCTTCCCCGGCTCCGGTGGACTCCGGACCTGCATATGGCGTTCGTCCACGCCGTGGAGAGGCTGGGCGGCCAAGAGAGAGCAACGCCAAAGCTGGTGCTTCAGACGATGAACGTGAGGGGGCTCAGCATTGCTCATGTAAAAAGTCACTTGCAGATGTACAGAAGCAAGAAGCTGGACCACGAGTCTGCTGGAGCTGGACACGATAGAGCAGCCATCTACTCCGTTTTCAAGCCCATGGATTTGCACATGATGATGAGGAGAGGAGACCATCGCTTCCACGACATGTTTCTCCATCGAGCTGCCGCTGCCGGCTCGGTCATCTCCTCCCCGCTGCTCCACAACGGGGATTTATTCGGGTCACGGGACGCCGTCTCGCCGGAGGCCAGCAGGCTCTACGCGCTCCTCCAACGCCGGCAGCAGCCTTCCTCCACGCAAACGTTCGCCCTCATGAACTACAGTAGTAGCCTGATAGATATGATTGATCAAGTGTGGACTTTCAGCCGGCATGCAGCGGCGGCGGCGGCGGCGGCGAGGGCTGGGGCCATCGATGACGACCATGGCCCAACGAAAGGGCTCATCCATGATATGATCTTGAGAAAGGACGGCAGGCTGACGTCCCATTTGTTCGGCCTGTGGGATGCCATCGCTTGCAACAGGACGTCGTCGAACGCCGCTGGTGCTGCCAGCCACGGCGCAAGGGTCGTCACAAGCACGGATTGGAACGGCACCTGCAGCTCATCTCGGCCCCTGTCTGTGACAATGTCGGCAGCTGCCTCCACAGGTCTTGCGATGGGCAGTCACCACCTCATGTCCAGGGGAAGAGGCGGCTCCGCTAACGACGTGACATCGTTAGATCATGCCGTGGTGACAAATGAAGCCCTAGGCTCCCGACTCCAGCTGCAGACGCTCCTAGAGCGGAACAATGCGGCCAAATTAACCGGCGAGGAGATGTGCGGGGGGACAAGAACCAAGATGCTGAAGACGGCAATGGAGGGCAAGAATGGCGGCATGCAGGAGCCGGACTTGCAGCTAAGCTTCAGCCCCAACGACGACATGGAAGGAGATGCCAACAAGCAGATCAAGAAGAGGAAGATCATAGACGGCATTGGGTTCAGCCAACAGGAGGTGGACAGTGACAAGTCGATGCTACCTCTTTCGCTCTCACTGTCACTCCGTGGCGGCGACATCGGCGGCGAGGATGCAGGGAGGTTCGAGGCAGCGGCAGGTAGCGGCGGCAAAAAGGCCGCTCTGGGGCGGAGCACTTTGGATCTGACCATGTCGATCAAGGCATTGGAG
>ZmG39
ATGATGTATCATGCGAAGAATTTTTCTGTGCCCTTTGCTCCGCAGAGGGCACAGGATAATGAGCATGCAAGTAATATTGGAGGTATTGGTGGACCCAACATAAGCAACCCTGCTAATCCTGTAGGAAGTGGGAAACAACGGCTACGGTGGACATCGGATCTTCATAATCGCTTTGTGGATGCCATCGCCCAGCTTGGTGGACCAGACAGAGCTACACCTAAAGGGGTTCTCACTGTGATGGGTGTACCAGGGATCACAATTTATCATGTGAAGAGCCATCTGCAGAAGTATCGCCTTGCAAAGTATATACCCGACTCTCCTGCTGAAGGTTCCAAGGACGAAAAGAAAGATTCGAGTGATTCCCTCTCGAACACGGATTCGGCACCAGGATTGCAAATCAATGAGGCACTAAAGATGCAAATGGAGGTTCAGAAGCGACTACATGAGCAACTCGAGGTTCAAAGACAACTGCAACTAAGAATTGAAGCACAAGGAAGATACTTGCAGATGATCATTGAGGAGCAACAAAAGCTTGGTGGATCAATTAAGGCTTCTGAGGATCAGAAGCTTTCTGATTCACCTCCAAGCTTAGATGACTACCCAGAGAGCATGCAACCTTCTCCCAAGAAACCAAGGATAGACGCATTATCACCAGATTCAGAGCGCGATACAACACAACCTGAATTCGAATCCCATTTGATCGGTCCGTGGGATCACGGCATTGCATTCCCAGTGGAGGAGTTCAAAGCAGGCCCTGCTATGAGCAAGTCA
>ZmG40
ATGAGAGGGTTTGAGAGAAAAGGGGTCCGGCAGTACAACCGGTCAGAGGTGCCGCGGATGCGGTGGACGGAGGAGCTGCACCGGCAGTTCGTCTTGGCCGTCGAGTGCCTCGGTGGCCAGGACGAAGCAACTCCGAAGCAAATTCTTCAGTTGATGGGCGTGAAGGGAGTTAGCATATGTCATATCAAGAGCCATCTTCAGATGTACAGAAGCTCCAGCTCCAGTAGCAGCAGTACCCATAATCAGTCCTCCAGCCTCCAGAAGCTGACATCGACCACGGCGAGCAACAGCAAGCGCGTGTTCTTGAGCCGTGAAGATCATGCGTCACAGGCAGATGGCAGCACTCCAGCTTCAGACGAGAACATCTATACTACCATGCTCTGTGGTTGCAGCCACTCAACACCATACCAAATACGACCGTCGCTAGAGGGAGTCTTCAGAGGCTTGGAACAAACAAGAATGCTTGCAACAACAGAGAAGTCGATTAGCAGGCCAAGTCACACTGAGAAGCAGCACACCGGATGCGACCTCACGCTGTCGATCGGCCTGTGGGCGGAGGATGCGAGCAGCAACGACGTCGACGGCTCGAGCTCCATCAGCGAGGAGCTGATGCCTGCTGCTCCGGCAGCGGGCGCTCGCCGTGCCGCCGCCGTGAAGGAGGAGAGCGAGGCGGCGGCTCTAAACCTGGACCTGACCATCTCGTCGTCTTATTGGCTGGCCCTGACGAGTGACGACGGCGCACGCCGACGCACGGCCGGCTGGCGGCGC
>ZmG41
ATGAGGGAGGAGGAGGAGGCCAGCTGGTTCGCGCGCGGCGAGGAGCAGCAGCTCCTGCGGCCGGACGAGCTGATGCCTCTCACGCAAACGCTCATCACGCCCCATCTGGCCGTCGCCTTCGACATCACGACGCACGGCGCCGGCGGGACGGGCGCGGCGGGGGGCGCAGGTGCGGGGCCCGGCGCGGGCGGCCCCGACATCAACGGCGGCGGTGCGTCGTCGGCAGCGGGTTCCAGCGGCGGCGGCGGGGGCGGCGGCGGCGACGAGCCGGCCCGGACGCTCAAGCGCCCGCGCCTCGTGTGGACGCCGCAGCTGCACAAGCGATTCGTCGACGCCGTGGCGCACCTCGGCATCAAGAACGCCGTGCCCAAGACCATAATGCAGCTGATGAGCGTCGACGGCCTCACGCGCGAGAACGTCGCCTCCCACCTCCAGAAGTACCGCCTGTACCTCAAGCGCATGCAGGGGCTGGGCGGCGGCGGCGGCGGGGGAGGAGGCGGGGGCGCGGGGGGAAGCCACTCCTCCGGCTCCGGCACTGACGCCGCCACCGAGCACCTCTTCGCCACTGGGCCCGTCCCCTTCCTCCCGCCGGGTCACCGCGCGCCCGCCGCCGCCGACAGCTACCCGCCCTTCTCCCCCATGGGCGGCGCGCACCACCACCAGCACCACCAGATCGGCCACTTCCACCACCCCGCCACGCGCCCGCTCGCCCACTACGGCGGCGCCGCTGTGGGCGGTTTCGACCACGGCTTCCTGAGCCGCGTCGGGCCACCCGCCGGGCCGCCCGGGATGCACCACCGCATGGTCGGCGGCGGCGCCGGGATGGGGATGATGGCGCCCGCCTCCTTCGCCGACGAGATGGACCTCGGATCCCGAGGCGGTGGCGGCAGCGGCAGCCGCCGCGAGCTGACGCTGTTCCCGACGTCCGGGGACCAC
>ZmG42
ATGTATCATCAGCAACAGCTCCACACCCATAACCAGCACCTGTCCTCGTCAAGGCCAGGCTTACCTCCTGAGAAGCAGTTCCTCCTGCACGGAGCAGGCGGCGGCGGCGGCGGCGGAGATGCAGGGCTCGTCCTCTCCACCGATGCTAAGCCTCGCCTGAAATGGACACCCGAGCTGCACGAGCGTTTTGTTGAGGCGGTGCATCAGCTCGGAGGCCCAGACAAGGCCACGCCGAAAACCATCATGAGGCTCATGGGGATCCCTGGACTCACCCTGTACCATCTCAAGAGCCATCTCCAGAAATACAGACTCAGCAAGAACCTCCAGGCCCAAGCTCATACTGCCAGCGCAAAGAATGCGTTGGTAGGCTGCCGGACGGGAGCAGACAACGCCCTATGCCAAGGGAGTGCTTCACCGCCGCCACCACCGCCGCCGCCGCACCTGAACCTAGAACCGCCGCAGATAAACAGGTCAATGCACATAAGTGAAGCCCTCCAGATGCAGATCGAAGTCCAGAGACGGCTGCATGAGCAGCTAGAGGTTCAGAGACACCTGCAGCTGCGGATCGAAGCGCAGGGCAAGTACTTGCAGTCCGTGCTGGAGAAGGCGCAGGAGGCGCTGGCCAAGCAGAGCGGCGGCGCTGACGAGACGACGACGACGACGCAGCAGCAGCAGCAGTTGCTGCTGCCGGATCTCATCTCGAGAGCCACGGCGACGAGGCGCGGCAATGTCCAGCAGGAGCACCTCCACCAGCAGCACCACCTCGGAGGCGACGGGTCGGTGGACAGCTGCCTGACCGCGTGCGAGGGGTCTCGGTGCCAGAGGGAGAGGGACCAGGACCTGCTGTCCATCGGCCTCTCGTCCGCTCCGCCTCCCACTCCCACTCCCAGCAGAGGCTACAACGACAGAGGAGGCGGCGGCAGCGCCAGCTGCGAGGAGTTCCTGCAGTTTCTTGACGAGCCCAGCAGAAGAGGAGCAGGAGGAGGAGGGTCCTCGGATGAGCAGCAGGAGCTTGACCTCAGCATCAGCGGCGGCAGGAGCAATCCAAGGCCTCGCGGCAGCCAAAGCCAAAGGATCGACCTCAACGGATCCAGCTGGAAC
>ZmG43
ATGTTCCCGCCTGGCCTGATCCACCACCGCCCTGACGCTACCGCTCCCGGCGATGGGCCACCGCGCTCCGGCCCCGGTGGGCCGAGCCTTGTACTGACGGCGGACCCCAAGCCCAGGCTACGGTGGACGGCCGACCTCCACGAGCGTTTCGTCGACGCCGTGGCCCAGCTCGGCGGACCCGAGAAAGCAACACCAAAAACTATCTTAAGGACGATGGGTGTCAAGGGTCTTACTCTTTTCCACTTGAAGAGTCATCTTCAGAAATATAGGTTAGGTAAACAATCTGATAAAGAGGGGTCAGAGCAATCTAAAGATGCTTCCTATCTTCTAGATGCTCAAAGTGGAATGAGTGTGTCCCCTAGAGTTGCTGCCCAGGATATGAAAGAAAGCCAAGAAGTTAAAGAAGCACTGAGAGCGCAGATGGAAGTGCAACGAAGGCTGCATGAACAAGTGGAGCAGGTCCAAAAGCGCGTGCAGATCAGAATGGAAGCACTTGAGAAGTACATCGACAGTATCCTAGAGAGCGCATGCAAGATGGTTACTGAACAATTTGCTTCGAGTGGCTTCAGTATCTCCAACCCTGATCTCCCGGAGATATCCCCTGGAGGGGTCATGTGTGGCTCCACGGACACGTTGGGCTCGTCGGTGTTGAACCAGCTTTCTGTGAGCTCCATCGACTCGCACAGTCCAGGAGGCAAACCTTCTCCATCAGGCATGGAAGGTCCGACACTGCTCCAGAAGTCGCCTGAGCTCAAGCGGAGGTCCTCT
>ZmG44
ATGGAGAGGTTAAGCACCAACCAGCTCTACAGTTCTGGTGTTCCTGTAACCGTACCAACATCTCTGCCTTGTATACCAGTCTCTCTGGATGAGAGCTTCCCGAGGCTTCCCGATGCACAGAGTGTTTTGATGGAGAGAGAATTGAGGAGCACTCCACTACCACCTCACCAGACAACTGTTGCTCCTATCCGTGGTCTGTTTCACTCCAATACTGGATCTGTTGGTCCTTTGTGCTCACCTCCGTCTGTAAGGTTCTCTTCGCATTCAAATCCTGAGCAATACCCCAACCACAATTCATACAATTCTCAAGTACCAAGCACTGCAAGTTCCTCAACGCTGAATTATGGGTCACAATATGGAGGCTTTGAACCATCCATAACCGATTTCCCAAGAGACATTGAACCAACTTGGTGCCCCGATCCAGTTGAGAGCATTCTTGGATACTCTGGTGATGTCCCTGCTGGGAATAATTTGACTGGGACCACTTCTATTGGAGCTTCAGATGATCTTACTAAGCAAACTGAATGGTGGACAGAGTTTATGAATGAGGATTGGAAGGACATGGTTGATAACCCGACTTCCACAGAAACTCAACCGGTTGGGCAACCTGTGCAATCATCCAACTCAGTTCACCAATCAGCTACCCAACAAACAGTTTCATCTCAATCTGTTGAACCGTTGGCAGTTGTGGCACCCTCACCCACTGCTGGCTCCAATACTGGCAAGGCACGCATGAGATGGACTCCTGAGCTTCACGAGCGCTTTGTGGATGCTGTCAATATACTTGGTGGCAGTGAAAAAGCAACTCCTAAGGGTGTCCTGAAGCTAATGAAGGCAGACAATTTGACCATTTATCATGTAAAAAGTCATCTTCAGAAATACAGAACAGCTAGATACAGACCAGAGTTATCTGAAGGCTCTTCTGAAAAGAAAGTGGCATCAAAAGAAGATATACCATCTATTGACTTGAAAGGGAGTTTTGATCTCACTGAAGCACTTAGGCTCCAGTTGGAACTTCAAAAGCGGCTTCATGAACAGCTTGAGATACAAAGAAGTTTGCAGCTAAGAATCGAGGAACAAGGGAAGTGTCTTCAGATGATGCTAGAGCAGCAGTGCATACCCGGGGCAGAAAAGGCGCAGGATGCTTCAACCGCTGCAGATGAATTGAGGTCACCTTCTGAGATTCCAGAATCTTCTACCGTCAAGGAAGTTCCAGAAAACAGTCAAAATGGATCAACCAAGCAAACAAGCTTAAATCAAGTTGTTTTTGTCCTTCCGTGGGAACAGATGAACGCTATAGTTAACTTCCTTGCAAAGCCTGGC
>ZmG45
ATGTACTCACCAAAACCAGAGTCTAGTTTTGGCCCAAATCCCAACTCAGGTACACACCAGCAGCAAATGGAATTAACTGGGGCCAACATGGGTCCTGGTAATGGAGCAAATAACAATACCAACATGGCTGGGAGGCAACGCTTACGCTGGACAAATGAACTGCATGAAAGATTTGTTGAGGCTGTTACTCAACTTGGGGGTCCTGATAGGGCAACTCCAAAAGGAGTTCTGAGAATTATGGGTGTACAAGGATTAACAATATACCATGTAAAAAGTCACTTGCAGAAATACAGACTAGCAAAGTATATTCCTGATGCTTCAACTGATGGGAACAAGACCGATAACAAAGACCCAGGAGATTTGCTTGCCGGACTTGAGGGATCCTCTGGATTGCAGATATCTGAAGCCCTCAAACTGCAGATGGAGGTCCAAAAGCGGCTGCACGAACAGTTAGAAGTACAAAGGCAGCTGCAGTTACGAATTGAGGCTCAGGGAAAGTACCTCCAGAAGATCATCGAAGAGCAGCAGCGCTTAACAGGTGTGAAATCTGAAACTCCTGCTGGAGGTGCTTCTGTCACTGTATCAAGTGATCAATTCCCAGACTCGGAGCGGACTGAGCCCTCCACACCTGCACCAGCATCCGAGTCTCCAACTCAAGTTGGTGCTTCCAATAGGGACACTGGAGACCGAACTGAAGCAACCAAGAGCACCTGTCATGGTGATTCTCTTTCCCGCAACGAGCCACTAACCCCTGATTCCAACTGCCAGAACGGTTCTCCTGTCGCTAGTCCAAACCATGAAAGGGCAGCCAAGAGGCAGCGAGGCAGTGGTACTGAATTCTTAGATTCTGAGGCTGAGTTTTCCCTTCCGCGCCACATCTTCGAGTCGAGTTCAGGCTCAGAGTTCCAACAATACTCAATGTCCTACTCAGGACAG
>ZmG46
ATGGAGGCGAGCTCGGCCGCGTCGCCGGACCTGTCGCTGCACATCAGCCTGCCTAGCAGCGCGGCGGGGTCCGGCCCGTCCGGCAGGCGCGCCGCCGTGGGGGGAGGAACGGGAGGAGGAGGAGGCGCCGGGGGAGACCCGTGGCGGAGGCTGAACGGGTCCACAGCGTCCACGGAGCTGTCCCTGTCGCCGCCGGTCGAGCAGGAGCACGCGGACGCGCTGCCGTGGCGACACCGGCCGTCGGCGGCGGCCGCGTCCTCCGCGGCCACCACGTCGGCGGGCGCCACGCTGATGCCCGCCATGCCGATGCTTCAGCCGCTGGACGGCGGGGGCGGGCTAGGCGCCGGCGCCGGCGCAGGAGGGGGAGCGTCGGTGGCGCTGCCAATCCGAGGGATACCTATCTACAACGGCCCGGGGGGCTTCCCGTTCCTTCCGCCGGCCTCCGGGGCCGACGGCGCCCCCCTCCACCACCACCAGCAGCAGCAGAAGCTCGGGTTCTACGGCTCGTACCACCCGAGCACGTGGCCCTCGTCGCTCGGCTCCACGTCGCCGTCGCCGTCGCCGCTCGCGCCGGGCACGCCGCCGTCCCCGCTGCTGGACCCAGCGTCGGCGGCGTTCCTGTCCCCGGCCGCGCATCACCACCACCGGATGCTGTCGGCATCGGGCCGGCTCAACGGCATGCTCACCGACACCCTCCGCGGCTACGGCGCTGGCGGCGTCGGCGGACTGGGCGGCATCGTCGGCGGGCACCACCACCACCACCACCACCTCCACGGCGCGCAGCCGTTCGGCCTGGGCTCCCGGTTCATGCCCAAGCTCCCCGCCAAGCGCAGCATGCGCGCGCCGCGCATGCGGTGGACGAGCACGCTCCACGCCCGCTTCGTCCACGCCGTCGAGCTCCTCGGAGGCCACGAGAGGGCTACGCCCAAGTCGGTGCTGGAGCTCATGGACGTGAAGGATCTGACCCTAGCCCACGTCAAGAGCCATCTCCAGATGTATCGGACCGTGAAGAGCACTGACAAGCCTGCGGCGTCATCAGGGGCGAACGACGGCGGCTCCGGCGACGAGGACTTCGCCGGCGGTGGCCAGGCTGGCTCCGGCGGCGAGAACATGTGCGCGAGGCCGTTCGGGGAGCACCGGTCCACCTCCGAGGGTGCGGCGAGCTCGGTGGGCGGCGGCGGCGGGGGCGACATGGACCAGTCTTCGGCAGGCAACGGCAGCACCAGGTGGAGCAACTCGTCAAGGGACCCATGGCTGTCGTCGAATTCATGCAACATGGATGCTCATCGCTTGGCAGCGTTGTCTTCTCCGATTGAGAACGGGGAGCCTTGCCGATCGAGCAGCTCGCAGGTGTCGAACCAGGAGCTGATGAGCAGCCCGAGCCTGGAGTTCACGCTTGGGAGGCCGGACTGGCAGGGCACGGATCATGAC
>ZmG47
ATGGGGCTCGACGTCATGGAGATCGGGATGGGCGCCGATTTGAGCCTGGATCTGAGGCACTTCGCCTCCAAGGCCGTGAGGCAGAGCAAGGACGACACGCCGGCGCCGGACATGGACGCATGCATCCGCCGCCTCGAGGAGGAGCGGGGTAAGATCGAGATGTTCAAGCGGGACCTCCCGCTCTGCGCGCGCCTCCTCGCCGACGTAATTGATGTCATGAAGGAGGAGGCGGGGAAGAAGAAGACGACGACGAGGAGGAGGAGTGATCGCAGGCTGGCGTCTGCGGCAGCTGATGATGAGGAGGAGGAGGCGGACGGCGCCACCGCGGACAAGAGCAAGTGGATGAGCACGGCGCAGCTCTGGACGGGCGATTCCGGGCGGGAGGACGCGGAATCAGAGAAGCAAGACAAGGGGCGGTGCTCGCCGGAGGCCAGGTCCCGCGGCGCTCTCTTACCGTTCAAGGCTGATGTGGGCTCTGGCGCGCCGGCGTTCGCGCCGCTCTTCTTGAGAACGGACGACAAGGCTGCGGCTGCGCGCGTCGGGGTGCCGGATCTGTCGTCCTTGCTGTCGCCGCCGGCGACCATGCCTCCTGCGGACGCCGGCGCCGAGGAGAGCCGTCGCCAGGTTGTGGGATTTGCGCAAGCTGCGGCCAGGGCGGCTGCCATGGCGCCGTCTGCCCCTGCGCTTGGGCTCCAGTCGCAGCAGCAGCAGCAGCAGCAGCAGCAGGCAAGGAAGGCTCGGCGTTGCTGGTCGACGGAGCTGCATCGCAAGTTCGTCGCCGCCTTGGATCAGCTCGGTGGCCCCCAAGTTGCCACGCCGAAGCAAATCAGGGAGCTGATGAAGGTGGATGGGCTGACAAACGACGAAGTGAAAAGCCATCTTCAGAAATACCGGCTGCACAACCGCAGGGCGCCTGGATCCGGCGTGGTGCGCCAGCCGATCGTGCTCGTGGGAGGGCTGTGGATTCCCCAGGAGCAAGGCAGCCCTCAGTCTGGATCTCCCCACGGCCCCCTCCACCACCTGTCCACCTCGGTGGCCGCCGTCTCGTCCGCCGCCACCGCCAGCTGCGAGGAGGAAGACGGCCGGTCCGAGAGCTATGGCTGGAAA
>ZmG48
ATGGAGCAGCATCCGTTTTTGCGTGGAGGAAATGCCCAAGGAGATTCTGGGCTGGTTCTCTCAACTGACGCTAAACCAAGGCTGAAATGGACACCTGAGTTACATCAGCGATTTGTAGATGCAGTCAATCAATTAGGTGGAGAAGAGAAAGCTACTCCAAAAACAGTCATGAGGCTCATGGGAATTCCAGGACTCACCTTGTACCATTTGAAAAGCCATCTCCAGAAATACAGGCTCAGCAAGAACCTCCAAGCTCAAGCAAATGCCAGTACATCGAAGAATGCCATAGGATGTACGCCCGTTGCTGATAGGATTCCCGGAACAACCGCAGCAACAATGAGCAGTACAAATGTTCTTCCTCAGGCAGAGAAGACTATTCAAATTGGTGAAGCACTGCAGATGCAAATCCAGGTTCAAAGACAGTTAAATGAACAACTTGAGGTGCAAAGGCATCTACAACTACGAATTGAAGCCCAAGGGAAATATCTTCAGGCAGTTTTGGAGCAGGCACAAGAGACACTTGGAAAACAGAATTTGGGCCCTGCAAACCTGGAAGATGCAAAAATAAAAATATCAGAGTTAGTTTCACAAGTATCAAATGAATGCTTCAGTAATGCAATTACAGATGTAAAAGAAAGTTCAAGTGTGCATAGATTAGAGCCCATACAAATTGAGTTTGTTGAAAGTTCAACAAATAGTTATTTGTCTGTTGCTGAAGGATTCATCAAGGAGCACAAACTACAGCACCATGGAGTACTAAAAGCATATGATGATAGTTCATTATTTTGCAGAAAAAGATCTCATGAACATGAGACACAGTTTGCCCTCAACAGAAGCCTAAGCGAACATAGGATGGCTCATTTGCAGAATGAGGAAGGATACCATAAAGCAGAGTTTGGGTATGAAAGTGACACAGAGATGGCGCATGAGTATACTGCACCTCAAAAGAATGGTAGATGTAGTACCACCAGTTCGGCATCCGGAAGCAAAGTAGATGCAGAGAAGCTATATCTGGAAGAACAAAAGTGTGCAAGACAGGCAGTTGAATACCCCAGAGAAAGCAAGCTAGTAGATTTTGAGCATCCGTGTTCAGTGAACAAACTTGATCTGAACACCCACAATGTCGATGACACAAATCAAGCTTACAGACATTTTGACCTGAATGGCTTCAGCTGGGGC
>ZmG49
ATGGGCGAGGAGGCGGTGGACGACTACGAGCTCCACATGGTGTGCTACGGCAGCGACGAGGACGAGCGCGTGATGGAGTGGGAGTCGGGGCTCCCTGGCGCCGACGAGCTGACCCCGCTCTCGCAGCCGCTGGTGCCGCCGGGGCTGGCCGCGGCGTTCCGCATCCCGCCGGAGCCCGGGCGCACCCTGCTGGACCTGCACCGAGCGTCCGAAGCCACGGTGGCGCGGCTGCGGCGCGCGCCGCCGTCGTCGCCGGGCACCTCCTCCTCCCCCCACGGCCACCAGGAGGCGAGGGGGGGCGAAGGGGCGGACTCGGCGGCGGCGACTACCACGAACAGCAACAGACGGCCCCGGCTGGTTTGGACGCCGCAGCTGCACAAGCGGTTCGTGGACGTGGTGGCGCACCTGGGGATCAAGAAGGCGGTGCCCAAGACCATCATGGAGCTGATGAACGTGGAAGGTCTGACGCGGGAGAACGTGGCCAGCCACCTGCAGAAGTACCGGTTGTACGTGAAGCGGATGCGGGGGCAGGGTCCGTCCCCGTCCGACCACATCTTCGCACCCACACCGGTGCACGGCGTCGCCGTCGGCATGGTGCCCATGGTCAGCGGCCAGGCGTACCACTACCTGTACAACGGAGGAGGGGGAGGAGACAGA
>ZmG50
ATGAGGGAGGAGGAGGAGCCCAGCTGGTTCGCGCGCGGCGAGGAGCAGGAGCAGCAGCTCCCGCGGCCGGACGAGCTGATGCCGCTCACGCAGACGCTCATCACGCCCGATCTCGCCGTGGCCTTCGACATCACGACGCACGGCGCCGGCGGGGCGGGCCCCGTCCCCGACATCAACGGCGGCGGCGCGTCGTCGGCCGCGGGATCCAGCGGCGGGGGCGGGGGCGGGGGCGGCGACGAGCCGGCGCGGACGCTCAAGCGCCCGCGCCTCGTGTGGACGCCGCAGCTGCACAAGCGCTTCGTGGACGCCGTGGCGCAGCTCGGCATCAAGAACGCCGTGCCCAAGACCATAATGCAGCTCATGAGCGTCGACGGCCTCACGCGCGAGAACGTCGCGTCCCACCTCCAGAAGTACCGCCTCTACCTCAAGCGCATGCAGGGGCTCGGCGGCGGCGGGGGAGGGGGCAGCCACTCCTCCGGCTCCGGCTCCGCCACCGACGCCGCCACCGAGCACCTCTTCGCCACGGGGCCCGTCCCCTTCCTCCCGCCGGCCCACCGCGCGCCCGCCGCCGACACCTACCCGCCCTTCTCCCCCATGGGCTCCGGCGCCGCGCACCACCACCACCGAGCGCCGCAGATCGGCCACTTCCACCACCCGGCCGCGCGCCCGCTCGCCCACTACGCCGCCGCCGCCGGGCCCGGTTTCGACCACGGCTTCCTGAGCCGCGTCGCGCCGCCCGGGATGCACCACCACCGCATGGCCAGCGCCGCCGCCGGGATGGGGATGGGGATGATCGCGCCCTCCTCCTTCGCCGACGAGATGGACCGAGGCGCTGGCGGCAGCGGCGGCGGCGGCGGCCGCCGCGAGCTCACGCTGTTCCCGACGTCCGGGGACCAC
>ZmG51
ATGTTCCCTTCCTCCAAGAAGCAGGCCAGCACCGGTGCCGCGAACCCAAATGATCGGCCTATGTGCGGGCAAGGCGGCGACTCCGGCGGTCTCGTCCTCACCACCGACCCCAAGCCCCGCCTCCGGTGGACACCCGAGCTCCATGACCGCTTCGTCGATGCCGTCGCCCAGCTCGGAGGCCCGGACAAGGCAACGCCCAAGACCATCATGAGGGTTATGGGAGTCAAGGGCCTCACCCTCTACCACCTCAAGAGTCACCTTCAGAAATTCAGGCTAGGGAAGCAGCACAAGGAGTTGGGTGACCATACAGCAATGGAGATGCAACGTAGCGTGGCCTCTTCTTCAGGCATGATAGCAAGAAGCATGAACGACCGCAGCGTGAATGTGAACGAGGCCTTAAGGATCCAAATGGAAGTCCAAAGAAGGCTCCATGGAGAACTAGAGGTGCAGAAGCACCTCCAGATGAGGGTTGAAGCCCAGGGGAAGTACATGCAGTCCATCGTGGAGAAAGCATACCAAGCCCTCGGGTCCAGCGACTGCGCCACGTGGCCCGCTGGGTACAGAACTCTAGGCAGCCAAGGGGTCCTTGACATCGGCACCAGCTCCACGAGCTTCTCGTCCGTCCAGGACCTGCAGTGCTTCTATGGAGGAAGCAGCCACATGGACCAGCTCCTGCATCAGATGGAGAGGCCAATGGATGGCTTCCTGACGTTGGGCGAGAGCTGCTTCATTGGCTCAGCAGACAACAAAAAGGACCTTAATAACCATTGCAGCTCCAGTGGCAAGAGCTCGATGATGTGGGCCAGCGAAGAGCAGCAGGCAAAGAGCGGCAACGATCAGCTTCAGATGGGGTCGTCGACAAGGATGGAGGGTGCAGGCATTGATGTCATGGATCCAGTCACCGGGCTGTACGAGGGCGCCGTGTCGGGAGACTCCATGGACAGCAAGGGTTTTGAGGGTTCGAACTCCAGGCTCGAGATGAAGCCGCCTGCACAACAAGCACCTGTAGGAAGTCAGAGGATACGCATA
>ZmG52
ATGGCAAAGGTGAAACAGAAGGTGGCAACGGAGGATATCCTTGAAGGAGATGATGAGAGAACATCTTCGGAGAACAACTCTGTACCACCTGTGATTCTCGACCTCAACGAGGGTTTCGGTGAGGGGAACGAGGCAGGGGAAGCCAGCGATGATGGTGACGACAACCAGGAGGAGGACGGTGACGACGGCGGCAGCACAAGTGAAGTTGCAGGCGGCAGGAATTCAAGCAACAACAGCAGCACCAACCACACTTCCATGAGCAACAAGGATTATGACATGAATAGCAGCAGTAATGGTGAGGGCCGCGAAGAGAGAGAGCTAGCGGTGAGGCAGTACAACAGATCCAAGCTTCCCCGGCTCCGGTGGACTCCGGACCTGCATATGGCATTTGTCCACGCCGTGGAGAGGCTGGGCGGGCAAGAGAGAGCAACGCCAAAGCTGGTGCTTCAGACGATGAACGTGAGGGGGATCACCATTGCTCATGTAAAAAGTCACTTGCAGATGTACAGGAGCAAGAAGCTGGACCAAGAGTCTGTTTTCTCGCCCATGGACTTCCACATGATGAGGACAGGGGACCATCATCGCTACCATGACATGTTCCTCCATCGACCTGCAGCTGGCTCGGCCATCTCTTCGCGGCTGCTCCACGGTGGGGAGTTCTTCGGGTCACGAAACGCCGCCGTCTCGCCGGAGGCCAGAAGGCTCTACGAGCTCCTCCAACGCCGGCAGCCTACCATGCAAACGTTCGACTTCAAGGGCTACAGTAGTGGTAGTGGCCTCAGGGATCAAGAGTGGAGTTTCAGCCAGCATGCGGCGGCGGCGGCGGCAAGGGCTGGGGCCATCAATGGCCACGGCCCGACGAAAGGGCTCATCCACGATATGGGTTTGAGAAAGAACAGCAGGCCGATGTCCCATTTGTTCGACGTGCGGGATCGGGATGCTATCGCTTCCAACCGGACATCGTCCGACGCCACGGGTGCTGCCAGCCATGGCGTAACGATCACCAGAAGCGCAGATCGGAACGGCACCAGCTCATCTTGGCCCCAGCCTAGGACAATGTCGGCAGCTGCGTCCACGGCTCCTGCGTTGGGCAGTCACCACCTGCTGTCTATGGGAAGAGGCTCCGCTAACTTAACATCGTCGTCAGATCACCCCGTGGTGACAAATGAAGCCCTAGGCTCCCGGCTCCAGCTGCAGACGTTCCAGGAGCTAAACAAAGTAACCGGCGACATGTGCGCTGGGACCAGAAAGACGAAGAGGATGAAGACGCCAATGGAGGGGAACAGTGGCACGCCGGACTTGCACCTAAGCTTGAGCCCCAACGACGACGACATGGGAGGAGCTGCCGACAAGCAGATCAAGAAGATGAAGATCCAAGGTATCGGATTAAGTGAACAGCAGGAGGTGGACGGCGATAAGATGCTGCCTCTCTCGCTCTCCCTGTCACTCCGGGGTGGCGAGGATGCCAGGAGGTTAGAGGCAGCTACAGGCGGTAGCAGCGGCAACAAGGCCGCTCTGGGGCGGTGTACTTTGGATCTGACCATGTCGATCAAGGCAACTGAG
>ZmG53
ATGAGAGGGTTTGAGAGAAAAGGGGTCCGGCAGTACAACCGGTCAGAGGTGCCGAGGATGCGGTGGACGGAGGAGCTGCACCGGCAGTTCGTCGAGGCCGTCGAGTGCCTCGGTGGCCAGGACGAAGCAACTCCGAAGCGAATTCTTCAGCTGATGGGCGCGAAGGGAGTTAGCATATCTCATATCAAGAGCCATCTTCAGATGTACAGAGCCTCCATCTCCAGCAGCAGCAGTACCCATCATCAGCCCAGCCTCCAGAAGTCGACATCAACCGCAGCGAGCAACAACAAGCGCGTGTTCTTCACGCGTGAAGATTGTGCGTCACAGGAAGGCAACGCTCCAGCTTCAGACAAGAACATCTATACCACCACGGTCCGTGGTTGCGGCCAGTACTCATCACCGTACCAAATCAGACCGTCGCTACAGCAAGTGTTCAGATGCTGGGAACAAAAGAGAGGGCGTGTTGCTTGGAACTCCGACGTGCTAACAACAGAGAAGGGGGTGATTATTAGGCCAAGTCACACTAGGAAGCACGAGACGCAGCAGCACACGGGATGCGACCTCACGCTGTCGATCGGGCTGTGGGAGGACGCGAGCAGCAGCGACGACGCCGACGGCTCGAGCTCCATCAGCGAGGAGCTGCTGCCTGCTCCGGCAGCGGGCGGCGCTCGCCGCGTCGCCGCCGTAGTGAAGGAGGAGGAGGAGAGCAAGCCGGCGGCTCTGAACCTGGACCTGACCATCTCGTCGTCCTGGCTGGCC
>ZmG54
ATGCTTGCAGTGTCGCCGTCGCCGGTGCGGTGTGCCGATGCGGAGGAGTGCGGCGGAGGAGGCGCCAGCAAGGAAATGGAGGAGACCGCCGTCGGGCCTGTGTCCGACTCGGACCTGGATTTCGACTTCACGGTCGACGACATAGACTTCGGGGACTTCTTCCTCAGGCTAGACGACGGGGATGACGCGCTGCCGGGCCTCGAGGTCGACCCTGCCGAGATCGTCTTCGCTGACTTCGAGGCAATCGCCACCGCCGGCGGCGATGGCGGCGTCACGGACCAGGAGGTGCCCAGTGTCCTGCCCTTTGCGGACGCGGCGCACATAGGCGCCGTGGATCCGTGTTGTGGTGTCCTTGGCGAGGACAACGACGCAGCGTGCGCAGACGTGGAAGAAGGGAAAGGGGAGTGCGACCATGCCGACGAGGTAGCAGCCGCCGGTAATAATAATAGCGACTCCGGTGAGGCCGGCTGTGGAGGAGCCTTTGCCGGCGAAAAATCACCGTCGTCGACGGCATCGTCGTCGCAGGAGGCTGAGAGCCGGCGCAAGGTGTCCAAGAAGCACTCCCAAGGGAAGAAGAAAGCAAAGGTGGATTGGACGCCGGAGCTTCACCGGAGATTCGTTCAGGCGGTGGAGGAGCTGGGCATCGACAAGGCGGTGCCGTCCAGGATCCTCGAGATCATGGGGATCGACTCCCTCACGCGGCATAACATAGCCAGCCATCTGCAGAAGTACCGTTCCCACAGGAAGCACATGCTTGCGAGGGAGGTGGAGGCAGCGACGTGGACGACGCACCGGCGGCCGATGTACGCTGCCCCCAGCGGCGCCGTGAAGAGGCCCGACTCTAACGCGTGGACCGTGCCGACCATCGGTTTCCCTCCGCCGGCGGGGACCCCTCCTCGTCCGGTGCAGCACTTCGGGAGGCCACTGCACGTCTGGGGCCATCCGAGTCCGACGCCAGCGGTGGAGTCACCCCGGGTGCCAATGTGGCCTCGGCATCTCGCCCCCCGCGCCCCGCCGCCGCCGCCGTGGGCTCCGCCACCGCCAGCTGACCCGGCGTCGTTCTGGCACCATGCTTACATGAGGCAGGGGCCTGCTGCCCATATGCCAGACCAGGTGGCGGTGACTCCATGCGTGGCAGTGCCAATGGCAGCAGCGCGTTTCCCTGCTCCACACGTGAGGGGTTCTTTGCCATGGCCACCTCCGATGTACAGACCTCTCGTTCCTCCAGCACTCGCAGGCAAGAGCCAGCAAGACGCGCTGTTTCAGCTACAGATACAGCCATCAAGCGAGAGCATAGATGCAGCAATAGGTGATGTCTTAACGAAGCCGTGGCTGCCGCTGCCCCTCGGACTGAAGCCCCCTTCGGTAGACAGTGTCATGGGCGAGCTGCAGAGGCAAGGCGTAGCGAATGTGCCGCAAGCTTGTGGA
>ZmG55
ATGAACGCCAAGAAGATTAAGCTGCACGACTATCACCACTGCTACGGATCGCCGATGTGTGACCCACAGCTGTTCCCGCGCGCCGCCGCCGCCACCACCGCAGGGCTCTCCTTGCACCCGGGGCCGGGGCTCGTGGGCTCCCTGCCGCAGCGGCATGGCGGCGGCGGCGGCGGCTGGGTGCACGAGGAGCACACCGCGACGACCCCGAGGGCGGCGCAGGGGCAGGGCGGCTGCGTCGTCGGCTCCGACGCCGCCGCGTTCTTCGCCGCCGAGGAGCTCATGATGGGCACGGCGCGGTTCGACTCCCCTCTCGGCGGAACGACGACGGCACTCCAGGAGCTGACAGCGTTTGCCAAGGGACCGCCGTTTGGCCGGCCGAGGCCCACGACGGGGGGCGAGCGCGAGCGCGAGCGGCTGTACCCAGTGGACCCGCTGCCGCTCCGCGACTGCGCGGCGGTGAGGACGTACTACGTCCGGCCGCAGCAGCGCGACGGCGCCACGGAGGCGCCTCCTTCACTCGAGCTGCCATTCCAGCGGCGGCAGCAGCAACAAGTGCACGGGCTATTCGGCGACCCTTCCACCGGCAGGCTACTCGGCGGCGGCGAGCCTCAAGCTCACTCCTTTCCAGCTCACACCCTGAAGCAGGTTCCGGCGAGCACGTTTGTCCCCGCGATGGAGGCGCCGCCGGGCATGCAGAGCCTTATGGACAACCCGCTGTCCAGGAGCTGCAGTATCATCGGTGCGGCGGCGACCCACGCAGGGAGCGGTAACGCCGCCGCGCCGGGGCAAGGTGCTCCCAGCAAGACGCGGATTCGGTGGACGCAGGACCTCCACGAGCGCTTCGTCGACTGCGTCAACAAGCTCGGCGGCGCGGACAAGGCGACTCCCAAGGGCATTCTGAAGCTGATGAACTCTGATGGCCTCACAATCTACCACATCAAGAGCCACCTTCAGAAATACCGCATAGCCAAGTACATGCCCGTGTCATCGACGTCCGAAGGGAAAGAGAAACGAGCTGCTGCCGCCAATGACGTGCAGAATCTCGACCCCGGCACCGGGATGAAGATCACGGAAGCGCTACGCGTCCAGCTCGACGTGCAGAGGCGCCTCCACGAGCAGCTCGAGATCCAGAGGAATCTGCAGCTGAGGATCGAGGCGCAAGGCAAGAAGCTGCAGAAGATGTTCGAGGAGCAGATGAAGACGAGCAGGACCGTGATGGGGCCGCCGCAGGGCGCCGACGTCGCCTTCATCGGCGCCGGCGAGCAGGAGGAGGAGGTGGAGGTGGAGGACGCGTTCGACGACGTGCAGCTACTGGCGGCCGTGTCCAGCGCCAGCGTCGGCTACCGCGACGGCGGATTCCAGTCGAAGATAAGCT
>ZmG56
ATGGAGATGGACCCGCCGCCGCCGCCACCCCTGCACGCCGACCGCCGCCTCCGCTTCCGCGACTACCTGCTCGCGCTGGAGGAGGAGCGACGCAAGATCCAGGTGTTTCAGCGCGAGCTGCCCCTCTGCCTCGACCTCGTCACACAGACTATCGAGGGAATGAGGAGTCACATGGACAGCGTCGTCGTCGGCAGCGAGGAGACGGTGAGCGACCACGGCGGCCCCGTGCTCGAGGAGTTCATGCCGCTCAAGCCCACAACCCTCTCGTCCTCCTCCTCCCAGCCCCAGTCCCAGGACGATCACGACAGCGCCCACTACCTTGAACACCGTCGCGCTGCCGCCGCCACGGCCAACGACGTTGTCGATGCCGACAAGGACGACGAGGCGCTGGGAGATCCGGAGACGGCAGCAGCCAGCAGCAGCAGGCCGTTGCCACATCCGGAGACGAAGAAGGCGATGCCGGACTGGCTGCAGTCCGTGCAGCTCTGGAGCAACCAACAACAGCCCTCCGTGTCCCCACCGCAGCACCAGGATGAGCTGCTGCTGCCGTGCAGGCCGGTGGCGCTCAACGCCTGCAGGAAGTCCGGGGGCGCGTTCCAGCCGTTCGAGAAGGAGAAGAAGAAGGAGGACAAGGAGGAGAAGCAGCGCGCCGAGCTGGAGCTGCCGCTGCCGGCCGCGGCGAGCTCGGCCGTGGTCGGGGACAGCTGCGACAGGGCCGGCGCCACCGACACCGACACCGACACGGCCGAGAACAATAAGGCTAGCAGCACCAAAGGCGGCAAGGACAAGGAGGCTCAGCTGTCGTCGCAGGCGCCCAGCCGGAAGGCGCGGCGGTGCTGGGCCCCGGAGCTCCACCGCCGGTTCCTGCAGGCGCTGCAGCAGCTCGGCGGGTCCCACGTGGCGACGCCCAAGCAGATCCGGGAGCTCATGAATGTCGACGGCCTCACCAACGACGAGGTCAAGAGCCATTTGCAGAAGTATCGTCTCCACACTCGGCGTCCGAACTCGGCGGCGGCGGCGGTCCAGAGCGGCGGCACCAGCGTCGTTGCGCCGCCGGCCGCACCGCAGTTCGTCGTGGTGGGGGGCATCTGGGTGCCACCGCCGGAGTACGCTGCGGCAGCCGCAGCGCAGCCGCAGCAGGTGCACGTGCACCTAGCCGGCGACGCGTCGGGAACGACGACAACAGCCGCCGACAAGGTGTACGCGCCGGTGGCGACGACGTTGACGCCCGCACCGCGACCGCGACCGCGTCCGGGTCCGGAGAGGCAGTCGAGCAGCTGCTCCGGCGCGCGGCGCAATGGGGACGCCTGCTCTGGCTCGCCGGCCGTGTCATCGTCGTCGTCGCAGACCGCCTCTGCC
>ZmG57
ATGGAGATGGACCCGCCGCCGCCGCCACCCCTGCACGCCGACCGCCGCCGCCGCTTCCGCGACTACCTGCTGGCGCTGGAGGAGGAGCGACGCAAGATCCAGGTGTTCCAGCGCGAGCTTCCCCTCTGCCTCGACCTCGTCACACAGACTATCGAGGGGATGAGGAGTCACATGGACAGCGTCGTCGTCGGCAGCGAGGAGACGGTGAGCGACCACGGCGGCCCCGTACTGGAGGAGTTCATGCCGCTCAAGCCCACAACCCTCTCGTCGTCCTCCTCCCAGCCCCATTACCAGGACGAGCACGACAGCGCCCACTACCTTGAACACCGCCGTGGTTCCGCCGCCACGGCCAACGACGTCGTCGATGCCGACAAGGACGGCGAGGCGGTGGGCGATCTGGAGACGGCAGCAGCCAGCAGCAGCAGGCCGTTGCCACATCCGGAAACGAAGAAGGCGATGCCGGACTGGCTGCAGTCCGTGCAGCTCTGGAGTAACCAACAACAGCCCTCCGCGTCCCCGCCGCAGCACCAGGATGAGCTGCTGCTGCCGTGCAGGCCGGTGGCGCTCAACGCCTGCAGGAAGCCCGGGGGCGCGTTCCAGCCGTTCGAGAAGGAGAAGAAGAAGAAGGACAAGGAGGAGAAGCAGCGCGCCGAGCTGGAGCTGCCGCTGCCCGCCGCGGCGAGCTCGGCCGTGGTCGGGGACAGCTGCGACAGGGCCGGCGCCACCGACACGGACACCGACACGGCCGAGAACAATAAGGCCAGCAGCAACAAAGGCGGCAACGACAAGGAGGCTCAGCTGTCCTCGCAGTCGCAGGCGCCCAGCCGGAAGGCGCGGCGGTGCTGGGCCCCGGAGCTCCACCGCCGGTTCCTACAGGCGCTGCAGCAGCTCGGCGGGTCCCACGTGGCGACGCCCAAGCAGATACGGGAGCTCATGAATGTCGACGGCCTCACCAACGACGAGGTCAAGAGCCATTTGCAGAAGTATCGTCTCCACACTCGGCGGCCGAACTCGGCGGCGGCGGCGGTCCAGAGCGGCGGCACCAGCGTCGTTGCTCCGCCGGCCGCACCGCAGTTCGTCGTGGTGGGGGGCATCTGGGTGCCACCGCCGGAGTACGCTGCCGCTGTCGCTGTCGCTGCGGCAGCCGCAGCGCAGCCGCAGCAGGTGCACCTAGCCGGCGACGCGTCGGGAACGACGACAACAGCCGCCGACAAGGTGTACGCGCCGGTGGCGACGACGTTGACGCCCGCACCGCGACCGCGACCGCGACCGCGTCCGGAGAGGCAGTCGAGCAGCTGCTCCGGCGCGCGGCGCAGCGGGGACGCCTGCTCTGGCTCGCCGGCCGTGTTGTCGTCGTCGTCGCATACCGCCTCTGCC
>ZmG58
ATGGGCGGCGGCGGCAGGAATGGCACTGTGGTGAGGCGGTACATCCGGTCCAAGGAGCCCAGGATAAAGTGGAGCGCCGACCTCCACCGCAGCTTCGTACAGGCCATAGACTGCCTCGGCGGCCAACACAAGGCCACGCCGAAGCTCATCCTCCAGTTCATGGCCACCAGGGGGCTCACCATATCTCATGTCAAGAGCCATCTCCAGATGTACAGAGCTGCGAGGCTTGGCGCAGGAAGGAGAGGGATGCAAGCCCAGCTGCTGCAAAGGAGGCACTCATGCACTGGTGATGAGCAAGAGGAGTTCCTGCGCCCACCACCACCTCTGAAAAGGGCCCGGATGGGGTACGAGAGCATGCAGGGACTGGGAAGCCATGGAGTCAGTGATGCGCGGACCGCAGCCGCTGCCGGGGGCCTGTACTGCATCGATGATTACATGCAAGCCATGGCGGCCATGGGCTGGAGAATAAAGGAGGAGGGACTCACCAGATGGCAGTGGCAGAGGAGGGATGCTGCTGCGCCTTCCGACCTCCAAGCCATGGGATGTTTGGTGCAAGAACCTGACCCCTTTAAGCAGATGCGCCGACCAGAAGCACGCCGTCTTGGTTCAGCGCTGAGGAATCAGCAGGACGACTCCAGCGAAGAGGACGGAAACGGATGCCCCCTCCTCTCCAGCAGCAGCTTCAGCAATGCAGCGAACGACGACGAGCCGTCTGATGAGCAGTGCTCCCTCTCGCTGTCCCTTGGCCTGGACACAAAAGGCGCCCGTGCCATGGCAACCTCCTCGCCGAGCGGCGAGAGCAGCTGCATCCTCACGGCGGCCTCGCCTGCGAGGAGGAGCTCTAGCGACTGCTGCTGCTCCGGCCATTCAGGCTGCTTCGTCGGCCCGGGCGTTAGCCTGGAACTCTCCCTGTCCATCTCTGGATCCTACCTAGATCACTCCGATTCTGTACATCGACCCGGTCCGGCCGGCTGCTCGCGTTGG
>ZmG59
ATGGAGCTCTTCCCCTCCCAGCCGGACCTCTCCCTCCAGATCGGCCTCCCCGCCAGCGCCACGCCGCACGACCACCACCACGGCGCCGCCCTCAGCGCCAGGTTCCTCGCGGCAGCCGCAGGCGGCGGTGGCAACGGGATCCCTGGCAACCCGGCGGTGGCCATGGCGCCGTCGCTGCAGCTGCCCATGCCGATGCCGCTGCCAATGCCGATGCCGATGCCCCCCAACGCCGCCGCCGCCGCGGGGGCCGCCGGCGGCCTTTACTACCACCCCGACGCCGCCGCCATGCTGCGGCCCATACGCGGGGTGCCGCTGTACCAGCACCCGCACACGCACGCGGTGCCGCCGACGTTCCCGCCGCACGCGGCGGGGGCGGCGGGCCCGTGCTTCTGCGAGCCTTGCCACGTCGCCGCGGGCGCCTGGCGCCGCGCCGGGTGCGGCGTCGGGACGCGCGTCGTCGCCGGGTTCCCCACGGCGGCCAAGCGCGCCGCCAGGGCGCCGCGCATGCGCTGGACGTCCACGCTCCACGCGCGCTTCGTGCACGCCGTCGAGCTCCTCGGCGGCCACGAAAGGGCAACACCCAAGTCAGTTCTTGAGCTCATGGACGTGAAGGATCTCACCCTGGCTCATGTCAAGTCTCACTTGCAGATGTACAGGACCGTGAAGAACACCGAAAGGCCGGCAGCTTCGTCAGATCTAGCTGATGGGTTCGAGAACGGGTCGGCAGGCGAGATCTGCGACGACAACTCGCTCGATCTGCACGGCGCCGGCAGGCCAGAGTCGGGGGCGGCGCGGCATGGAAGGTTAGCTGCCTGTAACGATCATGGGAGCAGCACCGGTGCTCATGGTGCCCTCTGGAATAGCTCCTCAAGGGAAGACTGGACCGGCTTTCCCAGCGAGTCCAACACCGGGCGCATGAGCATGCATTCTCGATCTCTCAAGGATCAGACGATGCAGTCCAAGAGCCTGGAGATCCTCTCGGACATGAACTCCTCCTGCGTGTCGGAGACGACGTCGTGTGCCAGCGAGTTGAACCTGGAGTTCACCCTAGGCCCACGCATCAGGCAC

Gene sequences of maize G2-like genes
>ZmG1
ATGTCTTCATGCCAGATGTATCATCATCAACAACAGCTTCAGAGCCACAGTCATTTCCTGTCTTCTAGGCAGACATTCCCTCCAGAAAGGCACATGCTTCTGCAAGGAGGGAGCATTCCAGCAGAGCCAGGGCTTGTGCTTTCCACTGATGCTAAACCTAGGTTAAAATGGACACCTGAACTACATGAGCGTTTTGTGGAGGCGGTAAACCAACTTGGTGGGCCTGACAGTAAGTACATGTTTAAACCCTATATCTACCCATACAAGCTAACATACGGAACATAACCATCTAAATTATGTAATTTGCAGAAGCTACACCGAAGACAATCATGAGACTCATGGGTGTCCCCGGACTAACACTATACCACCTTAAGAGTCATCTTCAGGTAGACATGGAATTTCTAGTATCGTGTTTTCCCTTGTATGCCTTGTAGCAAGAAACTAATTTGATTTGTCTTTTACTAGAAATACAGGCTAAGCAAAAACATCCATGCCCAAGCTAATGGTGTAAATGCAAAAAATGGTAATCATAGCATTCTCTCGTTACCTAGCAGTTATCGGCCTCCAATTAAGCTTAATACTGAATGCCCTTTCTGCTCTTCAGTGATTGGTTGCACCATGGCAATGGACAAACCACTTGAAGGAAATGGATCACCAGCTAGCCACTTAAACCTTGGAACCCAGACAAACAAGTAAGAGATGAATAAATGTTTTCTTCAACATGTTTGCATAAGATAACATGGATTTGTATTTTTATCAGATCTGTGCACATAGGTGAAGCCCTTCAGATGCAAATTGAAGTACAGCGCCGACTGCATGAGCAACTAGAGGTACAGAAGCATAAAAAATAAATCATATTACTAACTAAATTACCATTTAAACATTCCTTACAAAGACATAACTGATTCATCCCTAGCAGAGTTATTGTGTAAAAGACTGGAGTAGATTGTCTGGACAAATATATAGCAAAATTTATCCCAAACCAGGCTTTAAGTAGATCTAGGACACTCATCAAATGAAGGTTTATTTTGCCATGAAAGTACCTGATGTACAGACATCCAAATAAAGAAAAATTACGTAGCTTCACCATCAGTTGGTAAACTTCAGGGACATGGTCAGATCATATATAATGTTACATGTCAAAAAAATGGCATCCCAATCACCATTCCTTTAAGAAAAAAACATCACTTATAATTGCTCCAATAGTCCAATCAACTCAATTGTTTTAGCCAAGCACTAGTTCCTATATTACCGATAGAGTAAAAAGTCCAAGAGAAAGTATGTAATATATGTAGGGGTGGTAATGGATCACGATCCAAATATTTCTTCACAATTTGTTTGAGCCTTTAATCAATTTTAGTTCAAAGATGAATAAAAATAGAGCCGATCCAATCTGATTTTTAAATTTTATAGTGTAAAATTTAGAGCCTATTGCCACCCCTAAATGTATGCATATCTTTAGCTTTAGAGCATCCACATATTTTGTCCTTCACACAATGAACATCTATAGCTCATTTATCAACAAAAGTATATGCTGGACACCAGCATATGACTTCTAAGAGGCTCACAATGCAAGAGGGCCTAGTCATGGTGGTCTAGGAACATAATCTTGTCATACGTTTAACTGAACACAGTTTTAAAAAGAACAAGTAAAAACTAATGATGCTAAAATAAGTTTAAACAAACTGACCAATTGTAAATCCAGATTTTATTCTTTTCATGTCACAAGCTCTTTACTGTTAATGGTCAAGTACTGATAATGTGATACCTTACACATAAACGACGCCTTTCAACAGGTACAAAGACATTTGCAACTCCGCATTGAAGCACAAGGGAAGTACCTACAATCTGTGCTAGAAAAGGCACAGGAGACACTTTCAAAGCAGAATGCAGGGTCAGTCGGTGTAGAAACCGCGAAGATGCAACTGTCAGAATTAGTCTCAAAAGTATCGACAGAATGCCTCCAGCATGCATTTACAGGCTTTGAGGAGATTGATGGTTCCCAAATTCTACAAGGCCATACCATCCAACTTGGCGATGGGTCAGTTGACAGCTGCTTAACTGCCTGTGACGGCTCACAGAAAGATCAAGATATCCTGTCAATCAGTCTTTCCGCTCACAGAGGAAAGGAGATAGGAGGCATGACCTTTGATATACAAGAGAAAGAAAGAGGAAGAGAGGATTTGTTTCTTGACAAGCTAAGCATGACGCCTCCAGGCCAACTAGACAGGCGTGAGAGAGGAAGTTTTAGTATGACACGGAAGGCAGCAAAACTGGATCTGAACATCAATGATACCACTGATGGGCCACAGAACTGCAAGAAAATTGACTTGAATGGGTTCAACTGGACCTAGGAAGAGTTAGCAAAAGACCTTGCAAATTA
>ZmG2
AGGGGAAACCGCTGTAGACAGTCCCGGGCAACTGGTGGGTGTCGTCCTCCTCTTTGCGCAGCAGGTTCTCGCCTCCCCCTCCCCGCAGCTTCTCTCTCTCTCTCCCCCCCCCCCCCCCCCCCCCCCCCCCCCCCCTCCCCGCCCCATCGTCGGCTAAAGGCGATCGTCCCACCCAGAATTTCCCCCCTCCCCCGCACCCCCCGCAAACATCCTAGCAGCCCTATCATCGCGCCGGTCCCGGCGGCCTGCCGGCCTCCTCGCACCCTCCCAGGTACACTCCGCACGCGGCTCCCCCCAGTTCTCTCAGCTCTCCCCGTCCAATCCAGTACAATCCACGCCGTCTCGATTGGCCGACGCCGCCAAGTCTGTGTGGGGTGCGATCGGCTCGCTGGGTGATCCTGATTGGAGTCGTGGATTCGTTGGGTCAGATGCAACAGGAGTGGAGGGGGATTACCTTTTTTTGTCGCGACTGCCGACTGGGGTCCGCGTATGCGGGTCGGGGTGGGGGGAGCGCACGTGGTTAGGGATTGTGAATTTGTGATCGCAGTACGAAAAGCTATGTCAGACTGGGTGGGGTAGACGAACCGGGGGTCATTTCAGGTCAATTATTAGGTGCTGTACTATGATAGCTTCAATCATCTTCGGATCTGCCATATCGTGCCATTCACTGGTGGAATATCTTGCTTACCTCAAGGGTTTTAAGTCTTAATCCAATAATCAGGGTCTTGTAGCCGTAGGGTTTATGTCCTAGCGCGCCCCCCATATATATACACACACACAGTAGACAGTACAATGCTCATGTGTTGCTGCGGCACACAAAAATAAATATTACACTTTATCTTTGCCAAAAAGCCTAGAATTGTCTGAGTTGAAAGGAGCCCTGGGTGGTTTTCACTGCCTATCTATGTGGTAATGGACCATTGATAGGGGGAGAGGAATAAACCTATGCGTTTCGCGTTTGATACAGGACGATCGTCAAAACTGGTGCTTTAAAGTAGTATATATATAGAATACGTATGTATGCATATGAGCCACCTGGTTCTGTTTAGCAACCAGATCCATAATTCAGAGGTTCAGGTGGACCCACGTATCATTCAATCAGTGGCAAATTTCCAACTGTATCATCTTACAGATTCTGTCCATAATAATATCAAATACCACATTAATTTGGATTTGTGATGAATTGATGATGAGATAGTAATTAGATACAAATACTACTGCCTTCTTTTGCAGCAGTAAGAGAGTTACTGTTATGAATAGGAATATTGTTAGGAGGACGGCATATATTTTTGTTGTGGGAGGTAGTTGAATGAGGCTCTAGACCTCAGTGCGGCTTAGGGCCAGTTTGGTAGAGGACTCCTTCCTGAATCCTGATGCTTCTTGATTCTGTGATGAGAGTGCTTCTGGTGGGGACCAAGGTGGGGAGCAGGGTAGGGAGTGATTCTAGATTGATTCTAGCAGTGGTTGAACAGAGAGCTATGGAGAATGTTTTTTAGCTCCCAGTTCGTAATAACGGAGAAGTGATTTGCATCAGCTCCTCACCAGAATCTAGTTGCATTTGAACTATTTCGTAGGGCTCTTAGGCTCTGTTTGTTTGAGCTGCAACTTTCTAAGCTTTTTTGAAAAGCTGCTGCTGGGCTTTTGATTCCGAGAAGCCAACGATAGCTTTTTAGTGATGTTATTACCTTCCTAGACTCAGTAAGCTATAGAAAGCCTATAAAATTAGGCTTCTCAGCTTCCCACATAAACTCAGCTTTTCTGAGCTTCTGGCTTTCAGGAAGCTAAACCAAAAAGCTAGCTGTTTGTTTCAGCTTCTGGCTTTTTACACCGAGAAGCTGGTGAGAAGCTCAAACAAACAGGGAAGAATCTCCTCTGAGGAAGCCGTGAGTGGAGCTGTATCAAACTGGCCTTTAGGTGCTGTGGTTGGTCACTGCACCCAGGAGGCTGGGAAGGAGGAAAGGGATAATTGATTCAATCTCTGTTTGGCTTCTAAAAGTACTATTCCTAGGTTGGCAATGACATCTGATGGGAAATAACAAACCTCCAAACTTAGCCGTGAAGCCAAACAACATGCTACCAAGCCAAAAAAAAATTCTAAGCAAACTGAGATATTCAAGCATCACACCTGTACTTGGCCTTATGGCTCTGACGTACAGGCTTGCACCGGGGAACCTGGCCTGCCTCATTGTGGAGACTCCACAGTTCACATGACAGTTGAGGTCAGTGCAACGTTGTCAGGTTATTATCAGTTATTATAGCTATAATGTGTCGGTTTCTAGCTTCGAAGAAAGTATGGATGGAATGATGCTACCTTGACCCTGACAAAAAAAATATAGCTGATTCTTTATTGCCTCCATTGCAAAAGATGTTGAACCCACATTGGTCAAAGAATTCCTTGCATATGACCAATCACCAAATACCACTGACACTAGTTATATTTGGTCAGTTACATTTTTTTTACACGACCTCTTAATAATTTACCCTTATTTAATTGAACTTCTCCTTTTCTGTTTGCAGAGTAATGGATTAATGCATTAAGCAAGGTAATGAAATGTACCAAAAGTGACTTATGGAAAAGAAACAGAGCTTGTTCACTGCTCTGAATGAGGAACTTTAATCTGATGCAGTCTCAAAAGAGCAGAGTTTTGGGAGCAATGTCATCCTCTTTGCCTATTCTGCCAAATCCTTTGAAAGGGAGCTTCTCAAGGCCTCATAACCCCCAGCATATTCCTATGTTGAGGCAGCTGCCTGATGACTCTATGCCCTTGTGTATTGACACACATCAGTCTGCTAGTTTGCACCCAAGAGCTGGTGTTATCGGGGTACCATATTCAGGCTACACTGCTAGTCCACTTGATTCTGTGTCTAACCTTGATAGCCAGACAATGGCTGCACCCTTTATTTCTCAGTCATCCAATTTTGAAGCTCTCCAGTCTCTATCTAATAATACCCCAGAAACACACACTAAGGCAGCCTGGTTCACATCTTCTATGGATGTTTCACCACTCAACACAGATAATATTGCTGCTTCTGATGTTAATCAAATCCAGAGTATACGTCCTGCTATGACATCTGATGAGAGTGCTACACAAAACGATTGGTGGGCAGATATAATGAATGATGATTGGAAAGATATTCTTGACGCAACAGCTACTGATTCCCACTCAAAAGTATGTGAGTGCAGAACCATAATGAGTAAACTTGTAGCTCCGTCTTCTGTTCTTTTAGTTTAGAAATACTCTTCTTTATTATGACATATTACCTCCGTTCTCGAATATTTGTCGTCTACTAGTGCATTTTTGAACTAAAACACGACAAATAAAAAAGAACTGGGGAGTATTAAGTTTGATACTAAACCTACTGGTATGTTTGCGCAAATATTTTATGACATTGAAACTGGAGATTTTTTTGCTTTGCACATACTACTGTGACAGACAACTGCAAATGAAGGTTCCCTTACCCCTTATGAGAAATTGAGAAGCCATAGTGTTATGCAAGTAATTAGGTCTAGCTCTTCAGTTTTTAATTGTTTAGGATGTCTTGTTGAAGTGACCGTGAATATACGATAAGTGATTCCCAACATATTATTTGAATAGTGATATTGTACATGTTAGATTGACCACTAGAGGTACCATGTTAGAATCTTTTAAGAACTTTTCATGTTATTAACGCTAAATGGTTACTGCTGGAAAATTAAAGTGCTCTTGCCACATCTCTTTGGTACAATATAGGCGTCAGTTATCTGATTTTAAGATAGTTGTAGGCTTGTAGTCCTGTAATTGTCTGTGATACTAGTTGTAATGACTTATGTTTTTTTTTCATGACTGTTACTCCCTTCTGTTATAGGCCATGATTCAAATTTCCAACTCAGCTACATCACTACCTGCAGTAAATCAGTCAGCTTCATCTCATAGTAGGGAGATTTGTCCTGTTGCTAGTCCTCCCAATAGCAGCAATGCTTCAGTTGCCAAACAACGGATGAGATGGACCCCAGAACTCCATGAATGTTTTGTAGATGCTGTAAATCAGCTTGGCGGTAGCGAAAGTATGTCTGCCCTATTGGCATTTCCCCTCAAATAGTTTAAGTTATGAACCCTACATCACATCATCTAATGCATGTGTTTATTTATCTTTTCTTATTCCTATTCAGAAGCTACTCCTAAGGGTGTGCTAAAGCTTATGAAAGTTGATGGTTTGACTATATATCATGTCAAAAGCCACCTGCAGGTTTGCTGTTTAGCTTTCTAAGTAGTATTCTTGCCCAAAGGAGGCCTTTTCATTTTCTTATTTGAACTCGTTTGTGTTGCAGAAGTACCGCACAGCCCGCTATAAACCAGACCTGTCAGAAGGTTTATTTGCTTGGCCTCTTCCCAACCTATTTTCTCTGCGTTGTGGATTACATTTTGCATGTGAAATGTTGGGGTCATGAAGCTTTCATCATATTTATTTATTTGTGTCATGATAACCATGTCGTGAGGAATTCTGTGTTGCAGACAGCATGCATGCATGTAGCTGGATCAAAATAAGTGTGAGTTGTTAGTGTTAATATTACACTTCTTTAAATCATTATGCAGGTACATCGGAAAAAAGGACAGCCACTGAAGAGCTGGTCCTGGACCTGAAAACGTGAGTGAGATACTTGCCATATGTAATCCTTCATTTCACTTGATGGTGTGCTATTTGTCTCTTTTGATGGTAACTGTTACCATGTTACTGTGTGATTCCACATGCATTGAAGCGAAGCTCTGGAGTTTATTCACATTTGGGTTATGGTTTTGATTGACACTCATAATTTAGCTTGAAAGAAAATGCTGTTTGAGATTTTCTTTTAGGTGTTACTGTGAATTCTTAAGGATTGCACAAAATAAGGAGGCACTTAAATGCTTTGTATTCAAGGCTAATGGAAAACAACATTCTGCGTGTTTGAACCTTGGTTTGTGGCTTTTGTTGGGTTTCAACTCTTACCTACTCTAACTTGCTTGGGACTAAAGGCTTTGTTGTTGTTGTATCTGGAGTTCTGGACATAGTGTATATATAAGTGCATAGCAAAAGCTATGTATTTAGAAAAACTAAAACATATTATAATTTGGAATGGAGTATGAATTAAAGAAAAATATTCTTTGTACATCTCTTGAAATGATGGCAGAGTATTAAAAGTATCGTCTTTGCCATTTTGATTGCTAATTATTTGCCAATTTATGCATGTGCAATTGGTTGATACTTGATAGTGGTTTGAGGAATATGCTTTGTTTTTTGTTCATAATGATACTAAAGCGTGTCTGGGCATGTATGGTTTGCTGTCCTAGAATTGATCTATTTTCTGACTGTTCTAAGCTGACACATTTGCATCCATCGATTTGCATTATTTCCCATGCAGTAAAGAATTTTGAGGGCTATGAATTACCTACAAGCTATTTCAAATCTATTCTTGAAGGGCCTTTTTACAACAGAAATGCTTATACAATCATGGTCTGGGATTTAACAATAGATACTCCGAGCATAGATCATGCCCTCAGTGTTCGATGCATCTGTCAAGTGTCAACGCCCTCTTCTAGTTATGGAATTGTCATGATGTGCATTGAGCCATTGCATTCACTTTTGTTGCTTCTTTTGAAACATAAAATCTAATTTGAAGGTTTTCCTATATGTTAAAGTGCATTTTACGATCATCATTGTCTGTTACTTCTTGGTCCATGATATTGGGCATTCTTGTATAGGAGCATGGATCTTACTGAAGCACTGCGCCTTCAGATGGAAGTCCAGAAACGGCTTCATGAACAGCTTGAGGTACTAATTCTAAATTCAGTTAGTGTTGATTCCACAAGGCCCTGTTTGGTTTTCACGGATTGGAGGCCTGTAACGATTCCTAGTCGGATTGCTTCTCTAATTTATATAAGTTTTGATAAGCTGGAACGAATCCTTCCTGGACACAAACGAACGGGCCCTAAGTGATTTTGCCCAACATTAATATTAATGCCAATGAAGCTTGCTTTATCCTAACACTATATATATATATATTCCTATATTGCAGATTCAGCGAAAATTGCAGTTGCGGATTGAAGAGCAAGGAAAGTATCTGCAGATGATGTTTGAAAAGCAGAGTCAATCGAGCACGGAGAAAGTCCAGGATCCATCCTCAAGGGATACAACAGCTAAACCGTCATCTAATCAGAGCCAGTCTACAAACAAGGATTGTGGTGCAACCATGGACCCAAATGGAACAGGAGGCATCGTACGGACTGCAGAACTGGGAGAACGTTCGTCTGAATTAGGTGTAAAACAGAAACTCGTAGAGATCGAAGAATCTGGTACCGAAGTAGCCACAGGCGACAGATCTAAGATCTCCCAAGAGAAGCGGCGCAAACTGCAAGATAGTTAACATATCGGTTGCACTATTCAGACATAGCTGTTCAAACCGTTTGCTTGGTGAAAAATTGGTAATCTGTGTGTCGAATTCGACTATTGATCCGTGAGTCCATTGGTGAGTTGTACCGCTCTTCAGTTAGCCATATATATTTATAAAGGATCCAAAGGAGGACCAAAGGAGAACTTCCTGGCAGCCGTCTTTATAACATTAGCAATAAGAGCTATCCCCGAAGTTATGGGGTAAAATAAGGTCTTGAAATTTAGCTTTGTTTCTGAATTCCTCCTTTTCTTTTGTTTGGGTTGAAGTGGTCACCGAGTCGATGTAGATGACCACATGAATGAATTTATCGGAAGCAAGCTAGTGCTGTTCCCTATTGGCATAGAAACCAAATATTG
>ZmG3
TCTCTCCTTGGGTGAAAACTCTGCTGCGCAAGCAAAAGCGGAACACGAAAGCGGGGAGGAACGACAGCAGCCATCAGAAGAAAGCTCCAATCTTTCTCGCCCTCTCGCGGTTCGGAGGAGGGACCCGGGCGCAAAGACTCTAAAGCGCAGGTGAGCTCCGGGCGGGGAAGATGTTCCCCAGCCTGATCCACCACGCTAGCCACGGCCGACCCGACGTCGCCGTCGCCGAGGACGCACCACGCAGTGGCTGCGGGTTAGGGCTGCCCGGGCACGGCGGCGGGCCCAGCGTGGTGCTCACGGCCGATCCCAAGCCTAGGCTCCGCTGGACGGCCGACCTCCACGACCGCTTCGTCGATGCCGTCGCCCAGCTCGGCGGGCCTGATAGTAAGCATTTCGACAGCTCTTCCCCATGCTTCTTTCCCGCATCCTTTGCTCTCTGCTCCGTGGTCACTTGTGCGTGCTTCTTGATCCGCCTGTTTCATGTTTGATGTTTCCTAGCTCATTTGGCTGAGTTGCTCAATTTGTTGCGGTTGCGGCTAATGACATATAGGAATCGGCTCAGCGGCATTGCGGCATGCAAGATATGTTGTTCACCTAGGACTCTAGTACAATTGACTAGTACTGTGCGTCTTTTCGGAGGGGGAGTTTCTGTTATCATGAGGGTTTATTCCAGTTTTCGAATGCACGAATTTTGGGTCCCAGGTCAGGTCATGGCCTCCCGGTAATGCATCATTAGTTCATCCTGTGCTCTCAATGCGGGTGTCTCTCAGTAACCAGGTCGAGGAACCACGTACAATGTACGCTACTAAAACTAGGATTTAACACTAGGAGAACGAGATTGTTCCCATGTTCCCAGAACGAGAGGAACGTGGCCAAGTTCCCGGTTACTAAGGGGTGTCTAGTTGAGGAATTTTAGTGCACCTTGTTAATTTGGATTGTGAAGAATTGCTACATTTATTTATGCATGTAATCTCTTCAATGTTTACCTACACTTGCAACACTGCTTTGTATGAATCCACAAGTGTAAGGTCATCATTTCAGGGAGTGTGTCATTTTTCAGGTAACACGATCATAAAAAGCTGCATCTTTCATAATTTTTGGGATGATTACAAAGAACATGAGGCTGGTCAGCTGGGAGCAATTTGGTCTCTTGGGAGTGTTTTTGTTATGCTGTGGTTTCTCATTTGTGTTGGTGCTGTTATTAATCCCCGGTGACTCGCTAGTCGTTATCTTGTTATTATACTTTAACCAAAGTTTGTTTCATTTTAACTGTGGTATCCATGATCGTGTTTAGGGATTTGAGCTTGTTGTTTTGGATGCTGCTTGTCAAATTTGAAAAAAATGATGCCTTTTGTCAAAGAGCATTATTTTTCTCGAATGCACAGGAGACTTCTGACGTGACGGCTTATCATTTATATAGAGGGAAAGGTCCAAACGTCCAAAGTACAAACCAAAAAGAACCAGAAAAAACAATAACAAAAAGTGCAGTAGGTTTGCTATTTTAAGTCTTGGAAGCCGGGAGATCATTGATCGAATTCCAGAAAATTAACAATAATGAAAATAAATGCATGATTCCTGCCTTTATGGACTCATCTCATCTTTAGTTAGGCACTTTGGTGTCAGTTACTTTGGAGTTTAGTAGAAGAGCTCTCTTAGTAGAATAGTTTCCACTTGATCAAATTATTGCATATGGCATAAACAGTGGCAGATCTCGCTATAGGGTATGCCATGTCAAAATTTTCATTATATATACAATATGGTAAAAATCCATCTAGAAATTCAATAAAAAAATATCCCGTAAATCGGTATTCAAAGTGAAAACTAGCATACTAGTGGTTAAGTTTGACAATTTGTATAAATTGCCCTTCTTCTAATTGAATTTTTACTCGTATCACTATATTCAGATACTTATAACAGTTTGTCAGCTTTGGGTGCTGCTCATAAAGGTCCCTAGCTTGCTACCCGATGTCGAGGAAATAACAATTCTATAGCTTCTAGAGAATATAATTCAGAAGAAAGATGAGATCCCTATTTTGTTCACCGTGTTTATAGTTCAGAAAAGATATCTCCACCACTAGATCAACGCTTCTGTAAGTTTGCGCGTGTGAGTGGACGAGCGACGGTGAGACAACATGACACCTGCTCTTTATGATCGCAACTCACAAGGCAAGCCATAGACAAATTTACGTTTAAGATTACGTGACAGGCGGAACATTACAAATTTTTTCATATATATATATATATAGTATATGTATTTAGAGCCCTAGGCTCTATTTAACTATAGGAAGCCCCGACCACGTACCGACCAGGTGCGCGACCGCACCGGACCCTTTTTGGCTTGTTGTACCTAACTGCTTACGCCAAAATATAATACGAGTTATGCTGATGTGTGTATCAGTTTATGCAAATATAGTCTGCGCATATTACGTGCATCGGGCCCACGATCCGGCCCACGCCACCACTATAAAAACACCCCCACGCCGCCAGGAATTAGGTTTTAGCGGCGGCGGCGGTTCTCTAGGGCGTGCGAGCGGCGGTTCTTTAGGGCGTGCGAGCGGCGGTGATCCTGGGGGCCAGCAGCGGTGTCACCTCGAGGCAGGCGACCGACGGCGGCGCTCCACCAGGAACGAGCGACAACGACGCTCCGAGGCAGGCGAGCAAGCGGTGACGGCGCTCTTGAAGCGGACGGACGACGACAGCGCACCCTAGGCCCGGTGACAACGGCGGTTGTCCCGTCCGTCTCTGCGATGGCCACCGCCACCGCCGCTCCAGCATCTGTGGCGCGACGACGGATCTGGGGACCCGCTCGCGACGGCGGATCCCTGAGGCGCGACGGCGGATCTGGGGACACGCTCGCGATGGCGGATTCCTGTGGCGCGACGGCGAATCTAGGGACACGCTGCGGCATCGGATCCCGAGGGCACGCACGCGGCGGCGGCCCCATGAGGTCCGCACGACGGCGATGTGCCAGCGGTCGCGACGGCGGATTTCCCTAGGCGCTAGCGACGACGGCATCCTCCCCTAGGCACGAAGTGGTGGCGCATCCCAGATGCGAGGAGCTGGTTCCGCAGGACGGCGATCCTATTTTTATGCTATTTTGTATACATATTTATGCCAATGTCAATAGGATTTTATGACCTATATTTCAGTTCATGGATCCGCTTCCATCTATTTGTCTGTTTCTGATATTTCTATTCATTTACGCTAAAATTTATACTCATTTACGCTGTTTTGGTTTCACGATTTACACTTAAATCCGCTCGAGCCAGAACCCGCGCACGATTTTTACGCCGTAATTTGTCCCCATTTGCCGTTACGAATTCAATCGATGATTTACGCTAAAATTCATACTCATTTACGCTGTTTTGGTTCACGTTTTATGCCGAAATCCGCCCGAGACAGCGCCTGTGGCGATTTTCATGCCGTAATTCGAGACCCATTTGTCGTTACGAAACAGATCGATGATTTACGATAAAATTTGTACTCATTTACGCTGTTTTGGTTCACGTTTTACGCTAGAATCCACCCGATCCAGAACCCGCGCACGATCGGGTGCACACGATTTTTACGCCGTAATTTTAGGCTCAGTTTGCTGTTACAAAACAGATATAAGATTTACGCTAAATTTCGTACTCATTTACGCTGTTTTAGGTCACGTTTTACGCTGCAATCCGCTCGAGCCAGAACCAGAACCAGAACCAGATCGAGCGCGCGTAGATATACCTGACTGGGGCTTCCCATACTAATGGAAGCCCAGGGCTCCAATTACTATATATATATATATATATATAGTAGTATGTTGGGCTATAGGGTATGCCACGACATACCGGGCATACCCTATAGATCTTCCCATGGGCATAAAGACTAGTATTTTATCATGTACATCCTCCGATCCTTTTTATTTGTCGATTGTTAGAGTAAAATTCAACTATCCAGCGACAACTAAAAAAAATGGAGGGAGTATTTAAGATTCATCTGCCTTGCCGAGCCAAGCTTAACGTCATAGCATGCATCTCAGTAGACTGTATGATATCCACAATCAGGTTACTGTTATTATGCTTTGGTTGATCATAAATATATCACAAAAACTATGTTCTTCCAATCTAGTCCATAACAGTGAACATATTTTCTAGAACATACACTATTTAGCTATTAGAAACATGTGATTATTTTATGTTCACTAGTCACCAATAATCTTGTTAGCTACTGCATTATGTTATATTTTCTTCAGTCATTTTTGATAGTCCATTTTGTTTGCTACTTTGTGGCATCAGCTTTTCGTTGACTCTTGTTTCTAGCAGTTTGGATTTTGAAATTTGAATATGTGGTTTAGCCATTTAGGTGTTCCTTACTTTTATTGCCCCTTTGTTAAATAAGTGTGACTTTCAATACCTTGTGGTTTTGTTAGATTTTTGCTGTTGTTTTTATGCTTTTTTCGTTGTTATTTTAGTGTGATATACTTTACTGCCCAGGTTCCCCAGAGTGATTGGTGGAGCTCTTAGTAAATGTCAACTTCTTTACATAATTTGAATCCCCATTGTTTGGTGAAGGAGGCATAAATACAGAGCGAATCCATACCATTTTCTGTAGTAACCTAGGTAGTAAAACTGTTTAAACACAATATCATCAAGTGTAGATGTCATGTGGGGCCAAACATACTCGCGGTAGCGGTGCGCCAGGGACATTCGGTGGGCGGCGTCAAGCGCACCAGAGGGCGTGACCACCCCCACATGATAGGCTGGCGGTTAGGATTAGGGGCTAGATGGTAGCTAGTCCTTAGCCTTAGGATTAGGAGGTTTGTTAGCAGGTTGTTAGCCAGATCGGACCAGCCAAGTTTGTTAGCAGGTTGTTAGGAGGCTTGTTAGTAGGTTGTTTAGCTAGATCAGATGAATCCCTAGGATCTAGGAGTAGTTATCTCTAGGGTTGTTAGCCGGTGGGCTTATATATTAGTTTGTAACCAGGAAACCAGAAAATCAACAACAAACTATTTCCTAATCTCTCTTTCTCTTCTCCAAACCGGCCGGGTGTGCTGAGGGGCAAAACCTCGCCTCCCCCCAACCATGGATCGCGGCTACGAACTCCGAAGCCGAGGTCCTGCTACCCTAGGGCTTAACGCCCTTGACAACCTAGTATCCGGGTCTAGTCAATCATGTTCCACCCACAAGCCACCACCATCCCCAACCACCACGCCAGCTCCAGCTGCCGCGCCCCACGCCCAGTCCATGGCAGCTGACACCAGCACCAACGCCGCCCTGCAGGCCACCTTGGATACCCTGGTTGCCTCTATCCATTCCCTCCAGACGTTCGTCGAAGCCAACGCCCAGGTTATCTGACGTCTTTCTGACTCCCAGGACTTCATCCACGCCTGTACCACCTGCCAACGCTATAAGTCCGAGCACTTGCACCCGGCGGGTCTCCTGCTGCCCTTGCCCGTGCCACATGCAGTTTGGACTGACATCGGTCTAGATTTTGTTGAAGCATTACCGCGCATGGGCGGCAAATCGGTGATAGTGACGGTAGTCGACCGTTTCAACAAAATATTGTCACTTTATACCTTTGACTCACCCGTACAGTGCAGAGTCCGTCGCGCAGGCGTTCTTCGCGGACATCGTGCGCCTCCATGGGGTACCCCAATCCATGGTGTACGACCGGGATCCGGTGTTCATATCAACCTTCTGGAAGGAGCTCATGAGGCTCATCGGCGCCAAACTCCACATGACGATGGCCTTCCACCCACAGTCGGATGGGCAAACAGAGGCTTCCAACAAAATGATCGCCATGTACCTCAGGTGCTTCACGGGGGATCGCCCTCGACAGTGGCTCCGGTGGCTTCCATGGACGGAGTACGTCTACAACACGGCTTACCAGTCTTCGCTCTGAGAGACGCCATTCAAAGTGGTGTATGGTCGGGACCCGTCGTGCATCCGTTCCTGCGAGCCGAGCGAAATAAGGGTCGTGGCCGTAGCCAAGAACATGACGGATCGGGAGGAACTCCTAGCGGACGTTCGCTATCGCCTGGAACAAGCTCAAGCGGTCCAGAAGAAGTTCTACGACAGGCGCTACCGTCCTATCTCCTACAACGTTGGCGATTGAGTTCTCATCCGCCTTCGACAGTGCTCCGCCGCCTCTCTTTCACAAGAGACAAAGGGCAAGCTGAAAACACGCTTCTTCGGACCGTACTGCGTCGCCGAGCGCATCAACGAGGTCGTTATCCGCCTCGTCCTGCCTCCCCACACCAAGCTACACGATGTCTTCCATGTTGGTCTCCACAAGAAGTTCGTCGGGCCGCCACCAGACGTTCCACCTCCGTTGCCAACCATCCACAACGGTGCTGTGACTCCGGAACCAGAGCAGGCTGTTTGCTACCGTTTTTCTCGGGGCGTCCGTTAGGTGCTGATCCACTGGAAGGGCCTATCAGTAGCCTCGGCAACCTGGTAAGACGTGAATTGTTTCTGCGACAAGCATCTGCAGTTCCAGCTCGAGGACGAGCTGGTCATCGAGGGGCGGAGAGATGTCATGTGGGGCCAAACATACTCTCGGCAGCAGCGCGCCAGGGACATCCGGAGGGCGGCGTCAAGTGCACCAGAGGGCGTGGCCACCCCCACATGATGCGATGGCGGTTAGGATTAGGGCTAGATGGCAGCTAGTCTTTAGCCTTAGGATTAGGAGGTTTGTTAGCAGGTTATTAGGAGGTTTGTTAGTAGGTTGTTAAACAGATCGGATCAGCCAAGTTTGTTAGCAGGTTGTTAGGAGGTTTGTTAGTAGGTTGTTTAGCCATATCGGATCAATCCCTAGGATCTAGGAGCAGTTATCTCTAGGGTTGTTAGCCGGTGGGCTTATATATTAGTTTGTAACCAGGAAAACAGAAAATCAACAAAGAACTATTTCCTAATCTCTCTTTCTCTTCCCCAAACCGGCCGGGTGTGCTGAGGGGCAAAACCTTGCCTCCCCCCAACTACGGATCGCGGCTACGAACTCCGGAGCCGAGGTCCTACTACCCTAGGGCTTAACGCCCTTGACAGTAGACTTCTCTGCAGACCTTATTCCTTGCTAGTATGAATTTGTAAGATGCTAAAGAGTCAGTTGCTGTTGTTAGGCTGGCGTGTATCTAATTGAATTTCCTGTAATGATATATCATTGCTAGACTGATTGCTATAACCAATCCTGCAGAAGCAACACCGAAAGCTATCATGAGGACAATGGGAGTGAAGGGCCTCACCCTTTTTCACTTGAAAAGCCATCTTCAGGTACATACAGTTCATGTATCTATGTCCTGTAATTTCAAAAGTGCAACTTACTCTTAAGTTTACTTCTTATTTCTACTTATCAGAAATACAGATTGGGAAGACAGTCTGGAAAAGAGTTAACGGAGCAATCAAAAGATGGTAAGTTACATGTAAGTACTGATGATATTTTAAACTTCCATGCTACACCTTTTCCATCCCATGTGTTATTCATTTATTAACATTCTTAGGTCATACTCCATCCGTCAGTTTGACCGGTACACAAACCATAGCGACAAATAATTAGGAACAGAGGGAGTAGAATGGAAGAATAGTCTTTACTTTGGTATGCATGTCATCCATAGTTATGATTCTTAGAATACAATTCCTCCTTTTTTTGTGCATAGTTGCCACTCATTTGCCATAGTGTGTGCTATAATATGATATACATAACAAGGAAAACATATATGGTTTTTAGGTAAATTAGTTTCTGTACTTCTGTAGTGTTTTCTTAATAATTAGAACTGTTTCCTACTTTCCTTCAATCTATAAGCCATAATAGTGAATTGGCCAATATTACTGAACATGTTGGCATTGGCAAAGCGTGTCCTTGCGATGTTTTTGTGGCAATCCTCCCTGAGCTAAATAGCATCTGTACACTACCAGTATGCCCAATAGAGCTCCAATAGGGGATGCATCACGAAAATTGTGAAGTGTATTTTGAGCATAGTTTATGATGTCATATATCAACCCATAATCAGCAATCTAAACTTAAAATGCAACTTATATGAAGAGGATTTTATGTTTCGTTTTTTGGGTTGGGGTGGGGGGTGGGGGAAGGTGGTGGTTATTGATGTGAAACTTTCTATGGGGAGTTGAATGGACAAACTGAATAGATATAGGCTGAAATCTTCAATAAATTCTGTATATTTTATCCGATTTCACAGCTAGCACTCAAAGGTTGTCTGAACATTGTTTACATACGCATCGTCAAAATATTGTTTACATATGATCTCATGAGCCATGTGTATAATTATTTATTACTGTAAGCCTAACATTGTAAAGTTGGGCCAGATTCGTAGTGACATGTATGGCCTTCTCTGTTCTCTCACAATTGCAGCTTCTTACCTTATGGAAGCTCAAAGTGGAACAACTTTGTCTCCTAGAGGTTCTACTCCAGATGTGAAAGAGTAAGCTGCATAAGCACAGATCCAACAATTCTTTATTATATTTATTTGCTGATCACATACATATTTAGAATTTTAAGTTATGAGCTCTAGAGAAATTTTATGGTACTATGACATTTGTACAGGAGTCAAGAAGTTAAAGAAGCACTCAGAGCACAAATGGAAGTGCAACGAAGATTGCACGAACAAGTGGAGGTAACATGAGTTCCCAACCTGCCAGCATGTCTTGTTTTTTCTTGAACTCAGTTGGTTACACTGCTGCCTTAGCATACATAATGCTAAGGAGATAGTAAGCATCGAATACTGATTTTGCTTGACAAATTGAGTTGTACGATTGTTGATCAGACTACCTAGCCATTTGGAACTCAGTGGTTTCCACATACTTGGGTACTTCGTACTTCGCAGTTAAGAGAGGAAACTATGCTCTGCTGTCTGCTAATCTGTAATTTATCAAGAACAAACAGTGTTGTGGGTTACTTGACTGACAGCAACTGATGAAGGATTGAAACAACCTCCTAATTTTAGCTTAAAGACAGTGAAATCTGAGTTAACGATTCCAGTTCCTCACAATTCAATTTGAACCAATTTATTCACATGGCTTTCTTTGAGTTCAATCGAAGCTGTGCAGGATAATCTCCTACTAACATCTGGTTACTGCATTTTTTTTGCATTTATTAGGTCCAGAAGCATATGCAGATCCGAATGGAGGCGAACCAGAAGTACATCGACACGATACTAGATAAGGCGTTCAAGATAGTATCTGAGCAACTGAGTGGCTTCAGCATATCTGACCAAGACCTACCGATTCTCACCTCTGCTAGGGCCATGCTTAGCCCTGCAGATCACTTGAGTTCGTCTGTCTTCCCCCAGCTCTCCGTCAGCTCCGTTAGCCTTCACAATCCTGGTCCTGGAGGAGGGAAAGGCCTTCCGCATGTTGCCGACAGCCACGTGTTCTCCCAGAGGCCACCTGAACAATTCAAGCGCAAATCACGTTGAGAAGCATTGCTAGCTCGACGCAGATGCATGACCTGATCAAGGGCACACTGGAAAATCAGAGGAATTTCGTCTGACATGTGCACGGTGCAATCGTTCACCCATCCTCCCGTAGCACATCTGTGAAAATCAAGGTTATCTTGGTCTATTTCGGTACATCTAGACTGACCTTTATTAATATCTAATGTAATGCCTAAGTGGACTAGATAAGTAATTCGCTTGATGTAAACTGCCCAGCTGTAGGATCCAGTTTTAAAGTCCTGTTCCACGCACTTAAAACTTAGGGGCCGTCTCTCGGGCGGCTTCAGCAGCTCTGGCTCTTTGTCGGATCCCTACCAAAGGCCATGTCCCAGAACAGCTTCTGAGCAGGAGCTCATATACGGCTGGAAGCCGGAGCCTAAGGGGGCGTTTGGTTACTTGTATGGGTGAGCCTGGCTCGTATCTAGTGAGCCTGGCTCAGACTGGACTGGCTGAGTGCATGCAGTATAGCGTGTTTGGTTGTGTGTATGTGGCCAGTCTGGTTCACAAGAGATGTTTGGTTGCTTGCATGAGTACATGGTGCATGAGTTAAAAAAATTTAAAAAATCTATTAATAGACACTAATTATATGGTAAATTGCTTAATAGATACTAATTACATGTTAATATACACTAATTATATATTAATCTTAATCACGTAATTTTTTTATTTGAAATATATATAGTATGAGTGGTCTAGTTTCGTTCGCAAAAATGTCAGGAACGCGGATATGAAATCGGTTCGGTGATTAAATCTTTTAATTAGACGATATAATG
>ZmG4
AAAGAGGAACGAACAAGAGAGAGAGAAAGCACTGGCTCTGTAGCTAGCTAGCTACAGCGATAGCAACTCACAAAAAAAGCGGCACCACACACCCACACACACCAGAAAACACAAGCACAAGCAAATAAGCAGCACCGCCAGCCCGGCCACCAAGAACTCCAAGAATAACCTTCACTGCCGTCTTCGTTCGATCCCTTACGCTAACACTAGCTGCTTCAGGCTGCAGCCACCAGCCAAAGGTAGGGCGCGCGCGCGGCATCCATGGAGGCGCGGGCAGCGTCGGTCCCGGACCTTTCGCTGCACATCAGCCTTCCGAGCAGCGCCGCGTCTCCGTCTCCCGCCCCGGGGCTGGGCGCTGGAGGAGTAGGGCGTGGTGCGCAGCCGTCCGGAGGGGACCCGTGGCGCCGTCTGAACGGATCCACGGCGTCGACCGAGCTGTCGCTCTCGCCGCCGCCGCCGCGGCAGGAGGCGGCTGCCGGGGACGTCCTTCCATGGCGGCTCCGGCCGCCAGCGGCGAATTACTCCTCGTCCACCGCGGAGGCAACGTTCTTGCCGGTGACCGTGCCGCGGCTTTCGTTCGACGCCGCGGCGGAGGCGGCGCCGGCAAGGCCAATCAACGGAGTGCCCGTCTACAGCAGCCCGCGGACCGGCGCCGCCCATCCTTTTCTTGGCGCCGGCGGCGAATACCGGCAGTGCCACCACCACAAGGCCGCCGTGGGGCTATACAATCCCTACCACTCCTCGTCGTCGTGGCCCTCGTCCCTGCGGTCGACGACGACGGCGCCCCTTGGCGCCGTGGCGCCGCCGGCGTCCGACCCCACGGCGTCGTCGTACCTCTCGCCGTCCGCGTACCACCGGATGCTGTCGAGCACCGGCCGGCTCCACCTCCAGGGCGTGCTCGCCGACACGCTCCGCGGCTACGGCAGCGGGCACCACCACCGCCAGCACTTGGGCAGCCTGGCCGCGGCCCGCTACATGCCGAGGCTCCCGGCTTCCCGGCGCGGCATGCGCGCGCCGCGGATGCGGTGGACGAGCAGCCTGCACGCGCGTTTCGTCCACGCCGTCGAGCTCCTCGGCGGCCACGAGCGTGAGTCGTTAATTCCTCCGCTTTGCATCCATTCCATCCTCAGCTCCACAACTCCCCCCAAAAAAAACCATGCAGTTCACAGAGATCTGCTTGGATCATTTCATGCGGGATGTGATTAATCTCCCTCTCCACGGCCGGCGGCCGGCCTCTCTGCGCGCGCACAACAGGGGCGACGCCCAAGTCGGTGCTGGAGCTGATGGACGTGAAGGATCTGACGCTAGCGCATGTGAAGAGTCATTTGCAGGTTGAGTTCCGGCCGATGAGGTCTTGGTTCTTTAATTCTGTCTACCCGTGCGATTCTTTAATTATTCTGTGTTCTTCCTGCATTTCTTGTTCCCGTTCGGGGCTCATGTACAAGGAAGGAGGTCAAATCTTGACGAGGTGCCAGCCAGGGCACAGACTCCGAGGGACGATGTGTTCAGTGAGAGAGAAAGTCGTCAGATGTGCTTGTGCAGACTCTCAGCCAAGAAACTGCCATCCCTAGCTAGCACCTAGCAGAGAGGAAAGGGGGAGCTACTAGTATAGCTAGAGAGAGAGCCTAGAGAGATGGGGAGAGATCATCTAGTACTAGAGAGGGAGGTTGGATGTGTGGGTGAGTGTGCAAGAAAAGGTGCCATCATTGCACAATAATGCAACGTCTGTCGTCTGCTCCTGCAAGCCGCCCAATCCCCAAAGCAGTGAAGTGAGCGGTCCAGCCAGGCAACACGGGGACGGACGAGAGAGAGAGAGAGAGAGGAGGCAGCCCATAGCAGTTTCCTTTGGACATTTCTGGGCGGGTGCTCTGTTTTGCTGCGATCTCCTGCGCAACGACGACGACCCTTTATGATCCGCTGTGCTTTACGCCTTTTCCCTCCTCGATCTCTTCTCCCTCCTTCCCAATGCAAGCAAACAGTCGTGTGTCTGCAGCTTTACTTTCTTGGTCATTCTTTTCTTGCTGCTCCTTTTCCAGATGTATAGGACCGTGAAGAGCACTGATAAGCCGCCTGCAGCAACCTCATCAGGTAAGCAAATCACGTCCCCACCGCACATCATCACATTCTCCGTCAAATCCTGTGATTTCATTCTTAGCGATTAGTAGGAGGGGGAGGGCCGCCTGTGGACGGTGGTGGCGGGTCCGGCGACGACGACCACCCGAGCGATTGGCGGCGGGCTCCATCCTCATCAGCTGGTCGGGACGTCAGCCCGCAGGCGTTCACTGGACACCGGTCAGCCTCCTCGGACGGCGCGGCAAGCCATGCGGGCGGCGACGTTGAATGCTCCTCCGCCGACGATTCCGACGGTGGCAGGCCGCGCAGTGCTTCTCCGCCAAGGTATATATATACACATATATAACGATTCGTGCTCATCGACGATGATACGATACACTACTAAAATTAAGCTCTACATAAGCGGTAGACCTTTTACATTCTAGGCCGTTCGGATAGAAAACCGCGTGTGATGTCTAGGCTCTAATGTATTCAGAGGCGGATCCAAAATTTTTCTATGATCCAGATTAAATCTACCAAATTTTCTTCTCTTCATTTTATCTTAACTATTTTATACCGTATTAAATAGAAACTTATATAGAGTTACATGGATCAAGCCCCGGGCCACGGACCGGGTGGCCCGAGGTGTAAATCCGCCACCGGATGTATTCCTATCACAAGTGGTCCGAAAGAAAAAAAGCGCTTGTGGTGCTCGATTCGTATCACAAACGGCCTGAAAGAAGAAACTCTTGTGCTGCGCGATTCGTATCACAAGCGGTTCTCAATCAGGCCCGATTGTGATCTGATTACTATTGACTTTTTTTTTGAAAATCTTGACAACTCGTCTTATTAAAAAAATTGTGAATTATCATTTATTTTGTTATTATTTATTTCATCACTTAAGATTGTTTGAGCATGACTTGAAATTTTACATTTTTGAATAAATATTTTAACGAGTGGTCAAAGTTTAAAAAAACAGTCAACGACGTCATATATTTTAAAACGTCATATATTTTAAAACGGAGAGTGTAATATTTTTTTAACAAGTAGCTATTAGGTACATAAGTACGTACCTCCTATTTTTTGCTAGTGAAAGCTCCAAAATATGATTATTGTTAGTACAAACCACTATGTATGTAAATGAATTTTAATAGCACATAGATAACCAGATAGATTTTTTTATATTCATTGGTAACCGCAATGTGTAGTCGATCATACAAGTCAAATACAATTTGATTGATACAATTTTTCATGAACTGCATTTATTCTCGCATGTATGTCTTTAAGTTCTTATCAACTAGAAACCTTTTGTGATGTGTGTCTATCGCAAGCGGTTCCTTTGGCCCGAACTGTCTGTGATGTGTATCTATCACAAACGGTTTTAGATTGATCGACTGAGATGTTGTTTTACGTCACGGGCGGTGCACTACAGGCGGTTCCTGGAACCGTCTGGACCGCTTGATTAGAGCTTTATTGTAGTGATATGAAATTATATGGAAAGTGCGTGGCTTGCCATGGGACGTGGTAAGAGCAAAAATAACCCAACGTTGTTATTATCTTTTTTCACTTTATAAAGTCTAGTAGTTGTCATCAAGCTAAAAAAGGTAGTCCAGTAATCTGGTGAGAAGACTAGAGCTCAAAAGATGTTAGGCCCTACACACATGCGCGCGGCGCAGTATAGAGAGCCTAGCGATATCGATTCTGCATGCAGCATGGAATCAATAGCATCGATCTATCACCAAGGCAGCCTGCCTGTGCTAGTAGTACTGTACTATAGCTTCTTGGGATTTGGCCCTGTGTCCTGTCCTCTAGCTTCTGCTTCTCTCTACTAGGAGGCTATCTGCTGATATTTGCTGTTAATTTGCCTGATAAAATCAGTGTGCAGAGTGCCCGATCGTCAGGTGAATTTGTCCGTATATGTCCACAATATATAATATAATCCGCCCAGCCACTCGCCTAGCATATACTTATATATTAAGAAAAGGTTCTGCGAGACAAGAATGTTTCTGGACACAGATTAGTGGTCGGGTTATCTATGTGTGTGCAATGACAGTCTCCAGATAGGCGAATACTATTATTTTAGCAAACTTCGCTTAGTAGTAAGGGTGCAGTGGTGTGTTGATGCATGGTGAAGCATGCAGTGTGTGGTTTCCTTCAGGGAAAGCTATATTAGTTTAGTATTTCTCCAGTCACAAAAACAAAGTTTTGTTTAACTAGGACAACGAACAGTGTCAAATGTACACTAGTTTGATCATTCATTGATTGATTGTGTGATACTACTTTCAAAGATGAGAAATCTATAATATTTTGAAGAAAAAAAGTTCTTTCAAAGACAAACTTAGACATACATACTGTTTTGAATTCAAAATGTACATAAGGTACATTAGCATTCAAAGTTCAAATGATCCGACTACACAGAACACAAATTTAAAACAACAATAATATATATATATATATATATATATATATATATTGTGTGTGTGTATATATATATAGAGCGAGTACTGATGTTATCATATCGGATTTGCCAATCAACTGCAAATATGACATTGTGTATGGAAACGAAATATTAGGGGGTCTATATATACATCCTTAATCGAATTTCACAGTTCTGATGGAATTTTTAAGTTCATTCCCATGATGTTGTAGCTGTTAGAGAACAATTATTGTGTACCAACATGTGTTTAGATAATGGATGGATAGAGTTACAGTTCCAAACTCATGTGCGAAGATGTAGACCTCTGTTGTTTCGATAAAAAAAAGGTAGCGGCAGCATATATGAGCCTGACGATATATACGTACAATAGTACGTGTGCATTTACTAATGGCATTTACTAACCTGCCTTTGCATTTATACCCGTATAGTAGTAACAAATTTACAAACAAACATCTCTTCAGGCTGCCGCCACCAAGTGCGTGCAATGCAGCAGACACCCTTCATTCAGTTGGCGTACCATATTCCACTACTGAGGTACTGTACTGTACCAATTAACAATCTTCTTGTTTCGATTCAATTTCTACTTTTTCGTCCATGCGCTAATATGGTTGCACTTTCGTGATCAGGATATGGAGCCTGCTTGTCGATCAGCTGGCTTACAACATTCACTCAACCATGAAATGAGCTGCCCTCCTAGCCTGGAGTTCACGCTAGGGCGGCCAAACTGGAATGGTGCAGAATAGCATCACCAGCAGCTAGCTACTAGACACATGCATGGATATATGGCACATTATTAGTTCGACACTTCATCTAGACTGCTTACAACACCTGATTGGTTTTTGCATCTATTAGAAATTTAGATAGTTCCATGTTTAATCCAAAAATATCATATATATAGTAGATTTATGAC
>ZmG5
TTCGTTCTCTCTCTACGCTGTCCCCTCCTCTCTCTCTCTCTCTCTCTCCAGCGGCAAAAGTGTTGCACTGCAGCACTGCTAGCTAGGAGTATACTATGAGCTTGCTAGCTAGCCTGGCTGATGGATGGTCACTACTCATGTGCATAAACGTGCATGTGAAGTGGCTGGGCATCCAACCAAATATATAAGCTACTGGCAACCGGCTGCCGGCTGCTGGCAGGTCGTTCTTCGTGTTGTATGTAGCTTGAGGCTGAGGCCGGGAGATGACCATGGTGAGAACGACGATGGTCGGCGCCAGGGAGAGGAGCGGGGGAGTGAGGCAGTACAACAGGTCCAAGGTGCCTCGCCTGCGGTGGACGCCCGATCTGCACCACTGCTTCGTCCACGCCATCCACAAGCTCGGAGGCCAGGACAGTATGTGTGCTTCCTTCCTTGCGTGCATGCCTCCTGCTGCTAGCTGCTTGATTATCTTCTCTTGCATTGCTCTCTTTTCATTCCTCTCGTCTTCCTCTGGTTTGGCGCCGGATTATATTGGGCGCGTTTCTCCTCTGAACCTGCATGCTGTACGTGGTCGCAGAGGCTACGCCGAAGCGAGTCCTGCAGCTGATGGGTGTGGGAGGACTCACCATATCTCATGTCAAAAGCCATCTGCAGGTCCTCTCTCTTGGTCTTTGGATTCTGTTCTTCATTTTTCCTTCACCTATCTACAATAGCTAACTAGTATGGAGTATATATATTCCTTTTTTTATGAGAGTGCGCACTACTGACTGAATATAGTTTTATTCTTCTGAATGTGTCGAACAGATGTACAGGAACATGAGAAATGATCTTGGAATGCAAGGTACATACTACCCTAATTAAGTAGCTCAGGCACAGCTAGCTCTTCTATGTTCCCAGAAACGTTAGGGAAAACTGAAAAGAAAGCGTCAGGCTATTCGCTGCAGCTTTTTTGCAGCTCAAAAAAAAAACAGCCATTGTACAGTGCTAGCAGAGAGATATTACAGCTGCTCCTGATGCAAATAAGCTGTAATTAATATTGGCAGCCGAGTACTGTAGCTTCTTGGGTCCTCCAGTACGTACACGTACACCGGAGAGACACTGAAAATAGCTAACGATCGAGATGAGCCTTCCTCCCAAACAAATCAAGGATTTTTTTATAATAAAGTGAGTCAATGTGCATATGTTAATGACAGTCTAATTAACCAGACTCAAAAGTGATTAAGGCCAAAAAAGGGCTTCTTGATTATTTACTAAAGGATGTGTAGTCATGAAACAAAGACTCTACCTGTACACTAGCTAGGCTGCTGTTGTTTTTTTTCAAAAGGAATTGTTGTGCCAGGGGGGATTGTGGTCATGCTGGGAGAGAAAAAATAAAACTGATCTTTCCAGCAATTCATGCATGCATGTGTGTGCATGGATGGCACGATTCTCGACAGCCATCTTCTTTTCCTTTTTGTTTGTGTGTGTGTTTGCTTCAGCAACATGCAGTGTCTACCGTCTAATTACATACTAGTCGCATGCTAGTCAATTTTGAACTAAAACACGGTAAATAATAACAACGGAGTGACTAGTGAGTACTTACTAGTCATAAGTGACTAGTGATATGCTTTTTCCTCCGATGTGAATTTAAATACGGGCTATAGCAGATTTCAGGGCGAGCCCTATATTACGACTATGTCAACTATATATATTACGTTTTAGCGCCGCTAGGTTACTTAGATATATATCTTCTTATCATGTCATGCTAAGTTGTTTTTTTTTCTCTTTGAAAAGTTAAACACTTAAGTTTCACGAATCAACCTATGAAGCCATAGTAATTAAGCAATGTTCTCTGCTGGACTCCTAAAGGCTTTAAAACATATTATCTGTGCTCATCAAATTTCATGATTTTTTTTTATATTTTTATGAATAAAATTTGCTTGTGTTTTTCATAGCTATCTGGCATAGCTTCTCCGTAACTTTATATCTTCTGAAAAGAAAAGAAAAGAAAAAGATATCGTTATTTGTCATAGGCCGCGATTGTATTATATATACATACCCGCTACCGCTAGCTGCTGGAGTGCTGCTGCACTCCACCAGCTCATCAGAGGCCAGAGAGCAAAACCCAAAGCTAACACCAAGCCATTCTTCCTCTTCTTTTGCCGATCCTGTTGTCAGGGACGACGATGCAGCTGGTGCACCGGGCGGAGGAGCACGTATACGGCCTAGGCGGCATGCATATGGAACTCTGCGCCGATACACAGCGACGACAGCCGCAGTGCGGTCATGATGAGTGCGATGGCCCGGCCTGCTGCTGCATCGTCGTCTGCCGCTCGCCACCACCACCAAAGCCTGGAAAGGAGGCGACGACGCTGTTCCAACGCCAACTGAAAAGGTCACTGCCTTTTATTTTTTACTCATTTTTCTTTCTCTGTATATGCTCATCGGTCACGTCAGGGAGGCCATCCATTCGCGTCCCGACCCGGATAATGACAGACGATGACCATGACCTGCTGCAGCCGCATTTGCCATGCATTGGAACCAGTCAGTTTTTGCCAATGGAATGGAATATTTACTCCTTCCTGGCACAGTGGAATAGTGGCGGCAGTGTCTTTGAAATAATTTGTTTTTTGTTTTTTGTTTTGACAAGAGGGACACCGTCAGTCTACTGCAGATCTTGATGGAATGTCTTTCTACAAATGCATGCCAGCTAGCTAATTGGTTGGTCCGTTCTTTTTTATTTGTCATGTTTTAGTTTAAAATGAACTACAAAATATTCGAGAAAGGTGGTTGTAGTATAAAACTTTGATCAACTTGGTTCGTGTCAGTTTTACTAGCAGCTTTAATTTTCTCCTGCACGTACACGGCACGATGTGAAGTTGTGAACCAACCATGCATGCATGCATGCATGTTGCTTTGCTTGCCGTGTAGTGTGTTTGCAATGGAGGAGCCAAACAACAGTGGTGCGGGGAGGAGGCGTGAGCGGGAGGAGATGGATGGGAGCGCGAGCCCCAAGAGGGTGCTGCTGCGAGGAGGCCCAGGCCCAGGAACATGTGAGGGCGACGGGTCACCATCACCACCCAGCGCCAGCGGCGGCCTGTGCTGGGCGCTCGCAACAGCAGCAGCAGGTGGCTACAACAGCTACATGCGCATGATGCAAGCGGCCATGGGGATGGCTGCCGGCGCTCGTGCTCCGCCTCCGCGCACGCTTCGTCATCCACCTCGTCACGCGGAGACGACGGTGGAGCCCAGCCGGGGGCCGGGAATAAAGCGGCAGGCGCAGATGCAGTCGGCGTCGGCGCGGCCCGGCGCACAAGGCGGCGAACACGCCGCGCCAGCTCTTCGTCCTCGCAGCACCAGCAGCAGCGAGCAGCTCATCACATTCTCGGGCTTCGTGGTGGCGCAGAAGCAGCCGCCTCCTCCTCCTCCTCCCTGCTGCAGCCGTGACCACCCTTTCGAGGTATGAGCACTGCTGCCACTGCATGCATGCACTGTGTCTCCTATAGCTAGTAGCTCCGTCGGCGAGCGGTCGATGGACCGACCGGTCGACCCGTCTCAGCGCTCAGGCTCTGAGAGAGGGAGGGTGACCGAGCGAGAAAGCGAGTGGTCAGAGAGCACGGCAGGGGGGACAAAGCGCATGGATGGATCGTCCCAGCGCGCGCTCTACTGCTCCTCTGCGCACAGCAGCAGTGCCACTGCCAACTGCGTAGGCGTGGCGGCCGGCGTGTGACCGAGTGTGGGCGCGACGGATGCCATCGCATTCTCGCTTGTCTCTGTCTCTCTCTCTTTTCTGCAGTGCGTGCTCGCTGGTTTATCTCGTCCTCGCGTCGCGTGTGGGGTTTGGCTTTGGCCTCGCTGCATACTGCATGCAGTCTCGATTGCATGCCTCTCATCTGCAGTAGGGGCAGTGCGTGCTCTCTATTCCTTTCTCTCGCACAGACGCACAGTCCCTCTCTCTCTCTCCCCTCATGCGTTCGTGTGGGCGCAGGTTGCACTGTCTCCTCAACAGATTCCAATCGGCACAAAAAGGCAAAAAGCGCCGAAGTGACCGCACTGGAACTCAGGCCTATTGCCCTTTTCCTTTTGTGCACACGACACTATATATGCATGCCTTTGTTTCTTTGTTTGTTTGTTTGGATCCCAACAGAGATCTCCAAAGTCTCACAGGCCGGTATAGATCTCAAAGCCGTTTTTTGTAAATTATTCAGCAAATTAAAACGTCTTAACGTGTAGAGCTTCTTAAAATAATATGCTCTCATGTAATCTCATATGCAAAGGCCAAGGGAATGTGTTGACACTGAGAGAAGCAACTCTAACTATTTTCAGCTTTATCCCACATCACATCAATCCCTTGTAAATAATAGTATGCATGGCTATATTTTTAGTAGGACAAAAGTAGCCGTTTATAGCATGAAACACAGTTCCAAACAATTCATCAAACTGTTGCAGAAAGGGTGTGCCAAGTTAACCTGGTCTAGCTTGAACCACTATTATTTGTCTAGTATTATCAGAATATATATGTACTACATATTTATTACAACTTTTACTTTGATTACATTTCATACAAGTACTAAACTACTAATAACTTACTGCCCTCTTTTAAAAAAGCAGCTAACTTATCCAATTAACGCTAGCTAACGAAGTTGAAGGTTTGCAAGCAGATGGTCGGCACGGCTCTCATCGCTCATGGCGCCTCTGCCGAAGCGCGCTGCGGCCTGGAGACGCCGCCGAGGCTGCCCGCAGTGGCCGAACAAGCAGGCGGCGATCCCTGCTGGACGTCGTCGGCGGGTTCAGAAGACGACCACGACGAGGAGGAGGACGGCTGCTCGCTCTCGCTGTCCCTAGCTACGAGAAGCAGCCGCAGCAGCGGCGACGAGGGCGGCCGGCTCTCGCCTACGGCGGCCACGTCGTGGGGGAGCCAGATCAGCCTCGACCTGTCCTTGTCCACGCTATAGAATAGACCCGTCATGTTGGTATGATGCGAGTTTGTGAATGGGATAGCTTCTTGGGCCTTGCGGCGGCCGGGCTGCCTTCCTGGTGTAGCGTTTCCTACAATTTTCGCTTGCTCTTGTTGTTGTTGAAGCTCTTGGCTCGTTAGGTTAGTCCCACGTAGTAATATCAGTTATAATTTCATTGTTGGGAGGAGCTAGATGGTCTTGATCTTTACCATTCCGATTCGGGCCAATTTGGCAAGGCTCGGTCTAGATAAGGTAAACA
>ZmG6
CACCAAGATCCATTCCCTCCCCCTCGAGCAAGAACAGGCGGCAAGGGCTCCATCTGCTGCCAATTCACAAGTGCAGCAGGCCAGCAGCAGAAGCTTGTTGTTGCAATGGCTACTACTACTGCCGCAGCCCCCGACCTCTCGCTGCATATCAGCCCTCCCTCGCCGCCCGATGATGCTAGGAGCAGTGACGTGCTCTTCTCCAAGCAGACGTTGTGCCTCGGACTCGTTCAGACGACGACGGCGGCGGCGCATGATCAGGATGGCCAATGCGACGACGTCCAGCAGCAGCAGCGGCAGCGACTGCACCAGCAGCCTAGCCAGATCCAGAGGTTCAAGAAAACCTCGTCATCGTCGGCGGCGTTGTTATCTGCCGGAGGAGGCACGACGAGATCTGGGAACGGCAACAGCGGGGGCGGGAAGAGGAGCTCCAGAGCGCCGAGGATGAGGTGGACCACGGCTCTTCATGCACACTTCGTCCATGCCGTAGAGCTCCTTGGCGGCCATGAGAGTACGCTCGTCGACGCGACGTCCTTGCTTGTTGCTTGCCTTCCATATATACATTCTCACCAATGTTCTGTTCAATTGTTAGTCAATCGATTAATTGTGTGCTTCAGTTCGTTGGTCCTACGCTTTTGCCGTTAATATATATAACGACATGATGATCCGGTCTCTCTTGTGCATAGCTCATAGTGGGGAAATATTGTTACCTTGCATTGCTTTTGTTTGTTTTTCTTGCTTTCCACTTAATTAAATTGTAGCGTTTGCACACACTTCACTGAACTGCCAGTCTCGAGGTTTCAGTTTCATTTTTGTTACAAATTCAGAATTATTGTACCTTTCTTTCTAGGAGCAACGCCAAAGTCAGTGCTGGAGCTGATGAACGTTAAGGATCTCACATTGGCTCATGTTAAGAGCCACTTGCAGGCAAGTTACAAGAACCTCAATATACAATCTCTCTCTCTCTCTCTCTCTCTCTCTCTCTCTCTCTCTCTCTCTCTTCTCTCTCTCTCTTTCTCGATCTCCAGTAGATTTTGGTACTCAATAGTATTTCCCATGTCGCGAGACTCAAGAACCAAACAAAAAGATATCACAGTTTGACGATCTCTTGAGCAGCCCCCATTCACCTTTCCCTTCTTGGCATTGCTTGTAGTTGTCGCCAAATACTTGTCTCTTCCATCCGAATCATCATTTAACCAGTACTATATATATATATATATATATCAACCACAACGAACTAATGTTTCCTTTCCTTAGCGCGTTGCAAGAGTAAACCAATTAATTAAATGGCAGCACACAAGGATCAGTCTAATCTTTTGCATGGCGTCCTTTTCTTATTTGCTTTACTTGTTGATGCAGATGTATCGAACAGTGAAGGGAACGACGGCAGACAGATCATGTGCTGCAGGTAAAACATTTCTTTTCCTGAGTTGATATTCCTCAGGAGGGTCATATCACATAATGCTAGCTGAATTATTGGCATGGGGCGTGCATGGTTAGTATTTCAAGTCAGTCCCATAAAGCAAGCACTACTGTCATTCTTTTTTTTTCTTCTTAAAAATGGAAGTGGCAGTGTTTGTCTTTGAGCCACTACACAGTGTCTGGAAATACCTAGCTAGCTAGGGAATAGCCGCATATGTTCATATAGATTTATATATGTATCCGTTGTAAATTTCAGTGATTTGACATGCATATATATTTTGCTGCAGGCCATGTCCAGATGAGAGACATGGGCTTTCTGCACAGGGGTTGTGAACTGAATGGCTTCGAAGCGTTTAGCAACGGTACTTCTAATGCTACCGCCAATAATAGGTTAGTACACATTATCGGCTGCTCTCTTATTATATATAGTATTCTGTGTGTGTCAGCGATGCCGATGCGTATATAATTCGTTAAAGTGACGCCATGCATATATATTTAGTCACTTGCATCGGTACGGTTACTTTTCCTCTGCGAATCTGCATCCTCTATCTTGTTCATTCTGATGACGATTTAAGTGGATACCTTCTGCGCATTTTTTAGATTTTTTAAGTATAATGCACAAACATGAATGGTTCAATGGTTGTGGCTTCTAATTTTGAGAGCAAGTTGTTTTTAGTCAATGTGTATTTTTTTTTAACAATGAATGGTTATGTTCATGAAAAAGGTCCTATTTTCGACGGTCTATGGCCGCCGAAAATGACTGTAACTGTCGTAGTGTCATATATAACCTATATGTGCTCAAACTAGAATAAAATTAATTCTTTTTTCTAAAAAAATGTATAATGCACGAACATGACCACTACGATCCCATCACTTTATATTTCCTTTCTATCCTTTTTTAGAAAGAAAAATTGATCTCTCATGTCTTTCTATTGCATTCCTGGCCAGTGTTGCTGTCATGCATCACTCTTGCATTTATTCTCTCATCTTCTATAGCTAGAGGTTTTGGTCCCACATGCTTCTGTATATGAGGTATCCTTCATCCAACTTTAACAAGTCAAACTACAACACAAGTTGCAAGCAGTTCTATCCCTTTTTCTGTTTTTCACACGTGTCACACAGTACTTAATTTAAAGATAAATGACACTTGTGACAAATCAAACATATATAGAAGGGACTTCCGTAGGGTATATATATTGAGCTGCCCCATACAGTGCAATGTGCAATATTTTATTCCCAAATCCCAATCCAGTTAAGTTTGTTGCTTTTCAAAAATCAATAGATAGCACACCAGACCGCACACTTTGATCATCATTTATTCAAAAGGCACGGAACTGTGGGGTTATCTTTCGATTTTAATCAAAATTTATTTGTAATGTTCTCCATATAACTAACTGTGTATTATGCCAACATATTTGGTCAAAATTAGACTAACTGATTGCATGCGTTCAAAGTCGTCACTGTATTTTTTTTTCTAACTCTCTGTGTCCCAAACAAATGTTTTTTTATCCAAACAATCTCATGTTTGATTAAGCTCGTAGAAAATAATATCAGCATTTATATATTAAAATTGATTTATTATGAGAGTATATTATATAATTAATCTACTAATACTTATTATGCATCATATATATTAATTAGTATTTTGTGTAGATATTTGGTCAAATTAAGTCCTTATTTGGCATGGCTTCACTTCACCGGTGAACCATTTTTTTTTCTTTAGCTCCATGAAAGTCCATCGTTGGAGCTAGAGCTGCTTTGGTGAACTATTTAGCAAAATAGCTCCATATGTAGAGCTTCTTAAAGTATGCTCTTACTACAAAATCCCATGAAGGATCCACCATGATAAGGTGAAGTCTAGTGAAGCCACTATTTTTGGCTCCATACCACATCGAACATATGTTGAGAGCACGATTTAATGAGCTTTTCTAGATGAAGGCCATTTGTTTTACCTTGTTTGGCAGAAAATAGCTCCAGACTACTCTAGAAGTCAGTGAACAAGTCATGCTAAATGGGATCTAAGGATCATTTATCTCCTCATAAAATGAAGTTTCATGCCTTTTAGGATGGAGGGATTAATTAAAAGGGAGCGGCTGAACCTTAAGTCCAAGGTTTATGAGATGACACCAGTGAACCCAAAAAAATTGTCATATGGTTGTGAAAGGATCACGTTTAATGAATATTGATGAACATATTTCATATATGGTCAGCTATACTGTGCTACGACAATAATATTGGTATTTATGTTGATCAAACATATATAGAAGCCATAGTTTAAATTATAGTTGTAGAATGGCAATCTATATTTATGCTAAAACATAATAGTTAAGACTACTTCACAACCTACTTTTTATTACATGGTAGTGTTGCTTCTTCTCCAATCATAAATCCAAGTACCATTTTGATGTTTGCAAGATCTGCAGAGCACAATTCTGTCCACAAATTTATTTTAGTCGATAAGCAAAAACCTAATGAGAATATGTAATGCAAAGCAATTGTTTTTTATATATAATCACAAATTTTGTTAGCCAAAGTTAATGTTTAACAACACGTAAAGCGGAAAAACTTAATTTGTTTGAATACAGGTCACTGTAAAGACCTATACTACAATATGTAGGTATTAGGTAGAATCAAATATTGTCACTGATTTAGCTCTTCATGAAAGAGCTAGTTATAACTTATTATTCTCCCTTCCTCTTGCTCAATAAAATATTGTATGAAATAGATATTATAACACTATTGGAGTTGCCCGTAGAAGTTTTTTTTTGTCTCAACCGTACCTTTTACTTTAATTATTGCCATGAAAAAAGAAACTTACCATCCTTACTATGCACACCAACTATATATAAATATCCAATTAATTGTGATATTATGACAGAAATTGTTTATTAATTAACACATACACATGGATTGTTTAGATACATAAGAACTAATATAAGATTGAGACTAGCTTCTTGGTATGAGCACAATAACCAGGTGGTGCAGAGCAGAGGGGGGCAACGACCCCGAGGCCACCCCCCTAATCATCCCTAACTTTATAAGAGTCACTAATTTTATTAGCTAATGACTATGTAAATAATTCAAAATAACTCCTATCAGCTCCAATCTAATTTGCCCCTCCCCTCCAAAAAAAAACTCAAATCCTGGCTTCGCGCCCCCTGAGCACAATGTCTCCTCAAAAGTTCAACAATATAACGATACTTGTATAATAATGTTCCATGCGTGTTCATATTATACATATCATATGCAGAAGAGGAGAGGGGGGGGGGGGTATTAATATATTATTGCGATTTTTCTTTAGTCCATTCAGGTGGGCACACGGTTGCTGTGCGAGTAGCTGTCTAATAAGGTACGATGACAGTGTGTTGTGCATGCATGCATGTCTGATGGTGTGATGGATGCGCGTCATCCTTGGACCTCGGCTGCCGATGGATTCCAAACTCCCCCGCACGCACTCACATGCAAAAGCTCGCGCGCGTGCGTTCTGCCGTGCTGGAACCTGAACTGAACGCACCCGGCCGGCCCGACCTCCTGCCCTGTGTGTGTGCCTCATGCGTATAGTACGCAGGCAGCAGCAAATATAATAATGATCCGATCGATCCAACTAATCCGCTGCTGCAGGCGCGGGCACGCACATGACTAGCTAGCTAGGGTTTTGCCTGCATGCATGGGGGACACGTCATTAAAGGCAAGTAAAGCCTCTAGCTAGCTAGCTAGTCACATTATTTATTATTGCGAAAAAATTGCGGTGCAGAGGCCAGCAGCAGTCACCCTTCTTCATTGCATGCATGGTATAGTCCTGCTGCTACATGCACAGCGCAGCACGCAGCTACTGGCCAAAGGACATCATGATGGATGGCAAGACTTTTTTCTCTCTCTCTCTCTCGCCTTGCACTGCCAGGCTAGCTAGCTAGCTTGTTGCTGCAAAGCAGAGCTCGCTCGTGTTGAGGGAGGAGGGCCGGTCCCGTCCCAATACGATCGACGACGACGATACTTATGTGCAAGAAGCCGGCCGGCCGGTGTGGTGGTGGTAGCAGCTAGTAGTAGTAGTCCCAGCCCGGCCTGTCATGATTCATTCATTGTCAATTCAGATCCATATCAATTGTTCCCCCTGTGCGCGCTGCGCCCCCCCTCCGGCCGTCATACATTACGCGACGACGAGAGCGGTGGCCGGCCGGAATCTTGGCAAGAAACAAGTAGAAGAAGACGAGGGAAGGGAAGGGCATGATGCAGATGCAGTGCGGCATGCAGCAGCAGCAGCAGCAGGGCCGGGCGGGCGCCGGCCGGGGGACATGCTAGCTGCATGTTGCAGTCGGCCTCCCCTCGCCGCAGCTCCATCCGATCCATCCATCCATCCGTCCGTCCGTCCGTTGCCCTTGACCGAAAGCCTGCGTGCGGGTACCATGCATGCATGCTCCAGCCCCGGGCCTATAGTGGAGGAGGATAGTAGAGCTCGCAGCAGGCATGTGCAGCAGCCCGGCCGCCAGCTGCTTAAATAGAGTTCGCACTACGGTGTGGTAGTAGTGGCGAGCATGGACAAGCCAAGTTGCCAGCAGCAGCAGCAGCTAGCAGGTAGCGCATTGCGTCAACACACAGTCGCTCGATCAACGACACTGCTGCATTCAGTCGTCCAGACTCCACACACTCCAGACAGATCAGTGGCATACACACTTGTGCGTGCTTAAATTCGCGTGTGTGTGTGATGGAATGGAGGAGTGCGTGGCATGCATTTCAGCTAGCTAGTAGTGGATGGTGGATCGGTACAGTACGTACGTGCCACCCAGAGTCTCAGCTAGTAGACTCTCTCTGTCTGTCGTCTCTGTGTGCGTGTCTGGGGCTCGCTGATCTACCGCTACCAGCTGCCTGCGGCTGTGTGCTGGGCGTGTGCCAGATCGGAGTTAATTCCTTGTGTACCTACGACTACGATAGACATCGTCCGGCCCTGCTAGCTGCTGCTGCTCCCTCTGCAATGCATCTTTGTTCGTGTAATCTGATGTTTTTAACTGTTTTGCTGCCTGTCGTCGTATTCATTGTGTCTCTTCTGGTACACCGTACGATACGCAGAGAGTCACGAGACTGATCTCTCTCTCTCTCTCTCTCTCTCTCTCTCTCTCTCTGCGTACCGCGTACGACCTGGTACGTACCTATATGTATATAGCATCAAACCTAGTACGGAGATACATATATACATATACTACTGCGATAACGTACGAAAGGCGGATCCGTACACTACCCCCTACATGGGATATTGGGATGCGATAGCTATAGATACACGTGTATACCCTGGTATGTACATGGACAAAGTACGTACTGAATATTTGTATGATGCAGAATGCAGGCAGCTGCCGGGTCGCCGGCAGGGAAGCATGCTGAGGTAGCCTGGTTCTTGCGGCCACCCTTGGCACACCAGAGTAGTGGTGGTGGTGGTGGTGGTGGGGCGGTGCCGCTTCCGCTGCCGCTGCCCTGCCCCTACCTCATGTCTGCCCACCACAACCGCTACTTGCTCTCACAGAATCAGGTGATTATTCTATATACATTTATATTACTCTCTACAATATATTTCCATTAGAGTGTACAGTGCATGCAGTAGTGTTCGTAGTTAACATATATATAGATAGTGTACGGTCAGATCGAGCTTGTTAGTTACGATCAGATAAATGTATCGTTCTTCTCCCATCCATCGTATGAAGCACAGACGGCGTCGAATGATTAATGTTCGCGCTGTTCCGTCCCGGCCTGACGACACCACAGTACGTACAAGGGTGTAGTTAATTAGGCTAGTAATAACAATACAACATTCTGACCGAGTGTTGGGGAGAATTAACAGCTAGCACATGCATCTTCCCTTTTCTTCAATAATAATGTTGGCTGCAGCAGAGCCGTACCCTCGCTCTCTTTAATTCCTCCGAACCACTCAATCCAGGCAGCAAGCTAGCTGCTTAAGTAGACACGAACGCGTCACCACACATATATGTGACGCATGCATGCAGGTGCAGATGCAGTGGCAGGATGTTTTAGGCCCTGTTTAGATCATCAGATTCGTCCAACAATAAATTGGCAATAAATCAGATCCCCGCCGCAGTTTTTTTTAAGAAGTTAGCTTCATTTATTAGTCACATGGTCACAATAAACTGGCAAAAGTTGGGTATTTGGGTTTAAAGAATCTAGTAAGAATTGGCTCAAGAAACTGGGAAAAAAAACTGGCCTATCTGGACCCTACCCATTTCCAGATTCTTAAAAACTGGATCGATGCAAGAACACGTCTGTCGTTTGCCAGATCCATGATATATAATTCGCAACAAAATATTTTTCTAGTACGTAATCAGATCCTCTCTTCTCTACATACATTTGTTACATTATTAATATTTATTAGGCTTGGCAAATACAGTAGCAGTGCAGACGACATGTACAGATGGCAAAAAAATTTATATTATGCTGTCGACGTTGTCGCACTCATAATGACACTTTCTACGGCAAGAACGAGATGCTACTGGGAACCACATATAGCTAGTAGATACTATATTTTTTTTCTCTTTAGATCTCGTGGTGTATTGCTTTTTGCTGGAGCAAGCCAAACGCTATACTTCAGTAGAGAGAGAGAGAGGGAGAGAGAGAGTGAGCAACGTGCTGAAAAGTGTTACTATGAGACATTTCAAAGAATATCAATCTAATCAGTCATTCAACTGGCTTTATTTCATCAACTAAGGAGTATACATAATATAATCGCCGACATGCATGTCAGCTATCCGACAAGATGAGTACGTTGCCATAATATAAGCGATGCATGCATGCGTTGCGTGCGTGTCTTTATTTCTACAGGGATGGAGGACCAGAGGCGCGCATCAGCAAGACGCTGCCGCCCCCCCGCCGCTCGTCCTAGGCCAGCAGGACAGTGCGCGGCGTCTGCATCCAGGCTTCCCCGACACGGCCATCAGCAGCAGCAGACCGTCATCCTGGAGCGCAGGCGTGGCAAGCCGCTGGTCGTCGTCGACGGCGGCGGCGCCTTCGCCGTCAAGTGGCAGGAGTAGCATCAGCAGCGGCACGGAACAGCCAGCAGCATGCAGCTGGACGATGATGACGACGAACAAGCAGCAGCAGCAGCCGCCGCCGTCGACGTCATCATCATCAAGGGTCGTCGCGGTACCGAACCTGGAGATGAGCCTGGGGAGGCAGGGGTGGCAACACGACCTGCAGGATCATCATCCGCAGCAGCAGCAGCAGCAGCGCAGCGGGGAGTCCACGGCGCCAAAAGAGCTGACCCCCGGCCTCCTCAAGTGCTTGTGAAATAATAATGATAGCTAATACTTGATCGGCTAATAATCACTTATATAATTCCACCGTCGAGATGAGCTTGCGAGAGGTGTTCAAGGCTTGGAAGCAAATTATCGACCGCGACGTTAGCTAGAGACGACGTTGTACTCGTTTGGTGCTACCGGCTTCACGTACGTAGTTGTTTTCTACTCCTCCCATCTATATCCATTATTAGCTATATATTTAGCTTCATTTTCTGGTATATGCATGTAATTTGAGCTGATGTGGAGACGACGACTGTTAGAAATAAACGAGCTACCTTTCTCAATATATATA
>ZmG7
CTCCTCTAACTTGGAACCACCAAGAAGCTCAGCTCACCGTCTGCAAACCCGTTGGGAGCTACCATGAGCGGCACGACCGGCGGCGTCGTGGGTGTGCAGACGACGGCGGCGGCGGTTCCTGATCTCTCACTCCACATAAGCCCTCCGTCGCCGCCACCGGCCGGCGGCGTCGAGGCGCTGCCGGAGCCGAGGCTGCTGCTGGGGCTGGGGCTGGGGCCGGGGCCGGGGCTGGAGCTCGACGACGACGACGACGCCGTGGCGACGAAGAAGGTGGACGACGACGACGACGCGGCCGCGGCGGCGCGGGAGCACAACCTTCACGCGCAGCGGCTCCGGCTGCAGTTGCACCAGCCGAGCCAGACGGCCCACGGGTTCAAGAAGAGCTCGTCGGGCACCGCTGCCGGCGGCGGGAGGAGAAGCTCCAGGGCGCCGCGGATGAGGTGGACCACCGCGCTGCACGCGCACTTCGTGCACGCCGTCGAGCTCCTGGGCGGCCACGAGAGTACGTTAAAATTCAGGGGAGAGCGGCTCACCAATTGATTAGCTTACATATCACGCATTTTACTTCTTTTTTTCCCCCTATCTACATCATCGTCTATACATGTTTAAGGATTTCAAGGGAAGTTTTATATATACAGCATATATAACAACTCAGACCTTACAATTTTTTTCTTCTTCCTGCTTCACTGTGTGTCTCAACTCTCAACAAAAGCTAAAGTCTCATGCTTAACTATGATTTATTTATATATCTTCCATGCAATCCAAATAAAATACAACATCACACAATCAATCACATGGTTTTATTTATGCATCAAGCAGCTGAGTTTATTTACTCTGTCTGAATTTTTGCCTCCACGCACATGCGTACGTGAGCATGTTCTTGCACTGGTTGGTTCTGAAACTTTCTTCCTTTTTCTTTGCTGCATCGATCTTGCATTGCAGGAGCAACACCGAAGTCAGTACTGGAACTGATGAACGTAAAGGATCTTACACTAGCGCACGTCAAGAGCCACCTGCAGGCATGTATATCTAGCTGCTAGCTTCGTTCTCGATCTCCTCTTTTGCCAGCATGCGTGTCTATCCGCTCGAACATGACATTTTCTTTAACACGTGTCTTTCCTTATTAATTTGCTGCAGATGTACAGAACAGTGAAGGGTAGTACAGACAGATCATGTGTAGCAGCAGCAGGTAAAAGATCAAAACACATTGCCTAGAATCCTAGATCGTCATAATGTTCCGGTACACGTACTGCCCACGGTCCAAGTCGTCGTCGTCCATCAACTCAAGGCCTTGTCGTCGCAAACAGTGATGAATTATTGGCTTGCGCACAGTCGATGATCTAGAGTCTGTTACACACTAGATCCATTACTCTAGAAAGGAAACCGTTGGAAATCCGACCAAAGTGAAACTACTTTATTTTTTAACAGTACTAGATTTATAGAACTTGGGGCAAGGCCTCTTCAGAGATGTACTATAATGACTAGTTTAGGAGCCACAAAACCGGAGAGAATTGGAGGGCTAAAATCCTCCTCTTGCCCTCTAATAATATCCTTTGGTTTTATGACTCCCAAATTAGCCTTAAAAATATATTTTTCATTTATGTTGTTGCAGGCCATGGCGGCCATGCCGGAGACATGGTCCTTCTCAGAAGAAGAGGCGCTGGTGAAGGGGACGGCGGCTACTACGATGTTCCCATCTGCAACAAAAACCCAGTGAACACCACCGTCGACCCTACTTTCTTCAACAACAACAACAGCAACATTACTGATAGGTTCGCATTGCTGCATTAATTTAAATCTCTTCTCAGATTAAGTTATTATTCTAGTATGTACCACCAATAAACAAGTACTTCATTTTCTCAGATTAAGTAAACAAGTACTTACATAGCTGCTAGCTCATGCATGTACTCCAAGTCTGAGTATTTATATGGACGCATGTCTTCATTTCTTTGTTCC
>ZmG8
CGCCATGTATCTATCTTCACTTGAAAGCAAACTTTCGTGTGCCGACAAAGCCTTGATGCTGCAGAGGAGAGGCAGCGTTTGCTCGTGAGAGTGTGAGACGGTGGTGGTGGGGCTCCGAGGGAGGACAGAATCCAATCCAAGGCGCAAGCAGGCGAGAAGGGTGAGAAAACAGCAAGAGAACAACAGCAATGCAATACAATGCACGAGAAATCAATGCGATGGCGGACAGCCCTTTGCTTCTCTCTCGTCTTCCTTTTCCACCTTTTTTTTTCGTTACATCAAAAGAAAATGTTTCTTTCTCTCTCTCAAGAAAAAAAAACTCTATCCTTTTGAGAGGGTTGTAGTTGAGCTGTTTCGCTTTTGCCCCGCCTACTGCTGCTGAAAGATTCTCCCTCTCTTCCAGGTCAAAGAAGTGAAAGCAAAAGCAGCAAACAATTGGGGTGGTGAGTGGTGACATGGAGGATGCAAAAGAAGATGCTGCCATGGTGCCATGGCCAGGCCTGGCCCTGGCCCCCAGCTGCCTCACGCGCCATATTCCCTTGCCTTGCCCGCCGATTCGACCCCGGGCGTATCCATCCATCCATACATATGCCGCTGCCCGCTGCAGGTGGAGACGGAATATCTCCGAGCGGTGCTCTGGTGGAGTCACACGAAAGGAACCGACCGGCCGCCTATCTATAAGAGCCCCCGCGCAGCTCGCAGTGGCATCTGGCATTCGATCGATCACCTTGCTGCTGCTGCTGCTGCTGTCGCTGGTTGGCCAGGAGCACACCAGCTGCTTGCTGTGTCGCCGTCGTAGAAGCAGCCGCGCGCTGTCGTCGTCGTCTCGTCCGCGACGCGACCACTCCGGCGGCTGCTGCTGCCTCTCATGCTGGCCACGCCACCGACGCTTTTGTGATACCATACGAAGCGCCGCGGCGGGCACGTTGGAGATGTCGTCGCTGGGTGGGCAACAGCAGCACGGGCGCGGCGACGAGGCCAGGGCGCGGCTCAGGTGGACGCGCCAGCTGCACGGCCGCTTCGTGCTCGCCGTGGCCCAGCTCGGCGGCGCGGACAGTGAGTTCCTCTCATCTAAGTCGTCCGCCCACGAACTCGCAGCCAGAGCCTGTCCAGTCCTTTCTTTGACCGCTTGCTTGAATGCTACTACTACCGACGTCGGCTTTCGTTACCAAAACATTGCAGAGGCGACGCCCAAGTCCGTGATGAGGGCGATGGCCGTGTCGGGGCTCACGCTGTACCACCTCAAGAGCCACCTCCAGGTACCGTACATCCCGCCTCGGCCTCCGGCGAATTGTTCGTCTCTTGATTGATGATCCGTGCGCCGCTCAACTCTGCCTCCTGATCGACCCTTCGATCATGTGGTCCACACCACACCACACTGTCACTGCTGCTGCAGAGGTACCGGCTGGCGGTGAGCCAAGGCACCGCGTCCCCGGTGGGCGAGGGCGACAACGGAGGTGGCGCCAACGAGCGGTCGTCCTCCTCGGAGAGCCAGCTGGACGAGTACGACGACGGTTCCGTGGCCGACCTGCATGGTGATTCTTCCGGGAGCATGGCGGCGCGGGTGCAGAGAGAGGCGAAAAGGAAGCGGCATGAGCAGATGCAGATCGAGGTAAACGATGGGTCGGTGTCGGTCGATCACCATTCCGAGCTCGTGGTTTCTGATCAAGCTGCTGAGCTCGGTTCATTCATGCATGCCAGGTGCAGCGGCACCTCCAGCTGAGGATCGAGGCGCAGGGGAGGTACATGCAGTCCGTGCTGCGCCGGGCGCAGGAGGCCCTCGCCGACCACATACTGGGCTCGCCGGCCACCGGCGCGGAGGCAGAGCTCTCGGAGCTGGCCTCCGCGGTGGAGACCGGGACCGGGTGCCTGTCCTCCACTTCCTGCTGCTCCACCTCGCCTTCCCCGATGCGCCACCGCTCCGCCGACAGCTGCGTGACGTCCTCCTCCTCCTCCTCCTCCTCGGAGGCCGAGAGCCAGGCCCCCGCCGGCGCCAACACGTGCGCTGGTACGCGCGACTGCTCCGTCGAGCGGCCGGTGCAGGGCGAGGAGAGTACATTCCTGCAGAGGCACGAGGACGAGGACGAGGCAGAGGAAGCCGACGTTGGAGCTGCAGCTGCAGCTGAGGACGAGGACGGCACTTCGTCAGAGATTGATCTCAACAGGTAGGCGACGAAGATCCTGATCAGAAGCATCTGTGCTGCATGTGCCCAGCATCGGATGATTGGCGGGGTGGCCTTCAAGGTTGGGACTTGCTTGGGAGGGGGCAGGCTTTTGAGCAACGTCTGCTGCTGAAACAGCTGGCTACATACACTGCAAGTCTGCAGCGACCACACTGCTCTTCATTCCATAATATATGATATACATAATATTCCAATTTATGCAAATGGTTCTTCTGCTTCATGTATGTACCCCTGTGAAAAATCATGGCTTGAACT
>ZmG9
ATGCCGGTCGCGGACCTGTCCCTCTCGTCCCCGGCGGCCGCCGCCTCTCCGAGCGCCGCCAGCAGCGCCGTCACGGACGCGGCCGGGGCGCACCGCCGGCAACATGCGCAGCAGAGGAAGGCGAGGAGGTGCTGGTCGCCCGGGCTGCACCGCCGCTTCGTCGCCGCCCTGCAGCGGCTCGGCGGCGCGCAAGGTAAGGGATCCGTCGGTTGTCCGCCCTGCTCTGGGGCCTCTGGCTCCGCCGTCGTTGTAGTTGTAGTGCGCTGTGTCTGTTTCTTGAGGTGGTCTCTCCATCCTCTTGCTGAATCGTGGCCGTGGTGCGTGCTGCAGTCGCCACGCCGAAGCAGATCAGAGAGCTGATGAAGGTGGACGGGCTCACCAACGACGAGGTCAAGAGCCACCTGCAGGTAACGTAACGCAGAGAGACTGAACCATCTTCTTCTTCCTCCTCTTGGTTGGGATTGCTACATACATAGTACATACAATTCGAGGTCTGCAGCCATTCAATAATCTTTTTATTTTTTCTGGCCCCTGCTGCAGAAATACAGGCTGCACACGCGGCGCGCGTCGTCGGACGGCGGCGACCAGCACGCGGGCGGGCTGTGGTCGTCGGCGCCGGAGCAGCAGTACACGACGTCGCAGCACAGCACGTCGCAGTCGCAGTCGCAGTCCGGGTCGCCGCAGGGGCCGCTGCAGCTGGCGGTGTCGAGCAGGGCCATGTCGGCCACCGCCGGGGACAGCTGCGACGCCGGCGACGAGGCCCAGGGCGGCCGGTCGGAGAGCTACGGCTGGGAGATGCCGCAGCACGGGACGAAGGCGTCGTCGTCTTGA
>ZmG10
AGATCCCCTCACAGTCATCCTCCACCCACCCCACCCACCGCCTCCGCCTCTCTCTCTTTCGTTTGTTCGTCTCGGCTTCCGGTCGCCGATTCTTCTCTGCGCAAAAGATTCCTGGTGGTGGTGCCCGTACCTTGCTCCACGCCTCGCTCGCGTCGCGTGCATGGGGCTGGACGTCGGCGGCATCGGGATGGGCCTGGATCTGGGTCTGGACCTCGGGCTGTTCGCCGCGCGGAGCGCCGGAGGGATGGCGGCCGCGGCCAAGGGTGCGCCGGCGGAGATCGAGTCCTGCATCAGGAGCCTCGAGGAGGAGCGCCGGAAGATCGAGGTGTTCAGGCGCGAGCTCCCGCTCTGCGTGCGTCTCCTCGCCGATGGTGAGAAGTGGTCTCCTGCTGTCCTTTCATGTACTTCTTCCTATCCTACGTATATACGCGCGCGCGCGCGTTGTTGTGGTCTCTCTTCTCGGCCCCTGGTTCGCTGACGCGGTGGTGGTGCGTGCGTCGCGGCCTGCAGTGATCGACGAATTGAAGGATGAGGCCGCCAAGAGAGGCGGAGACGCGGAGGCCAAGGCCGACGACGGCGATAAGCGGAAATGGATGAGCACCGCTCAGCTGTGGCTCGACAGCGACGCCAAATCCGACGAGGTAGAGCAGGCAACTCTAGTACGCCATGCTGCTTGTTTTCATCAGATTGCTCTATTGTTTTCCTTTTTGATCCATGGGTCTTTCATGTTTAGGGTCATTCTTACCAAATAAAATCAAACTGTAACACGGATTATTTTATCTCTACTTACAGTCTGACAAAGAGCAACTGAGTGAAATCACTTCGCCGGAGCCCAAGTTGCTCGGTGGCGCACCCATGCCCATAAGGGCCGTTGCGGCGGTGCCACCCCTGCCGCCTCCATTCTTCAGGAGAGAAGACAGCTCTGCCGGCAGTGGTCTGTCGCTGGTACCACCCGCAGCTAAGCCGCCGATTCCTCCCATGTCTGCCAGCGACAACGCGAGCGGCAGATTCTGTGCCACTATGCCACCGTCTGGCTCTGGGGCCAACTTGCACTCTCAGGCTCAGCAGCAAGCCAGGAAGGCGAGGCGGTGCTGGTCGCCGGAGCTTCACCGGCTGTTTGTTGCCGCCTTGCATCAACTCGGCGGCCCTCAAGGTACATATACACGACACCGCGGATCGTCTGTAAGAAGTTTACTACTAGTTGCTTGCTAGAGGAGATGTGTTAACGAATTTCACCGTTGGTTGCAGTTGCTACTCCGAAGCAGATCAGGGAGGTGATGAAGGTGGACGGGCTTACAAACGATGAAGTGAAAAGCCATCTCCAGGTGAGCAATGATCCGTTTTGTCCGGGCATTATTATTTCCTTCTAGTAGCGCCGCGCCGGTGCCTATTTCAGACGAAGGCGATGATATAGCATCTTGTTTTGGAAACTGATTCGATCGGCGTGTCGTGTTCGTATTTCAGAAGTACCGGCTGCACAACAGAAGATCCCCCGGCGTCGTGGCTCCGGTGAGCCAGTCGGTCATGCTGGCGGGCGGCCTCTGGGCTCCTCCTCATCAGGAGCAAAGCAGCTCGCAGTCCGGGTCTCCCCAGGGCCCGCTTCAGTTCTCTGGATCCGGTGTAGCGGCCACCGTCGGCGGCGATAGCAGCAGCAGCGACGAGGACGACAAGTCCGAAGGCTACAGCCGGAAATACGTGTAAAGGCCGCGTTCGACGGATGAGAGTGTAGAGATAGCGTCGCGGCTTCTGCTTGCCCGTCTGTGGCAATAACAGATTCATCAGTCTTGAGAGAGGTTGTAGTGCGTGCGCCCAAGAGCTCAACTGATCATGGGTTGGATTGTTTGTTTGTCATGTACGTACATGGAAAGCTGATGGCTTCCTGACTTTTAATTTCTGGGCAGGTCCCAAAATTTTCGCCCTGAGAATGAGATATTATATAGATAACATACATACATACCATATTCGTTGCCCGCCTGTTGTCTTGAATCGCGAATGGTTGCAGCGTTGTTGAATTGAATGAAATAAATACATGCCCTTGTCAG
>ZmG11
CGGGAGCTGTGGCCTTGTGGGCTAAGGGTCCTGGTTATTGATAACAATTCTTCATATTTGTCGGTTTTGGAAGAGCTACTTATCAAGTGCAGCTACAAAGGTAATTCATTAGCAATGTTATACATTTTATACTTATCCGAAAACGTTCAAGTTTTATAATATCATCATGCTGGATAAAGCTTTATTACCCTGAATGCATATCATTATTATATTGTTAAAACCCAGCTGCATATATATGGAATACTATGCGGTCTCCGACCGTATAAATTAAGCCTCTCCTAGTTGTAGAATAAATTTATACAATATAGATATATACACGAGATGATGTTAACTATGGTCAACGATATTATCTGTATATAGATCCTCTTGAGCTATTCATCATACAGAAACTTAGGCCAGCAACTTTCAATAATGCAAAACGATTCTTCTATAGTTCAGTAGTTGGTAATAATGCATATTGTGTGTATATATACTTTCTGACTTAGTTTAGTCCTCAATCACGTCCAGTTACGACATATAATGACGTCAGACAAGCAATGTCCTTCATCTATGGCAACATACAGATTGTTGACCTCATAATTAGCGATGTGTTCTTTCCAACTGAAGACGGTTTGCTCATTCTGCAAGAAGTTACCTCAAAGTTTGACATCCCTACCGTGAGTAAGTTTCTCTCCAGCTGCTCTCTGTTCTTTAATTTACTAGTCGTTGCACCCTGAAGTACAAGAGTTTCAAGTAATTTTAGGACCAAATAAGAAGCTAGTATGTATATATATTCAATAATTAAGCTTTAATTTCCATGTTGACCAGTAATGTCTTCAAACGCTGACACGAGCATAGTGATGAAGTACATCACCAGTGGGGCTTCCGATTTCCTGATAAAGCCTGTAAGAATTGAGGAGCTGAAGAACATATGGCAGCATGTGCTCCGGAAGCAAATCGGGGAGAACAGAAGCTGCAGCAACAGTGCTCATCATCAACACCTCGATCAGGTCTCAATATCATATCCACCACCAGCCGGCATAGCTCCTGCTGGTACCACGGCAAGAGAAAGAGAGATGACGACGACGGCTTAACGGGGACGGTCAACGGATATACAGGATCTCAGGAAGTCTAGGCTCAGCTGGACCATGCAGCTGCACCGCCAGTTCATTGCAGCTGTGAATTCCCTGGGGGAAAGTGAGAATCACATTCATTTCCCTTTTATTATTTAAGCATGCATGTTCGTATATTTTACTACTAACCTATATAGTTTGTACGTACGTAGTGTTTCTTTAGTTAATTATTCGTATTAGTTACACGCTTTGGTTTACAGAGGCAGTTCCAAAGAAGATATTGGAGACAATGAAGGTTAAACATTTGACAAGGGAACAAGTTGCAAGCCACCTGCAGGTAATTATCATATGTATTCTAATATATATGTTCTTGTAAAATACATTGATGCCAGATGAATGCCTCCTAGCTAGCTAGGGTACGCATACACGGTGGATATTGTCTCCCTCTTTAAAAATCCATATGTTAATGTGAACACAAACTAATAAAATTACAATTATTACGCATGTGCTAAGCTAAGCTAGCTCAAATATAATTCGCTGAAATACATATGGATCGTTATTTCATTTATTTTACATATACATACTCCCGTAATATAATTCTGTTGCTTAAAGATGCTGCCGCCATTAAAAAAAAACTGATGCAGAAATACAGGCTTCACATGAGAAAAGTGAATCAAGCATTGCACAATGACGACGACACACCTCCGTCATCAAGCCTTCCCAATGAATCAAACATTCTCCGGACCGAATTCGACGGTTCTTTGAATCCAACCTATTTTGATCAAGATGGATGCACGGAGTACTCTTTGCCCAAGGATGACCTCTCAAGTGGCTCGGACTGTATGCTGGGAGAACGGAACAACTACTCACCGCAAGGTTTCCAGGATTTCAGATGGGATTCAGACAAGCAGGCATCTGAAACGACATATCTATGGAATTTCGAGGCAGATGAGTGA
>ZmG12
ATGGAGGATGCAAAAGAAGATGCTGCCATGGTGCCATGGCCAGGCCTGGCCCTGGCCCCCAGCTGCCTCACGCGCCATATTCCCTTGCCTTGCCCGCCGATTCGACCCCGGGCGTATCCATCCATCCATACATATGCCGCTGCCCGCTGCAGGTGGAGACGGAATATCTCCGAGCGGTGCTCTGGTGGAGTCACACGAAAGGAACCGACCGGCCGCCTATCTATAAGAGCCCCCGCGCAGCTCGCAGTGGCATCTGGCATTCGATCGATCACCTTGCTGCTGCTGCTGCTGCTGTCGCTGGTTGGCCAGGAGCACACCAGCTGCTTGCTGTGTCGCCGTCGTAGAAGCAGCCGCGCGCTGTCGTCGTCGTCTCGTCCGCGACGCGACCACTCCGGCGGCTGCTGCTGCCTCTCATGCTGGCCACGCCACCGACGCTTTTGTGATACCATACGAAGCGCCGCGGCGGGCACGTTGGAGATGTCGTCGCTGGGTGGGCAACAGCAGCACGGGCGCGGCGACGAGGCCAGGGCGCGGCTCAGGTGGACGCGCCAGCTGCACGGCCGCTTCGTGCTCGCCGTGGCCCAGCTCGGCGGCGCGGACAGTGAGTTCCTCTCATCTAAGTCGTCCGCCCACGAACTCGCAGCCAGAGCCTGTCCAGTCCTTTCTTTGACCGCTTGCTTGAATGCTACTACTACCGACGTCGGCTTTCGTTACCAAAACATTGCAGAGGCGACGCCCAAGTCCGTGATGAGGGCGATGGCCGTGTCGGGGCTCACGCTGTACCACCTCAAGAGCCACCTCCAGAGGTACCGGCTGGCGGTGAGCCAAGGCACCGCGTCCCCGGTGGGCGAGGGCGACAACGGAGGTGGCGCCAACGAGCGGTCGTCCTCCTCGGAGAGCCAGCTGGACGAGTACGACGACGGTTCCGTGGCCGACCTGCATGGTGATTCTTCCGGGAGCATGGCGGCGCGGGTGCAGAGAGAGGCGAAAAGGAAGCGGCATGAGCAGATGCAGATCGAGGTGCAGCGGCACCTCCAGCTGAGGATCGAGGCGCAGGGGAGGTACATGCAGTCCGTGCTGCGCCGGGCGCAGGAGGCCCTCGCCGACCACATACTGGGCTCGCCGGCCACCGGCGCGGAGGCAGAGCTCTCGGAGCTGGCCTCCGCGGTGGAGACCGGGACCGGGTGCCTGTCCTCCACTTCCTGCTGCTCCACCTCGCCTTCCCCGATGCGCCACCGCTCCGCCGACAGCTGCGTGACGTCCTCCTCCTCCTCCTCCTCCTCGGAGGCCGAGAGCCAGGCCCCCGCCGGCGCCAACACGTGCGCTGGTACGCGCGACTGCTCCGTCGAGCGGCCGGTGCAGGGCGAGGAGAGTACATTCCTGCAGAGGCACGAGGACGAGGACGAGGCAGAGGAAGCCGACGTTGGAGCTGCAGCTGCAGCTGAGGACGAGGACGGCACTTCGTCAGAGATTGATCTCAACAGGTAG
>ZmG13
ACGTTACATTCATTCTCTCTTCAGCAAGAGCTCGTCTCACTCGAGCCTACCACTAGCCGTGTCTTTGGCCACCGGATAGCTAGGAAGCGGCGATCGCCAGGAAGGAACGACGATGCAGGGGAGCTACGGCTACGACGGGGCGGCGTCACGGGACCCCAAGCCGCGGCTGCGCTGGACGCCGGACCTCCACCAGCGCTTCGTCGACGCCGTCACCAAGCTGGGCGGACCGGACAGTGAGTCCTCGCTCTCGTTTTCCTTCCTTCCTCCCGTACGTTCCCGTCTATATGTAGTGCTCGTCTAGTCGTCTTGTCTTGATGACCCCGTCCGACACCAAGGCGATTGCTTGATGAGCCGAGACCTCTCCAGTTCGCCAGTATGGTGCTTGTGCTACAGAGCATGTCGGTGTGCATTCTTTTTTTTTTTTTTTTTTTGCAGTCCGAATCCTTCGCTGCCTGGCTTTGCGCTTCTGCCATTGCCAAGTCTATAGCATGCAGTCAGAGGAAAAGGCAGTTCCGTTGACATGACCAAAAGGAAGTTGAAAAAAAATAGGAGCGGTGCAAAAAAAAAAAACTCTGGAAAAAGGCCGCGTCGCCTTGGGAAAACGACAAGTGCAATTCCTCTCAAATCAGAGCTCTCAAGTCTGAACATCCATTCTCTAGCTTTTCGAGCTCATATAATAATCATCTGAATCTTGCCTCCTCCAACACACCACCGACATGCCTACGCTGTGGAGTACTGACCATTTCTTGTGCTTCCTGCGAACAGGAGCAACACCCAAGTCGGTGCTCAGATTGATGGGCATGAAAGACCTCACTCTTTACCAGTTAAAAAGCCACCTCCAGGTCCGTCTGACCTCTCTTTCTTCACCGCCTCAGCGTTACCTACCAGCACTCTCCTTTTCTGTTGCACCACTGTGCCGAAACACTGAGGCTCGTCTGATGTGCGCAGAAGTATAGACTGGGGATACAGGGCAAGAAAAGCACAGGCCTGGAACCTGCCAGCGGCGGCGGTATGAGCCTCGCACTACCTCTATGTCACCAGGCCTTGCCGCGCAAGGGTTCCTTTCTTATCTTATCTTCCGCTCTTTCTGTCATCAGTACTTCGCTCACAGGGCTTCGGTTCAACCACAGCGCATCCTCCTCCAGGTGTTCCTGATCAAGGGAAGAACACAAGGTAACTGGCAATTACCTTTACCCGACAAATTTCTGCAAGTGGTAATACCCGCCTTTTGTGCACAGCAGAAGGCCAGTAGTTATTACAACTAATATATACTGCATTCAGTCAAGTAGACAGGTGAAGATGCTAGAAAATGTTACCTTGAAAAAAAAATGATCATACATTCATACCGTTACAAGCAAGTGTATGGGGATTTCCTCTCTGGACCTTAAGCTGCAACTCAAATATTTCTTGATCTCAACTCCTATGCTCAAGTCATAATGACTGAGACATGAGTCCTTCTTAATTGGTTTATTATCAGACCATGTACTATTGGACTGCGAGTATGGGACTGTAGAGGTGTAACCAAAAGCAGGAAAAATTAAAAATCCAAAACCAGGATTCTGTCTATCAGTAGATATTACCATACAAACTGCGTCGAAGTGCTAAAGAATACAAGTTGCCTAAAGTTCTCCTAAGCATACTTAGCGCTCCACCTGTTACAAGCAAGTATTCATGGGCTCTCCTGTTACAAACATGTACTCCTTCCGTTTTTTTATTTATCATGTTTTAGTTCAAAAATGAACTAGCGGACGACAAATATTCGAGAAGGGAGCGAGTATTAACTTACACTAAATGCAAGCAATTTATATTTCATTTTATTTCCAAAACATTGTATGCAAACTTCCATATATAGAAGCCCAGGAATGTGAATCCTATTGAATGCCTGTTAATTGACTGCAGTGGGCCCATTTTATTTGATTGAACTTTTCTGCATTGATTGAACTAACCATTTGTATCACATTTCTTATGTGAATCAGAGAAATAGCACTTAGCGATGCACTAAGGTATCAAATTCAAGTCCAAAGGAAACTACAAGAACAAACTGAGGCAAGATAGATTTACATCATTGTCATGAGATCTGCACTCCAAAACTTTCTTCCATAAACGCTACAAGTGCTTATGTCTGTAATCAGGTGCAAAAGAAGCTGCAGATGCGAATTGAGGCCCAAGGGAAGTACTTAAAGACAATACTAGAGAAAGCTCAGACAAATATTTCCTTTCACACAAATGCATCCAATGGCATAGAATCAACCAGATCACAGCTCATGGACTTCAACCTAGATGGTTTCATGAACAATGCAACTCAAGTATGCAAAGAACATAGGGAGCAATTGGTGAAAGCTATGTCCGATGAAAACGATAAAGATAGTCTAGGCCTTCAGCTCTACCATCTAGGAAGTCAGGAGGCTAAGGAAGTCAAATGCACACCAAAAACTGAAGACTCGCTCCTACTAGACTTAAATATTAAAGGAGGATATGACCTCTCTTCTAGAGGAATGCAAGCATGTGAACTAGAATTGAAAATAAATCAGCAGATAGTATAAATTTGTTCACAAAGCTGACAGTTTTGGGAAGTTCACTCTTTGCTATTAGATTACTATTTTTCCCCTGTGGCTCCTGAGCATGCTTGTCCAATGCCCACAAGCTCACAAGTTTTATTTACTATCTGCTCATGTTATATTTGCTGAAAGAAGCTTTTGAATAAATGTGGGCATTGTTTTAATTCTTGATATTTACACATGTAGAATGTGGATAGGGATAGGAGAATGAGAGAGCTCCAACAGTCTAAACTCAAGGTGTATGCATATCTAGACATTTAGTTACTTCATCTTGATGTTCAGTTTTCCCTGTTTCCCTGACCAAACAATATACATACACCAAAGCTAGAAAGTTGTATGAGTGACAATAGCAGGACAACTGAAGCACTGAAGTGTTGAGTTTGAATTATCTGCATATAATTCAGTGGTGTTAACATGTCAGCCATATGTACTAAAACTTCTGCCA
>ZmG14
CAAAACCTGCGTTTGTCCCCTACCCTCGTGTCCGACATGGAAGCCTGCACTTTATATGCTATCACCAGGTGGATCATCTTTGCATCTTTTTATTCCTTGTCAGTTGCTTCATTGCCTTCCACATTCCAATCGGGGTAGATGGTCCTTTCTGCTCCCATTCTTCGTTCCCCATCCTCCTGCAGATTCCAATCCCTTCCTCCAGATACATACAGCATAGGGCGAGAGTGGCTGAGTGAGTGAGGGACACAGTTTCGTTCCAGGAAAGCCTGCTGCACACATGTGACGCCTTGAGGCTGTAAGTTGCTCTACCCATATCTGCCGAAGGATGCGCGTGTTTGCATTGCAGTGTTCTTGCTTCCTCCTCCTCCTCCGGTGGCTGCTGGCTGCGGCACGCATGGCCGTCGGCTGTCTCGCGATTCCCGGTAGTTCTCTTTCTCTGCGCGCCGGCCGGAGGCACTCACCGCCGTCGAATTATTCTCGTCACGCTGTGCGACACGCCACCAAGGTCCAGGAATACGGATCCTATTCGACCACTAGCTAAGCTAGGAGCTAGCTAGAACCACGAACCCAGCTTCCAAATTCCTTTGGATTGGATGGAAGTGGAACCTACGCGTCCTCGGCACTACTTAAGCTAGCAAAGCATACCATAGCCCTGCTCTCCTGCTAGCTCCAACCGCCGTCCTGATTCAATCGTCTGTTTCAGGCCCTCACATGTTGAATTGCTGATGCTAAAATGTGCTGCATATATATACGATGAAAACTATCGTCGATGCTTTTGATCAAGCTCGTCTATCTACTGCTGCGACTGATAAGTTGGTTCGCTGTGCCCGTTTGTTTCCCTGCTCGTTTGTTCAGTCCCGATACCTGGTCTGGTGATCGCTGGATGATGGACGCCAAGAAGATTAAGCTGCACGACTACCACCTCTACGGATCGCAGCAGCTGTTTCCCGCGGCCGGGGGGCTCTCCTTCCACCCGGCTGCGGGGCTCATGAGCTCCCTGCCGCAGCCGCCGCATGCCGCCTGGCTGCACGAGGACCACCACACGACGACCCCGAGGTCGGTGCTCGCGACGCATGGCTCGCTGCAGGGCAGCAGGTGCGTCGGCTCCGACGCCGCCGCGTTCTTCGCCGCCGAGGAGCTGATGATGGGCATGCCGCGCTTCGACGACTGCCCTCTCGGCGGGACGGAGATGACAGCGTTTGCCAAGAGGCCGACGACGGAGGACGAGCAGCTGCACTACCGTCGTCCAGGTCCAGTCGACCCGCTGCCGCTCCGTGACAGCGCGGCGGTGAGGACGTACTACGTCCGGCCGCAGCAGCGCGACGGCGCCACGGAGGCGCCTCCTTCGCTCGAACTGCCATTCCAGCAAGGGCGGCGGCAGCAGCAGCAGTTGTTCGGCAACGCTTCCACCGGCAGGCTGCTCGGCGGCGAACCCAAAGCCCACTCCTTTACAGCTCATGTAAGCGAACGCGTGGAATCGTTGCTTGATAGAGGTCATAGAGCTGTCGTTCTCCTAACCTGTTGTCTGGCTAAACTCTGAAGCTGCTGCAGGTTGCGACGAGCACGCTTCTCCCGGCGATGGAGGCGCCGGCGGGCATGCAGCAGAGCCCGACGGAGAATCCGCTGTCCAGGAGCTGCAGTACCATCGGTGCGCCGGCGACCCACGTCGGGAGCGGGAACGTCGCCGCCGCCGCCGCGCCGGGGCATGGCGCGCCGAGCAAGACGCGGATCCGGTGGACGCAGGACCTCCACGAGCGCTTCGTCGACTCCGTGAACCAACTCGGCGGTGCCGACAGTGAGCGTCGTCCTTGATCCCAAGCTCTCTGTTTTTTTGTCTGCACTAGCTCTTGGTTAACCTGTTTGCTTTTGCTTGAATCGAAGGCTATTCGATTCTCTTTCTCGTAGAGTAGTCATATACTCTCGTTTTTTTTTGCATGCGTGACACTTGCAGAGGCGACTCCCAAGGGGATCCTCAAGCTGATGAACTCCGATGGCCTCACAATCTACCACATCAAGAGCCACCTTCAGGTACGTAGTTTTGAACTCGTCAGCAGTGCAAAACTTTCAGATTTAAACTGATGCTGTCGTGTGACACGAATTTTTAGGACGGTCTCTAGTTGAATTTAACTAAAAAATTTGACATTCCCCTCTTCTATTTCAGAAATACCGCATAGCTAAGTACATGCCCGCATCATCGACGTCTGAAGGTAATCTAATCTATAGTCCAATCGAGTAAGAAGTTAGAATACTACTAGCAGAATACTCACTATGTTCTGCTAAATCATATATCTATAATTCTTTTTACGTAGGATACTCTCTATGTTGCGATTTTTGAGCCTGTATATATTCCGTCCTATCGTGGACTGACATACATGTATGTTGCGGTTGTTGAATTGTAGGGAAACAGGAGAAACGAGCCGTCGGAAACGACGTGCAGAATCTCGACCCCAGCACGTACGTGACGTCGTAGTTGTCGTCGTCTACCTTTTGACGACATTGCAAGAATTCTAATGGCGACCATGCGACGTGCCACTAGCTAACAGTTGCCATCCTATTTTCTTTACTTCGCACACAGTGGGATGAAGATCACCGAAGCACTACGCGTGCAGCTCGACGTGCAGAGGCGCCTCCACGAGCAGCTCGAGGTGCTCTGTCTATACCACAAACACTAGCCGAGCGCGGCGCCGATAAAGAAACCTGGCTGGCTAGAATCCATTCTTCAAGATTGATGTGTGGTCGTGGCATCTGGTGACCTTTTTTTGGCGGTGGGGGTGGGGTGATGCATGTGTCTTGCAGATCCAGAGGAACCTCCAGCTGAGGATCGAGGTGCAGGGGAAGAAGCTGCAGAAGATGTTCGAGGAGCAGATGAAGGCGAGCAGGACCGTGATGGAGCCACGGCAGGAGGAGGAAGATGACGACGACGACGCGTTCAACGACGTGCACGTGCAGCTGCTGGCGGCCGCGGCCCGCAGCGACGCCGGGTTCCAGTTGAATATAAGCTAGCCTTTGGCCGCCGCGCGCCTCCAGCTGGCTCGATCGGCTTTGTAATCGTAGGGTTTGACTACAAA
>ZmG15
CGAGGAGGGAGCGAGAGAGAGACAGAAAGAGACACAGTCACACAGCGTAGGGCGCTGCGGCCTGCGGGGAGGAAGGGCACCAGCTTGGTCTTTCTCATCCATTCGCAAATCGCAACAAATCTTGCATCTTATCTTACCCTAGAAAAACAAATCTTGCATCTTCAGCTGTCTGTACGTGTGTGTGTGAGAGAGAGACACTGCGTGCCGCAGCAGCAGCTCTGGACAGGCTTACAGGCAAGTCAGAGAGCGAGGGAGGAGCCGGGAAGAGGAGGCCGGAGGGAACAAAAGGGGAAGTTTGGTTCTTTCCTCTACCACCTGGAGCGTCTCCTTGCCAGCCAGCGCCCGGTCCGGTGAGCTCCATACCATCCAAGTAGTGTGAGGAACCGTCGTCGTTGCTGGCGATCCAAGAGACCAGGAGATGGGCAGCGGCAGGAACGGCGCTGTGGTGAGGCGGTACGTCCGGTCCAAGGAGCCCAGGATGAGGTGGAGCGCCGACCTCCACCGCAGCTTCGTGCAGGCTATCGACTCCCTTGGCGGCCAACACAGTACGCTGCCCTTCCTCCTCCGCCGCTTCATCCCCTTCATCATCATACAGATACTCTATTTCTGCCCTCCCATGCTGTAACCTTTGCCCTCAGTCTTTCGCCCCCCTCACTCATGTAGCAACATTGCCCTTCGGAGATTCAGTACGTAGAATTATTGTGTTGCCATGACCCATGAACGAAGCTCCTCTAATATTGGTTGCGTTCTTTCTTTTGAGGGAAATATTTGGTTGCGTGCTTCTGTGTCCTCCTCCCGTTTTCAGTAGCATTTTCAACAGCAGCGCCTAGCTAATCTCCGTTTTGGTGGGGGGTAAATCGCAGAGGCTACGCCGAAGCTCATTCTCCAGTTCATGGGCGCCAGGGGGCTTACCATATCTCATGTCAAGAGCCACCTCCAGGTTAATTACTCAATTGCTTCTCTTCTTCTCGTCCGTTCCTTCGCATGCACCACCTGCACGGCTGTGCACCAACGACTGCAGGCAAATGGCTGCTTGTTTTTCCGTTGGAATGCAACTAGCAACAGTGCGTAAATGAACTCAGAGCTTCTGATTCCTGCGTTCGTTTTTCTTTTCTTTCTGATGAACAGATGTACAGAGCTGCAAGCCTTGGCGCAGAAAGAGGAGGAGGTGAGAGATGAAACGAGCCCTCATTTGCCCGCTTCTTCCACTGCTGAGTTCTTTCATTCATTTTTTTTCATTGCTCGTGTTTTTTTTATTACTTCACATGTCAACGCTGTGCAGTGTAGCTGAATTATCTATCCAGTATTCATTCAGGGACAACGAAATGTTCTGCGACAGTAAACTGAACATTCCAAAGTATTATATATATATAATTCCCTTTTTAAAATAAAAATAAGATATGACATTGCCTTGTGGTTTGTGTGACTCTCCTCTTAGCTCACATCTCCACATGCTCACTGCACTTGCCAACTGCTCCTAGCGACCCCAGATTCCCTTCTCATGTGTCATGAGTGGCAAAGCCTTTTTTGTTGGGAACGCTAAGTGTAATGCACTGCACACTTTAGATAGATTTCGCTAATGGAAAGCCAAACACCTTTCTTTCATGGCACCATCGATCAGGGACGCCAGCCCAGCTGCTGCAAAGGAGGTACTCATGCAGCGGTGATGAGCGAGGAGGCCCCAAGGAGGAGTTCCTGTGCTGCCCACCACCACCACCTCTGAAAAGGTTCGGCCTGCAAACGCCTTTTCCCTCCTCTCTTTCAAACGTGTTCAAGTTAAAAAAGACAAGCTTTTCAAAGGCCCTAATCTTTGACGCAAAACCAAAGCGCCTTTTTCCATGCATGGCGTCTGTTCACTTGCTCTTTTTTTCATGGGGGTCTCTGGTCGTCTACTCTTTGGGTGCATGAACAGGGCCCGGATGGGATACGAGAGCATGCAGGGAAGCCATGGAGTCAGTGATGCGAGGACTACTGCTGGGGGAGGGGGACTGTACTGCATCGATGATTACATGCAAGCCATGGCCGTGGGCTGGAGAATAAAGGAGGAGGGCCTCATCAGATGGCAGAGGAGAGATGCGGCTGCTGCTACGCCTTCCAATCTCCAAGCCATGGGATGTTTGGTGCAAGAATCTGGCCCCTTTAAGGTACATCAGCTAAAAAAAGTGAAAGTTATAGTAGAAAAAAAAGAGATATCGCCAAAAGGTTTATCAAAAGAAGATGAACCTTTTCCTTGTCCTAACCGCTTGCTTTCACACCATCGTTCTGTTCTTCTTTACATCCTACTACTCATCTTGGCGTTGTTTTTGTTTTCAGTATTTTTTGGTAGAACATTTGCACAAAGTGTGTCTGCCGGTGGGGCCAACTTCTCACCGTGAACATACTGTTAGAGTTAGACCAAACCAGCCAATCTAACAAGCACTACTAAGCTACATGTACACATCTCAGATCAACCAATGCATGCGCACCTGCACATCCCAGATCCTCCTGCAGGACTGGCTGGCTGTATCTTTGGCGCACGTTTTGTAGAAGATACACACAGCATTGATGTAGGATCGCCGGCACAGGTATGGCCTCGGCCCTCGGTATCTGGCTACGTGTACCTCGGCATTGCAAGAAGACTGGCAAATTCTGTTCTTGAAATCTGTCTGCTGCTTGGAAACAGAGATCATTCGTCCATAGCATTGGCTCAGCCATTTACTTCTCACCTTGCTGCGGCTGTGCAGTGTTTGCAGTGGCTTCTGCAGTGCTCAGATGATCCATGCCCCTAGCATTGCACGTAGCTAGCTAGTAGTTCTCGCGATGATGTTATTAGCTTGCCTGCTGCCTTGCTCCGACTGAATTTTTTTTCTTCTGAAAACTGCACGTCCTGCTTTCATGCTCTACTAGTACTCGTGAGTAAAGTACAGTATATAATTGTAAAATCACTGGATTTTAGCAGGTACGCCGACCAGAAGCACACCGTCTTGGTTCTGCGCTGAAGCAGCAGGACGGCGACGACTCCAGCAAAGAGGACGGAAACGACGGACGGCCCCAGTCCAGCAATGCAGCGACGAAGGAGGACGAGGCATCTGAGCAGTGCTCGCTCTCGCTGTCCCTCGGTAATCTGGACGCAAAATGCGGGCGTGGCATGGCGGCAGCGGCCTCCTCGCGAAGCGGCGAGAGCAGCTGCATCCTCACGGCCTCGCCGGCGAGGAGGAGCTCCAGCGACTGCTCCGGCCACTCAGGCTGCTTCGTCGTCGGGCCGGGTGGTGTTGTTAGCCTGGAGCTTTCCCTGTCCATCTGTGGATCTTAGCTAGACCACTCCGGCCACTTCTGGACGACGATTCTGTACATCAGTGGCGGCGTTGGTGATCGCCGCGTTTGTTTTTTTGGTGTTCGTGGGCACATCATGACCGTGTTAGAAAGTTTAGTAACCTTAGAACCATAGCATGTTAGTTCTAGCTAAGCTAGTATGATGTTTGTTACCTCTACCTGTAGCCCTAGCTGGTATGTGTAAGGCTGGCTCCAACAAGGTCCCCTAAAGGGTTCTCTACCCTAAATATAGAGGATCAAACGGTCCTTTACGCTCTCCAGCAACGTCCTCTAAACGGTCCTTTAAATTTAGAGGACGCTGCTGGATTCTCTATATATAGAGTTTCTCTAAACGATCCTCTATTCATTTGACTACTTTTAAATAACCGGTTTAGTAAAACTAAAATATGTACAATATATTTGAGAGTATGATAAACACGTATGTACAAAAAAAATAAAA
>ZmG16
AGTTCCCATCCGCCGCCCGCGCACTTGTTCCTTCCGGCACAGCACACAGGACACCGTAGACAGATTCATCGCGACGATGGGGCTGGACGTCGTGGAGATCGGGATGGGCGCCGATTTGAGCCTGGATCTGAGGCACTTCGCCTCCAAGGCCGTGCGGCAGAGCAAGGACTACGCGCCGGCGCCGGCGCCGGACATGGACGCCTGCATCCGCCGCCTCGAGGAGGAGCGGGGCAAGATCGAGATGTTCAAGCGGGAGCTGCCGCTCTGCGCGCGCCTCCTCGCAGACGGTGAGCACGCACGCACCTACCTCTTCCCCTATTCTTTCCCCACCTGTGATTCATTTTCCTCTTGCTTCTTTTTCCATTTTTGGGATGCGTTTTTTTTATGCGGCGATGCGTTGGCGTGTGCGCAGTGATCGATGTGATGAAGGAGGAAGCGGGGAAGGCGGTGGCGGAGGAGGACGGCGCCGCCGGGGACAAGAGCAAGTGGATGAGCACGGCGCAGCTCTGGACGGGCGATTGCGGCCGCGAGGACGCGGAACCAGAGGTACGGCACGATTCGGGCGTCGTTTCGATCCGTGAACTCTGAGCACGTTGGTGGACGGTGGTGGGCGGCGGACTAAAAGTTTGGAGCTTTGCGATCGCAGAAGCAAGACAAGGAGAGGAGCTCGCCTGAGGCCAGGTCTCGCGCCGCCGGCGGCGCTTTCTTGCCGCTCAAGGCTGCCGTGGGCTCCGGCGCGCCGGCGTTCGCGCCGCTCGGCTTGAGAATGGACGACAAGGCCGCCGCGCGCGCCGGGATGCCCGACCTGTGCTTGCTGTCGCCGCCGGCGACCAAGAGCGCCGCCGAGGAGAGCCGACGCCAGGTGGTGGGGTTTGCGCAGGCGGCGACGAGGGCGGCCGCCGCCACGGCGCCAGCTGCCCCTTCGCTTAGCGTTGGCGTCCAGTCCCCGTCGCAGCAGGCGAGGAAGGCTCGGCGTTGCTGGTCCACGGAGCTGCATCGCCAGTTCGTCGCCGCCTTGAACCAGCTCGGTGGCCCCCAAGGTGAGCCTTGCTCTTCAGATGCAAATTATTTCTTGCCGGTTTTGGGCGGCCTGCAGCGTGTTCTTACCTACTTGCTTGCCTGCCGTATTAGATACGTAGAGTTGGAATTAACGAGTTCATTCATGTCTGATTGTCTGCACTGCAGTTGCCACCCCAAAGCAGATCAGGGAGCTGATGAAGGTGGACGGCCTCACAAACGACGAAGTGAAAAGCCACCTTCAGGTTAGCAATCCAGCAGCAGCTTCCCCTTGACATGACATGACATGCATCCATCTCATTCTCATCTCCGGGAGATGACGATTCAATTCACTGCCCTTGTTTAATTTGTTGTGAAATAAATAAAAAAAAAAGAGGATGCTGACATGGATCTGTCTGATGATGGTGTTGGTTCTTCAGAAATACCGGCTGCACAACCGGAGGGCGCCAGGGTCCGGCGTGGTGAGCCAGCCCATCGTGCTGGTGGGAGGGCTGTGGATTCCGCAGGAGCAAAGCAGCTCGCAGTCCGGGTCTCCCCACGGCCCGCTCCACTTCTCCACCTCAGGCATCGCAGTCTCGTCGGCGGCCACCGTCAGCTGCGAGGAGGAAGACGGACGGTCCGAGAGCTATGGCTGGAAATGATGGAGAGGCTGCTGCTGCTGCTGCTGCTGAGAGGGGAGCTGCAGCCTCAGGAACGGGAATCATCAGGAGGGAAACTGAGAGTAGTGTAGCTGTCTGTACACATACATAGTTACATTACATTACATACAGGGAGTGAGGGAGATCGGGCCTTGAGCGCTCGAGACCAAACTGATGCTTCGGGTTTGTACATCCCAAAGAGATGAGATGATACAGTTTTGCGGCTAATCCATGTTTCGGGCTTTTTTGTCACCA
>ZmG17
GAATGATCCATGACGACGACCTCAGCTCACCAACCTTTGTTTTGCTACCCCCATTTCTTCTTTAATTTGATCGAGCTTGCTAGATAGATCTCGGTGACGTCCGTCCGTCCGCGGGAGACGGTGGCGGCATCAGTAAAGACTTCGACGATGAGGGCTCTGCAGACCAGCTGATGATGCCGTCGTCCGACGGGGAGGGTGGCGCCGATGTGCCACGCGGGCCCGACGGCCGGAGCTCACCAAGCAATAGCAGCACGGTGGAGCTGGATGGGGACGGCGGTGGCGGCAGGAAGGCCGGCGCCTCGCCGTCGTCGTCGGTGCGGCCCTACGTCCGGTCCAAGAACCCCCGCCTCCGCTGGACGCCGGAGCTCCACCTCTGCTTCCTCCGCGCCGTCGACAGGCTCGGCGGCCAAGACCGTACGTGAGCGAGCAACCACGATTCCTTATTATTAGTGGTTTCCAGTAAACATACATTTATATGGCGTGATTTCATGCATGGTTGTGTTGTGTGTCTATATATAATATAATATAATCACACAGGTGCAACTCCAAAGCTCGTTCTTCAGTTGATGAACGTTAAAGGGCTTAGCATAGGCCATGTCAAGAGCCATCTCCAAGTACTACATCTCTTCACCCTTCTTATTATCTTTCATATCCCTGCTGATTAATTTGGTTAAATGGTTAATTGTATTTCACCATGCATACATCTTCTTCTTCTGATGATCTTTTTTTTCCAGATGTATAGGAGCAAGAAGATCGACGGCTCGGGCCAGGGTAAGACGTACTAATAATTCTCAGTTCGTACGTAGACTCTCGGCTACCATCGTTCATGTCTTGATCGACATGGTAATAGCTAGACTAATTACACTACTCGATCGTGTTACAGTGATAGGTGGTGGTGGTGGGTCATGGAGAGGTCGTCTTCATCGTCAGTTGCAGGACGGGGGGCAAGCGGCGTACAGCCTCGGCCATCTCTCCTTGCATCACGGCGCCGGCCAGACGACTGCTGCTAGCAGTGCCATATTGTCAGCAAGGTAGTTGGATGGATCTCGAACACTTGCTTGCAAAATGATCGAGACCCATTAATTTTCTACGCCTTTTTCTTTACGTCAACAGTCAGTAAGCAGCAGCAGGCAACACATGCTTCTCAAACTAATTAATAATAATAATGCCGTCGATTGGTTTATGTGTGGACGACTAGCTAGGTCTGGCGCATGGCCCCATTGGAACAGTTTCCACGATGATCCATCGTATACGATGCTTCTTCACGGCGGTCACCATCATCTTCTTGGATCAAAACCCTACTACTACTACTACTCATCAACAACAGCTGAAGCTGCTGCTGCTGCTGGTGCATCCCTTACAACCTGTGCTGCGCTCCCGCTCATCAGGGCTCCCGCTCCTCCTCCTCCGACGGCTCATCAGAGGTGTTTGCTGCCACATCGTCAAAATCAAAACAATCTGAATCATCATCATCATCACCACCACAGACGACGGCTACTGCTGCTGCGCAATGACGAGGACGACGACACCCAGCGCCAGCGTGACCCTCTTGTTGATCTCGAACTCGCGTTGGATATCGGCCCACGACGCCCGGACAAGAGAGTAATAATAGAGAGATCGTCAGCTTGTGATCAACAAGAGGCGGAGAAGAATGTCGGGGATCAACAAGTCGACAGTGCTACTGATGATGATGTCAGGCTGTCTCTTTCTCTGTTCCCATCTCCTCCTTGTGCGAGGACCGGTAATGGCGGTCGTCATAAAAAAGTCATAGGTGTCAATATGGAAAAAAAGGGAAAGTGCATCCAACAAGGACAAGTACTCTTGACCTCACCATCTGCATGATGATCTAGCTAGCTAGCTACTAGTCCATGCGTGGTGATGATATCTTGTGGTACTTATCCAATTATGTAGAGGAAGACACATGTGAAAGCATAAACATCAATATTTTCCT
>ZmG18
ATACAAGAATGATATGCCACTCATGACCTGATCACTCGAGTCGACCGCAGCCGGCCATTGCTACCTCTGTGGCTTACTCTTCTGCAAGCTTTCCTCTTCCTCCTCGGCTTTGAACAACCAAGAAGCTCAGCTCTAGCACACCGTCGTCGACGTTGCAACAAACCCCAACCGCTACCATGATCACGACGACGACCACGACGATGACAGCAGCTCCTGATCTCTCCCTCCACATCAGCCCTCCGTCGCCACCGGAGCCGAGGCTGCTGCTGGGGTTGGAACTCGACGACGACACGGCGGCGGAGGCGGCGGCCGCGACGAAGAAGGCGGACGACGCGGCGGCGATGCGGGAGTACAACAACCTCCAGGTGCAGCGGCGCCAGCTGCACCAGCCAAGCCAGACGGCGGGCCACGGGTTCAAGAGGGGCACGTCGGGCAGCGCCGCCGCCGGCGCCGGCGGGAGGAGAAGTTCCAGGGCGCCGCGGATGCGGTGGACCACCGCGCTGCACGCGCACTTCGTGCACGCCGTCGAGCTCCTTGGCGGCCACGAGAGTATGTCAAATTCAGACGACCAATTAGTTAATACGTACCACGAATTATTCTTTCAGGGCATTGTCGTTGTCGTTGATCTTGCCTTTTTGCTGTTAATTCTCTTGGACCGAGTTCCTCCTATCGATCGGTGTTCTTCCTTTCAAAGTTCTCCGGCCTGATTGCAATTAGAAAAAAAGTTCATATGCTTTCCTTTCGCGAGGAAGGTTAACTAATATATAATTTTATTATAACTGTGTATTTTTACTACTGGGAAAGTGAGAATTATGGGGTGACGATTGACTGGGAACTGACTCTTTTTACGGTTCTTCAAGACGCCTTTTTTTTAAACCCAAAACTGTCACAGTACCGTGCCTCCTGCCGTCTTGCGAAGGAGTATAATCGGAAGAATGCTAAAAAAATATTAAGGACTAGTTTGGAAACCATATTTTTTTAATGGATTTTCATTTTTCTAATGTTCCCTTTGAATTACTGAAATTGAATTTCATTCTAATAACAGTAATTTAGGCATATATCAATTAAGCTAATTTGGATTTATACAAAATATATTTATATACTATTATTAACAAGATGTCGGAGATATTTATGTGCTATATTTTTACTATAGAGGAGTGAGACGAAGAACATCATGTAAGTTACAGAGTAGAAACAAATTCTACTAAGATATAAAATCATTTCCAATCCTCCACCTCACCTCATGAATTCGAGATAAGCTTATATCTAAACTTTGTAAAATGGCGGAATGTCAAATTCCGAGCTAAATGTGTTACTTTATTTGAATGAATTCTAATTTCTCTAAAATGAAAGAATTCAAACGCCTCGTAAAGAAAAGTAGTTCATTTTTCTTTAGGAAAATAGAAATCATTCGGGAAAATGTAGTTCTCCAACTAGCACTAAAGATAGTTTAAGCATCATGCATTTTTTTCTAGCTACATCTATATATGTCTAAGGAGTTCGTTGGGGGGGGGGGGGGGATTTTCCTTCCCTGCATGCATGTGCATATTCTTGTTGATTATTCTGAAACTTCCTTTGATTTGTTATTTTTTTCTTGCTGCATCGATCTTGTAGGAGCAACACCAAAGTCGGTGCTGGAGCTGATGAACGTGAAGGATCTTACACTGGCACATGTGAAGAGCCACCTGCAGGCAAGGCTACACTAGCTTCTCTCCTTCTTGCTGCTACTGTTTAGCTCCATTACACACACACACACGCAACGAAGAACAAACATGGCGCCATTATTCTTATATATGTTTCTTTCTCTCCAGCAGATGTACAGAACAGTGAAGCAGCAGGGCGCAGACAGACCATGTGTAGCAGGTAAAGGATGGATTCTTAACACAACATATTGCCTAGATCATAATGCTAGCTCACTGCAGCAGCCTGTGCATGGTCTGAGGATTCAAGGTCATGCATGTGTGTTGCAGTTGCAGGCCATGGGCATGCCAGAGACATGGTCGTCCTTCTCACAACCGGTGTCGGTGAAGGGGATGCTGGCTTTGTTGACGACGTTTCCAACAGCAACAGCAACAGCAACAACTCAGTCGTCGTCAACAACACCGTCCCTGCTGCCTTCAACAACAACCATACTGATAGGTTTGCACGCACTGCCGCATTGATTTCTTTTCAGATACTAAGTAGTAGCTTAGGTGTTAAATCTGTGAAAGCCTGTGCTGAGGTGCGTCGTCTAGCTCGGTCTGCTAGCTCGCTCGTAGTGGCGAGCATTGACAAGCCACTTGGCAGTTGGCACTGGCAGCGCATGCAGCATGATCCATCCGTCGTCGATGGACGTATGGATGTGTTCATCAGAGTTCAGATGCTCTTGTCCCCCGGCCGGCCGGCCGGTACCGGCCGGCCGGTACCACCTAGCTAGCTAGATACCCCTTTTTGTACGAAGTATACATGCTGTTTACCATGCTCACGTCTGATTAATTAAACTATACTCATCAGCGAGGTAGGTTGGTCTGTCTGTGCACGTGCAGCAGGACGCCACAGTCTCCAGGCGGACGGGAGCAGCAGCAGCAACCGGCGCCGGCGGTGGATCGTCGTCGAGACGACGCCGCCGCCGCCGCAGCCGCTTGTGCTTGGGTCGTCGGACGGCAGGTCCAGCATCAGCGGAGCTGCAGCGAAGGAGTGACCAAGCTGCAGGGACTCAAGGTAGGAGATGAGCGCGTCGACCGTCATCACGGGGACGACGCCATCGCGGCCCATCGTCTCGTGGAGGACGAGGCTCGCGACGACCACGCAGGAAGCGGCGGCGGCTTCCAACAACGGCGGCCGTCGCCGAACAACACGAGCGGCACGGTCTCCAGCTCGGAGTGGCTCAATCAGCAGCACTGTAGCGGCGTGATGAGCGTCAGGGTGCTTGGACTGCCGCCTGCGACGCCACCGAGCCTGGAGATGAGCCTGGGCCGCCAGGGCTGGCAGATGGATCAGCAGTGCGGCGGCGAGTTCGAGTTCGACTTCGAGCCCTCCCCGCCGTCGGCGGCCAAAGAGCTAACTCTGCTCAGGTGCTTGTGAAACGACAGACGATGCAGTGGTGTTGCTTTAATCTGTTGCTTCTTAATCAGACTCTAATCAAGACAACAGTTAGCCACAAAGCCCCAGACAA
>ZmG19
GAAGCCGATTCCCCCTCTGATCCCTCATCAAACACACACACACACACACATCCACATTCCCCTACACCTCCTCCGCCTCCTCCTCCTCTCTCTCTCTCTCTCTAGCACACAGCAGTACAGTTGATCATATTATCTGAGAAGTACTATACTAGTAAAAGCTTGTAGCAGCTAGCTACAGCCAATAGTGTAAGCTCCAACACAGACAAATATACTTGCGCCAGTAGTGAGTGATTCTAGTACATCCTCGGATCGAGCTTGGCAGCATGGCTTCTTCGCCGTCCGACCTAACCCTAGACTACAAGCCCAACGGCAACGGCGCCGCGTACGCAGTGACGACCCCGAAGCCGCCGCAGGAGACGCTCGTGGTGGACGGACACCACCACCACCACCATCTGACGGCGGCGGAGCAGACGACGCAGAAGCTCCGGGAGTTCCTCGCGCGCCTGGAGGAGGAGCGGCTCAAGATCGACGCCTTCAAGCGCGAGCTCCCCCTCTGCATGCAGCTCCTCAACCACGGTGAGTAATAAGCGTATAACGTCGTTACGTTACGTCGTCGTCGATCGTGTGCGCATGCATCGATCGATGCATGCCATGCATGCATGGCCGTGTCGTGTCGTGGCGCAATGTGTTAGTTGCTGATCGAGCGTGGGCGCATGCATCCACGCAGCCATGGAGTCGTACCGGCAGCAGCTGGAGGCGTACCAGATGGGGAGCCTGCAGGGCGCGCCGGCGAGGCCGCTGGTGCTGGAGGAGTTCATGCCGCTCAAGAACATCGGGATCGACGCCGCCGCCGACAAGATGGGGAACCCGACGTCGGAGAAGGCGAGCTGGATGGAGTCGGCGCAGCTCTGGAACGGGCCCGCGGCAACGGCGGACGTGGCCGCCAGGGGGCCGCAGACGCCCAAGGAGAGCGCGGAGTGCGCGCACGGCGCCGCGGGCGCCGGCCACGGGCAGCGCAACGGCGGCGGCGGCGGCGGCGCGTTCCTCCCGTTCGCCAAGGACAAGACCGCGTCCGCGGCAGAAGGCGCGGCGCTGCCGGAGCTCGCCCTCGCGCCCGCGGACAAGGACGCGGCCGACGCTGACAGGAAGCCGTACCTTGATGCCGCCGCCGGCAGCAACAACGGTGGCGTCCTGGGCTCGCGGAGAGACGCCGTCCAGAGCGGGGTCGTCAACGTCAAGCCGGCGCCGAACGCGCCGGAAGGGCAGCAGGCGGCACCGCCGCAGACGCACCGCAAGGCGCGGCGGTGCTGGTCGCCGGAGCTGCACCGCCGCTTCGTCAATGCCCTCCAGATCCTCGGCGGCGCTCAAGGTACAGACACTGGCATGCCACAGACACTTTGCTATGTTAGACAAAATGCCAAACGCATGCATGCGTGTCCCATGATCATGACAAATAATACTTGTTTCCTGCTTGCAAAAGTGGCGACCCCGAAGCAGATCCGCGAGCTGATGAAGGTGGATGGATTGACCAATGATGAGGTGAAAAGCCATCTCCAGGTAAATTATAACTCTCCGTGCACGGCACCACCGATGCACACGATGCAGCATAGTATAGTAGCATACTATCGAGCAATTCATCATTGGTCATTATGAATTTATGATTCCAGAGATGGCGTTGGAGTAACAGACAAGACTGTATGTGTATAAACTATAGCGATTATTATTCATTCCCTGATTGTTACCCTCCTCGTTTGTGGTGGCCGTGCAGAAGTACAGGCTGCACACACGGCGGCCGATGCCGGCGCCGCCCGCACCGGCGACCGCCGCGCCGCAGCTGGTGGTCCTCGGCGGCATCTGGGTCCCGCCGGAGTACGCGTCGCAGGCGGCGGGGCAGGCCATCTACGGCGCGCACCCGGCGACGCAGCCGCACTACACGGCGGCGGCGGCGCAGGAGTACTACCCGTCCCCCGCCGCGGTGCACCACCTCCAGCACCACCCGGCGGCCGCCGCCATGGTGCACCGTGCGGCCGCGGCACCGCCGCCGCCGCAGCAGGCCGCGTACAGCAAGGCGGCGGCGATGGCGGGCTCGCCTCCCGGATCGGAAGGGCGGGGCAGCGCCGGAGGAGGCAGCATCGGCGGCGGAGGCGGGAGGGAGAGGTCGGAGAGCATCGAGGAGGAAGGCGAGGTGGAGGAGCGGGAAGAGGATGACGAAGACGACGACGACGACATGACGGCCAACAAGGCCGACGGCGAGGGGGCCGCCGCCGGTGCCGGAGTCGGCGCCGCCATGTACTAA
>ZmG20
ATTTATGTTATCCCCACGTGACGGCCGGCCCTCGACCCCACGGCGCCCGCTCCCTCGTACTCGTTCTCGTCAACCCGCCGCAGGGACATGAAAGACGACGACGACGACGGCGGCGCTGGCTCTGGCGCGCGCGGCCGCGTGCTCGAGTCGGAGCACGGCCTCCCCACGCGAGGGCCGGCCCACGATCCCACGGCGCCCGTCCCCTTGTCCTCATCCTCGTCAACCCAACGCAGGGACCGGCCGGCCCACGACCCCACGGCGCCCGCCCCCTCGTCCTCATCCTCGTCAATCCGCCGCAGGGACATGAAAGACGACGACGACGGCGGCGCTGGCTCTGGCGCGTGCGGCCGCGTGCTCGAGTGGGAGCACGGCCTCCCCACGGCGGAGGAGCTGACGCCGGTCTCGCACCCGCTCATCCCTCCGGCGCTCGCTGCCGCGTTCGGCATTGACGTCCCGCGCACCGCCTTCCCCTCATCCGCCTTCGACTCCCCTGCCCTCGCGCGCAAGCCCCCCAATACTCGCCTGTCCTTGGGCTGCTACGGCGAGGACGATGATGAGAAGGAGGAAGAGGGGAAGAGCGAGGTCGCCGCCTACACAACCGGCGCGTGCGGAGGCGGGAAGAGCGAGGACGCCGCATCCGCATCCGGCGCGTGCAGAGGCGGGAGGGCTGAGAAGAAGGCGAGGATAGCGTGGACGCCGGAGCTGCACAACCGGTTCGTCGCGGCGGTGGAGCACCTCGGCGACAAGGGCGCCGTGCCCAAGGCCATCGTGCGCCTGATGAACGTCGAGGGCCTCACCCGCGAAAACGTCGCCAGCCACCTCCAGAAGTACCGCATCTACCTCAAGCAACAAGCGCGCAGCCCCGCAGGGCCGCAGCCTCCTCCGGCATACAGTCCCTCCGACTCCAGGCCCCAACAACCCTCTGACACCTCCACCCGGAGCACCTGCGACATCGAGAAGCTGGAACGCGACAAAGAAGTAAGTGCTATGTTTTTCAGTTTTGAATGTTTACGTACCAAAATAAACTGAAGCCGGTCGAAAAGTATCTGGATCCATTTCAAAATGTGAAACGATATTCTACTTCTAGTCGTTGTCCAAGCCAACCTGTTCTGAGACATTCAAGTGCACATGTGCAGACATCTAGATATGGACCACACTTTCTTCTCAAATTTACCAAGCCGTGGCCCGTGGTTTCTGTTTGATTTGCATTGGCTGTTCGGAGATACAAGCAGTATCCTGTTGCCCTTTGCTTAGATTACTTTGTAGTACCCAATCCTGTTCGGCGATTTATGGGTAGTTTGGTAATCTAAAGCTAACGCACATGTCAACATTCTACATTAGGTTATTTGAGCGCTAACCTTTTTGTTCGTCATAGATGAACCGTCATTCTCAAATCAAAAGTTTATCAGTTAGATTGCAGAAATTACTAGTACCAGTTATTAGGAATGAATCTCGTGGTGGGCAGATAGTGGAGGCAACTTTTATGCCCGTGCTGCAAACTTGCCTCAGAGAGTTGATTAGTTATTTCGATTCTTTCGGAACTTGTGTTGCCTTAATATAAGATAGAAGATACTGATATTTTGTTTATCCGATGCTGATTTGTTGGGTACTTGTGTGTATTATTGGTACTAGTACCAGGGTAACAGGGACCAGTTTTCCAAGAAAGGGACTAGTTCTCCAACTTCCCGTAGTTTTCTGATTTTTGGATTTCTTATTAATTCTGCAGTTTTGGGCTTTGGTTGCAAACTAG
>ZmG21
GTGTATACAGCGACACGACACGAGACGAGAGGGAGGGTGAACTGAAAGAGAGACCCGGCTAGAGCTATAAAGCAAGTGGGGGAAGAGAGAGAGAGAGGAGAAGGAGAAGGAGAGGTTTTTATGTATGTGTGGTGGACATGCGTCCTCCTGTCGTCTCGAGAGAGCGGAGGCCCTAATACTCCAATCACCACGCACCAAACTAGCTAGCTAGCAGTCGTCTTGCATTGTAGCTAGTCCATTGCTCTCATCTTCTCTTCTTCTTCCCCCAGTCCTCCCCCCCTTTCCCCTCTTCGGCCTCTCTCGCTCAGCTCACTCTTCATTAAGCGAGCTCACGTCGTTCCTCCCTTCTTCTTCTTCTTATCCGTTGTTCAATTCGTTCAGCTAGCCGGCCAGAGATCGAGCATCATCTCCATCATCGATTCATCCATCTCATCTTTCTCTTCTTCTATTCTATGTCGTCGTCGTCCCAGATTAGATCGAAGCTGCTAGCAGTCTATCCAGTCTCTAGCTAGCTAGCTAGATCAAGCCCGCAGACTATACAATATAATACAAGCTAGCTACGTGCTTATTATTGCTTTATTAGTCTAGAATAATCTTGATATATACGATCGAACATATATCTCGATCTCCACCGATACACACCCGGCCCTATCCATGCTTGAGGTGTCGACGCTGCGCGGCCCTACTAGCAGCGGCAGCAAGGCGGAGCAGCACTGCGGCGGCGGCGGCGGCTTCGTCGGCGACCACCATGTGGTGTTCCCGACGTCCGGCGACTGCTTCGCCATGGTGGACGACAACCTCCTGGACTACATCGACTTCAGCTGCGACGTGCCCTTCTTCGACGCTGACGGGGACATCCTCCCCGACCTGGAGGTAGACACCACGGAGCTCCTCGCCGAGTTCTCGTCCACCCCTCCTGCGGACGACCTGCTGGCAGTGGCAGTATTCGGCGCCGACGACCAGCCGGCGGCGGCAGTAGCACAAGAGAAGCCGTCGTCGTCGTTGGAGCAAACATGTGGTGACGACAAAGGTGTAGCAGTAGCCGCCGCCAGAAGAAAGCTGCAGACGACGACGACGACGACGACGACGGAGGAGGAGGATTCTTCTCCTGCCGGGTCCGGGGCCAACAAGTCGTCGGCGTCGGCAGAGGGCCACAGCAGCAAGAAGAAGTCGGCGGGCAAGAACTCCAACGGCGGCAAGCGCAAGGTGAAGGTACTAACTGCTGCTGCTAGCGCTTATATATTTAATTAGCTATCTTGCTCTTGCTTGCCCTAGCTGTTGAGCTAGCATGCACATCATATCGCCTGATGGATGCTACATCTATATATCTATCTATATATGTGGTTTTGCTACTAGTTAATTTCCCTTTCTTGCATGCTGAAGAGAAATTAATTAAGAAAAATCTATATGTGCTAGCTATTTGAAACTAATTCGAAAGATTAGACAAATAAATCTATCAGATCTGACGGCCGGGCCGGGGGGAGGAGCCATCATCGTCGTCGTGCATGGAGGGCAATTGAAGGGCAATGAATAGAGCCATGAGAATCCCCGTGTACTACATACATAGGCTCCCTTTTTCCGGTTGGTCGGGCACGGATGAAGAGGAAAGGATCATATCGTCGATAGCATCACATCCCCCATCCATCCATCCATCAAATGAAACACGCACAAGCAGAGAGAGAGAGAGAGAGAGAGAGAGAAAGAGAGTGTCACGGGATCTCAAGCACCAGTGACAGTGTTCTAGCTCATCACCCCTCTCCTCTCTTTATTTCCTGCTAGTCAGACACGGTACAAGTCGCACAGAGTCCATCTTGTCCTGCAGCTAGCTAGCTAGCTGCCACATGCGGCATGCATTATGCAGCCAGGACGACAAAATCTACTTTTTATCGTTTACATTTACACGCCGGACTGCATACCTGCCTGCTGCTCATCTATATATATGGTTTTGTTGGTGTGAGTAGCACTCCTCATGTCCTTGGTTCTACTCCTCGTGTGAGTAAATTTTTAGGCGGTGGGTAAAAAAATCCACTCGTCTGTCCCACGCCAAAGCACAGGTTTAAGACCTGGTCGCGGTCATTCTCACATAGACTACGGTGTCACTATGTATGAGTGAGGCAGGGGTTTGGAAATTTTGTAGACCTACGTAATAAGGTCTTCTTCTTGTTAACCTCCACAGACCACCTTATTTGAGTATAGTACTGTACACTGTGGCTAGCAATCTAACATGCATATTGCCTGTATTTTAGTTAGTTAAAAGTTGCTTATTTCAGTAATATATAGAATTTACATGCAATGCATTGGTCGATCTGCTAGCTTAATTTAGCTCCATGCAAGCATCCATCTATATATGTATCTGATGATGACGACGACACATGTGCATTAATTTATGCATTATTATTGTTAATTACCAGGTGGACTGGACGCCGGAGCTGCACCGGCGGTTCGTGCAGGCGGTGGAGCAGCTGGGCATCGACAAGGCCGTGCCGTCCAGGATCCTGGAGATCATGGGCACGGACTGCCTCACAAGGCACAACATTGCCAGCCACCTCCAGGTACGTATGCATAGCATGTGAATCTTCCTAGCTTGTTAATTAGTTAGTTCTTGCGAATGCCAACATATATGTATATATATATATGTAACTATTGGACATGTGAACAACGTACAACCCAAGCAAGCATGCATGCATATTTACTTTTACCGCGCGCTGCCAACGACAAAGACAAATCTGTACTACTGTACAAGCACCAGCATGATCTGATCGATTCTGAGGTGTGGTAAAAGTGAAAGCATGCATATTAACTAATTTGAAAAACAAACGTACAACTGTACAAGTGGTGGCATGCATGCATGCATTATGTTAGCAGCACGCAGACGCAGGAGCAAAGAGGCAGGAGGCCAGCAGCAGGCAGGCAGCTAGAGATCGATGCAAGAAAGCAAAGCAAATTGTCAATGGGGGCCGGGGGCAGGCAGGCATGCATCCCGATGTTGCATGTAGCTTCTTGTTCTTGGACTGGATTGGACTGCAGATATTCCTTCCGATCCCTTTTAATTTGCAAAGAGAGGTGGTACATACATTACATACTACGGCCACTACTAGCTGCTTGCTTGCTTTGCTTTGCTTGTGGGGCGCCTCTGCACTGCACTGCACTGCATGCCTGTGGATCACCAGCTGCCGAGACTTTCTTTAGTTTGTGATGAATGAATTCAAAGGAAATTATTACCACAAGCTAGCTAGTTAGCTAGAAACCTCGTCATGTGGCATGCATTGATGATGCACAACAATAATAACTGCTAAATCATTTGCTTGCAGAAGTACCGGTCGCACAGAAAGCACCTGATGGCGCGGGAGGCGGAGGCCGCCACCTGGGCGCAGAAGCGCCACATGTACGCGCCGCCAGCTCCAAGGACGACGACGACGACGGACGCCGCCAGGCCGCCGTGGGTGGTGCCGACGACCATCGGGTTCCCGCCGCCGCGCTTCTGCCGCCCGCTGCACGTGTGGGGCCACCCGCCGCCGCACGCCGCCGCGGCTGAAGCAGCAGCGGCGACTCCCATGCTGCCCGTGTGGCCGCGTCACCTGGCGCCGCCCCGGCACCTGGCGCCGTGGGCGCACCCGACGCCGGTGGACCCGGCGTTCTGGCACCAGCAGTACAGCGTGAGTGCTCCTCCGTCCCCTGCTGGACCTCGCAGGCATGCATGCATAGTGCGTGCATGTGATCCATCCACTCTCGCTTTTTTCTAATTTTTTTTTGGCAGCTTGCTTCGTTTGGCTCTACTAGCTAGCTAGCTACACTGTGTCGTCGTTGTAATTGCTTACTACCTACTGTGATTCATTCATTGACTTGTCTTCCGCCTCCCGCCCCATGCAGGCTGCCAGGAAATGGGGCCCACAGGCAGCCGCCGTGACGCAAGGGACGCCATGCGTGCCGCTGCCGAGGTTTCCGGTGCCTCACCCCATCTACAGCAGACCGGCGATGGTACCTCCGCCGCCAAGCACCACCAAGCTAGCTCAACTGCATCTGGAGCTCCAAGCGCACCCGGTAATTAATAATCTAGCTATATATATAAATGCACGCATTATTGTGTGTACTGAATATATATATATATATATAAATATATATATAATCCAAATGTGCAAAACAATGCAGTCCAAGGAGAGCATCGACGCAGCCATCGGAGATGTTTTAGTGAAGCCATGGCTGCCGCTTCCACTGGGGCTCAAGCCGCCGTCGCTCGACAGCGTCATGTCGGAGCTGCACAAGCAAGGCGTACCAAAAATCCCACCGGCGGCTGCCACCACCACCGGCGCCACCGGATGACATACTATCTCGTCGACAATACATGCATGTACAATAGACGGATGTCTAGTAGTATAGTAGATTGCTGCTAGCTAGCTAGCCGCTAGAGTGTAGTAGCATATGCATGCCTTTTTTTTCTTCTTCTTTTTTTGCCCTTATTATTAAGCTGGCTAATAGCGATTGAGATGGAGCTTGACACAGATCTGCTAGCTAGCTATTTGAGGGTTTCTCTTGTATGCTACCTATTGCTGCTGCTTGCTGCTGAGACAAGTAATGTACGTACGCCTGTGCAAACGACACATCGGATTGTATTGTATTACTAGTTATATGAACAACAACAATAATAATAGGCACATGCATGCCTGCCTAGTATGTGAGCTGCTAGCTAGCTACATGCATGTTGCGCATTCCTTTCCTGTCAGGATCCCATATATGAATCTTACAGCAGTGAAGTTCATGGGCTCTCTGGGGTTCCAGCATACTGAATTGCACCTTAGCTTGT
>ZmG22
ATGGAGTCCAGAGACGTAAAGGCCGAGCAGCGGCAGCAGCAGCCCGAGTTGCCGAAGAAGCGCAGGAGGCAAAAGCTGCTAGAGTCCGCGCAGGCGAGCGGCGGAAGCTCCATGTCGGTCGCCGAGTCTTCGCATAGTAGAACGTCGGCGCCAGCGCCACCTGCCGGCAGCGACGACGCTGGGGCCGGCGGCAATGGCCACCAGCATCAACAAGGGAAGAGGCCGAGGCTCATTTGGACAAGGAGACTGCACGACTTGTTCGTGGAAGCATACGAGAAGAGCCTTGGGGAAGGTACGGTAGCATGCTGTCTTCTTGTTGCTAATCTAATCTTGATCGAGCAACTAGCTTTTAGATATATTTAACATAACTAACTTTTAAATTAATCTAATCTAATCTTGATCCAAGGGCTGGTGTTTTCTCTGTTCGGCCATACGTGCGTAATGCTTTCTTTTAGATTAAACATAACTAAGGTCTTGATCTGGATCGATCTAGTCAAACTTTAACCAGCATTGGATTTCAACCTCTTTATTAATCAGCCTATGATCAGGCGCCTGTACCTACTTAGAGATGGCAATGGGACACGATCCCCGATTCCTCACGGGGAATTCCTCTATTAGGGGACGGGTATAAGACTAATTTAGTCCCCGCGGGGATCTAAATAAGGGAAATTTAATCCACGTCGGGTTCACGGGGACGGGGAACCATCCTCCATCCCCGTTCCTCGTGTACCCGCCCCATAAAACTTTTTTATTCAAGTTAGTCAATTTATTGGTTAGAATTATAGTAAAAACTCAATGTATGACATGTTATAAAATAGCAAACTAAACTCTAAAGTAGATGTCTCTTGTAATTTTTAATCTTGTTTGTTAAATTTGTATTAATTTGATACAATTAATTTAAATTTATCTTTAAATATTGTACTTGTAATGGGGAAAGATTCCCCGCGGGGTTCCCCACGAGGATAAATTCCCTGACGGGGATGGGGATGGGAGAAAAATCTCCCCCGTGTGCGTTCGCGGGGACGGGGACGGGGAATTTTTCTCCCCGCGGGGACGGAGATGGGGAGCCATTCCCCGACGGAGGAATCCCCGTTGCCATCCCTACACCTACTACTTTCAAGATCTGTGCGTATAGATCTGTTAGATATGTTGTTACAATTATACGTTAATAACGGGAAAAAACTGCATGTAGTCAATCATAGTCAATCTTTGACCTTTGTGTATAAGCTACAGTACTATATTTTGTCCGAATCATATCATGTATAAGCTATACCCTGTCCGGACAATGTATAGACGATGCGGTGCCCAAGAGAATATTGGAGAATATGCGGGAGAAGATGAGCCCCGCTGAAACTAGCGAAATTACCAGAGAGCAGGTTGCAAGCCACCTTCAGGTGATTATTGTTACTTATATTATCACAATACTATAAAGAAGGCGGCGTCTTTTACAGACTCAAATGAAACCAAGAACAAGAATGGCAGATTTGCACTCTTTACTGTTACTTGACAAATTCTGTTCAATCGCTGCAGAAGTATAAATTAAATCTGAGAAGCAAAGAAGCTGAACGACCGCCTGGTGGTGTACAACAACAACAAGCTTCAGCAGAAGCATCGACTTCCCAGCCTCGTCCGCGTTCCCTTCCTCCGGCCACTCCTTCGGCAGAGGTGTCTCAGGTCGCAGCGAACCTTCAGCCAGTCCCGCAGCTCTCTGGACTTCCCATCTGGGACAGACAAGCACAGCCTGCTGAAGCGATGCAACGAATCCCCGCTGATTCGAGCTGCCCTGTCGTAGAGGGCCGCAACCGTTTCGCGCATCAGCACATGGAAACGCCGCCTGCAGGTACTTATTAATTATCGAATCTTTGGCTATTAGAACTAATTTGGGAGCTCAAAAACCGGAGAAAATTTGATGGACTAAAATCTACTTATTATTTAAAATTGAATCAGGCCGGTCCTAGGGCCATGCAGCGGATGCGACCGCCGGGGGCCCACGAAAGAAAAGGGTCCAATATTTAATAGAATAGTAGGGTTCATGTTAAATTATTGTCTTACTAAATCACATAGAAGCAGAATAAACTACACACATGTCTGGCTAAAGCATCGGTTAAAGGCATCCTACACAGCTGCATAGAACTAGTCTCGTTCTTACTGTCGTCGTCGATCGCATGTCACACGCTGGTAGCTTAATTAGTTTTATCGGAATTATAATTATTAGAATGTAATTCAATTCCAATGAAATAAACGGGGCTTAAAGGAAATTAGTTTATTTTCAAATGAAAAATCAGAATTTCTTAGAAAAATGGAGTGGTCAAACTATCACTGGTCGACTTTATTTCTCAATAATTATCAGATATATTAAATTGAATATATATCAGTGTATTTGTTTATGTTTTTACAAGTAAAATTAATACATATTATTTATATATAAAAAATTATAATAAAAGGCCTATCACAATAAGCTCGTACGGGGCCCTCAAAATCATAGGACTCAGACTGAATTGAATAAGGATGAAATTTTAGCCCCTCCAATTCTCTCCGGTTCTATAGCTTCCAAACTAGTTCTTATTGGTTCCTGCTCTGGTTTAGGGTTAATATTTGGGTTAATAGTTAACATGCCACTATTATGCTATTCTTTTGTCATCATCAGCAATATTGCTTCCCGAGACCAACACAGAGGCGGCAGTGACACTGACACGTTTGGCGAGGGCTACCCAGGATGGAAACGTCGTGGGACCAGAGCCAGCTCCTGCTTGTGATATCATCGAACGATACTGGAAGGTACGAAGTCGTGAACTATTTTACGTCTAACGAAGCTTATACACAATTCACAACTGCTGCTACTAGATTAGTGGAAAAATAATCTTGATGCCACCGTTCGTTCATTGCAGAGCCCACGTAACGAAGCTTTCCTTTCATGGGACCTCTTCGGGCTCTCGCCCGGAAAGTGA
>ZmG23
CCCATGCATATCCCCCATTCTGTGTATTTATACTCGTCTGATCAGTCTTTTTCTCATAATATCTCTTGCCTTTTAATACCGTAACCTAACCAAGAGTCCAAGATTAGCTAGTTGACAACACAAGAAACCAACTGCATTCGATCTCGGCTTCCTTAATACCTCATCTCCGTGGACATCTCAAGAGCAATAGTGACGGGCCAAGAGAAGGGAGAGGAAGCAATGGCTGTAGCTAGCTAGCTACTGCGATAGCAAGTCACAGAAAAATCATCACCACACACAAACACACACATAAGCACAAGCAAAAAAGCATCATCCCCAGCAGGTCCCAATAAGAACTCCAACCATCACTGCCTTCATCATCCGATCTCATATATCCTTACGCCAACGACAGCTGCTAGCTGCAGCGGAGGGAGGGCGGCGGCGCACGCGCGGCACCTATGGAGGCGCGGGCAGTGTCGGCGCTGGACCTTTCGCTGCACATCAGCCTGCCGAGCAGCGCCGCCGGGTCGGCATCGCCCGCCCCGGAGCTGGGCGGCGGGGGAGGGATTGGGCGAGGTGCGCAGCCGCCGGCCGGAGCGGACCCATGGCGTCGACTGAACGGATCCACGGCGTCGACCGAGCTGTCGCTCTCGCCGCCGCTGTGGCAGCAGGACGTGGCTGCCGGGGATGTCCTTCCGTGCCGTCGGCTCCGGCCGGCAGCGCCGAATCACTACTCCTCCACCGCGGATGCAACGACGTTCGTGCCAGTGACCGTACCCCGGCTTATTTCGTTCGACGCCGCGGCGGGAGCGGAGGACGAGGCGGCGCGGGCGAGGCCAATCGAAGGCGTGCCCGTCTACAGCAGCTCGCGGGCTGCCCGTCGTCCATTTCTAGGCGCCGGTGCCGGTGAGTACCACCGCCAGGGCCACCACCCAAAGGCGGCCGGGCTATACAATCGTCCCTGTCACTCCTCGTCGCGGCCCTCGTCCCTGCGCTCGACGACGACGACGACGTCTCCCGCCGTGGCTCCCCCCGCGGAGTCCTCGTACCTCTCGCCGTCCGCGTACCACCGGATGCTGTCGAGCACCAGCAGGCTCCGCCTCCAGGGCGTGCTCGCCGACACGCTCCGGGGCTACGGCGGACACCACCACCAGCAGCAGCACTTGGACAGCCTCGCCGCGGCCCGCTATATGCCGAGGTTCCTGGCCTCCAGGCGCGGCATGCGCGCACCGCGGATGCGGTGGACCAGCAGCCTGCACGCGCGTTTCGTCCACGCCGTCGAGCTCCTCGGCGGCCACGAGCGTGAGTCGTTATTAATAACCTGCTGCTACCCTTCCATCCATCCATCGATATCCATGCTCAGCTCTAGACCCCAAAAAAAACAGTGCATTTCATGTAGATCTGCCAGAATCATTTCATGCGGGATATGATTAATCTCCCCTTCTCTCTCTCCCCGGCCGGCCTCTCTCGGCACACAAACAGGGGCGACGCCCAAGTCGGTGCTCGAGCTGATGGACGTCAAGGATCTGACGCTAGCGCATGTGAAGAGCCACTTGCAGGTTGAGTTCCGTTCCGGCCGAGCCCTTCGTTCTTTTACTCTGTCTACCGTGCGGTTCTTTAATTATTCTGTGTTCTTCGTGCATCTCCTCTTCTTCTTCCTTTGTTTGGGCGGACTCATGTACAAGGAGAGGTCAAATCTTGATGAGGGCACAGACTCCGACAGACGATGTGTTCAGTGAGTGAAGCTGCTGAATGAGAGAGAAAGTCGACAGAGATATTGTTCTGTGCAGACCCTAGCCAAGAAACTGCCATCCCTAGAGAGAGAGAGGAGAGGGGGAGCTACTAGTACTAGATTAGCATAGCTAGAGCGGCTAGAGAGAGAGAGATCATCTACTTCTGCTGCTCCTACTAGCTAGATAGTGAGGGAGATTGGATGTGTGGGTGCGTGTGTGTGCAAGAAAAGGTGCCATCATCATTGCACAATAATGCAACGTGTGTCTGGTCCTGCAAGCCGCGCCCAACCTCCAAAGCTAGCTAGCAGTGAAGTGAGCGCAACATGGGCACGCACGGACGACGAGATCATCAGAGTCAGAGAAGAGCCGGCCCACCCCATTGCGATTTCCTTTGGACAGTTCTGGCCGGCCGGGTGCTCCGTTTTGTGTGCGATTTCCCTTTCTCCCCCCGCCCCACACGATCTCCTCCCTCCCTCCCTCCCGATGCGAGCAGAAACTGTGTCCGCAGCTTTGCTTTCTTGGTCATTCTTTTTTTTCTTGCTGCTCCTTTTGCAGATGTACAGGACCGTGAAGAGCACTGACAAGCCTGCAACGACCTCATCGGGTAAACAAGACTGTCATATGTGCTCTCTCAAACCCTCTCCAAGTTTAAATGTGATTTCATTCTTGACGATTAGGCGGGCCGCCTGTGGACGGTGGCGGCGACGACGATGATCTCCCGAGTGCCCGGCGGGCTCAGTCGTCGTCGTCGTCGCCAGCTGGACGACGGGACGGCAGCAGCCCGCAGGCGTTCACCAGACACCGGTCGGCTGCCTCCTCGGAGGGCGCGGCGAGCCTCGCGGGCGGCGACGACGTCGAATGCTCCTCCTCGGCCGACGATTCCGACTGCGGCAGGGCGCGCAGTGCTTCGTCGTCAAGGTACGTGTCACGTGTCTTTTTTTAGCTCTAGCTAGCACTACTAGTAGTTTTCAGCAAGCAAAAAAGATAATCCAGCAGTAATAATAATCTGATGAGAAGATTAGCTAGCTAGCTAGCTAGCTAGCTAGAGCTAAAACGATGTTAGGCCCTACACAACAAGGGATCCTGAGCTGCTGGTATACTGTACTGTATAACATCTTGGGATTTGGCCTATCTTGTCCTCTTGTCTCGCTTCCTCCCTAGGAGAGGCTGCTGCTTTTGCTTCTTTTTTTTTCTCCTTATCACTCTGCGTCGCTGCGGCCTGCGGCTGCTATATTATGCAGGGGAGGACTTTGACCTCTCATCACAACTTTGCGTGAATCAACCTTGCTAGCTAGAAATGTGATGTCAACTTGTCAAGAACCCTGTTCTGCGTCTTGTTGCTATAGCTACTGCAGTATGTGTGCTCTCACATTGCTCCCAAGTTATACGAAAAATTGACTTGCAGCAAATACAAGTACAATGTTATGTTCTTATTCCTTATTACAATAACCTGCGTTGAGTAGAAAATAGGAGGGAAATAAAAAATGTACTGCTCCTCTCTCTCTCTCTCTCTCTCTCTCTCTCTCTCTCTCTCCTGATCTTAAGCTCCTGCGTGTCTTTCATGCATGTGAGCCTTTACAGTTCCAGTCGGTGATATTTGCTGTTAACTTGCCTGATAAAGTCAGGTGAATTTGTCCACAATAATAATCCGCCCCACATAAAAGCTCCTCGCCGAGACCAGGATATTTCTGGACACAAGCATATTAGTGGTCGATCGGGGTATGTATGCATGTGTGCAAAGACAGTCTTCGTCAATCGCACGGGTCGTCGCCTATTACTTGCCTTAACAAGCTCTAGGTTACTGCATTGAAAAGAATTACACTGCCATGACCAAATATAGTAATATTGAAGAACTGTTAAAAAAGATTGGGAACGTATTAGCTAGCATTCATGATTATGTATATACTAATTGTTTTCAGGAAGAGAGAGAGAGAGAGAGAGAGAGAGAGAGAGAGAGAATGATACAGATTAGAACTTTATTTGGGATGAAAATGTGCGTAGACGAGCTCAGAAACTTAGCAATGGTATTAGTGGCGTCACATCATTTGATTGTTGCACATAACTGGTGGTCAGATAGTTTGGAACTCCGATCCGCTAGTAGCTAACTGGCCATATAATTTCAGTTTAGTATTTTCTTTCATCGATAAGTAGTTTCTTTTTTTATTTCGAGGGAGCATTTTAGCATCCATTTGATAGAATATGACATTACAAATATAATATAGGAAATTATGTTTTCCAAATGAACATGCAAATAGGGGAATTTTATTTTACGAAATTTTGGTCATCGGTAGTAGGTGTTGTACTGTGTTGATGGTGAAGCATGTGGTGGTTTTTTCAGTGAAAGCAACATGTTAGGTTATTACTTCTCCATTCACAAAAAAAGTAGTATTTTGATCACTGGTTGATTGTGTGATACTTTCAAAGGTGATAAAGTAAATAGTATTTTGAAAAAAAAGACTACTAATTTCATAGACAACTTATACATACGTAATCTTTTGAATTCGAAATGTCCATTTAAAGATATATTAGCACTCAAAGTTCAAATGAATTGACTACGCATGACCCAATATATTTTTTTAGATAATGGATAAAAATTCGGCTTTCACCTCTTCCGAGGTTAAGGCCAAAGCATACACAACTAGCAGCCCCTACGACTGCTCAAAAAGGAGGGACAAACCTCCAAACCTCCAAGCCAAGAAGGACGGTAACACTCCCAAACGGCACACGTTCCACACACAATAAAAAAAGAGAGATTCAATACAATGCAATCCTATTAAAAAAACCTCTAACCATGAGAACCATAAATTTGCATGGCCACCGACTCAAGACGTCGGCAAGCATTCCTTATTAGCTCCGCTGCATCCTCACTTCTTTGAAGCTGCGCCGAGAGTCTGAGTCAGTGAGTGTCTCTGAATAGAACCTATAGATAAGTCATCCATGGGGATTTATCAAAAACTAAATCATTCCTACTTATAATCTAAATAACCCAACACATTGCTGAGACATGTAATAACAAGATGCTCAATTTTTAAGTCCACCCGCAACAACCAACTCCTAAAGATATGTCTAACAGATCTAGGAGTCACCAAACCAAAACAAATAGATAGCAAACGCCATATATTATGAGCAAAGTGGCATTCGATAAATAAATGTTGAATGATTTCGTCAGCATCACAGAAAACACATGTTTTATTACCCTGTCAGTTATGTTTTGCTAAATTGTCTTTTGTCAGCACCACTACTTTCAGCAAAAACCACTTAAAATTTTTATTCTTAAGCGGCAATTTTAGTTTCCAAAGGTGCTTATGATGAGATATATTCCCATTATTTATTAGAGACCTATACATGGATTGAACTGTAAACTTTCTAGAAGAGTTCAAACTCCATATAAAAATATCCTTTTCTGCATTCAACTGGACATGAATAAGCCGCGCCACTAGATTATGCCACAAGCTAAGATTGGAACCGACTAAGGCTCTACGGAATGAAACGTTTAAAAGTATTGTACCAAAGGTAGTAGCAACCGTGGCATTTTCTGTGCCACAATATGGTATAGTGTCGGATATTGAGCCATAAAAGATTGATTTCCTAACCATTTATCTTCCCAAAACCTAATTTATTCCCCATTTTTTAGGATGAAACTTCCTAGGTTCAGAACAGTATCCTTCACCTTCAGTAGCTCCGACCGAAAATGAGAATCCCCGGGCCTATGTGTCAACTTTGCCAAAGGGTATCTCTTTAGATACTTATTACGCAACAGCCACTGCCACATATCGTCCTCATTAATCATGTAAAAAGCCATTTGCTTAGCAAGCATTTTTGAACATCTATGCTCTAAATTCCTAACCCCCCCCTTGATCCTTCGGTTGGCATAGGACGTCCCATCTAGCAAGTCTATACTTCTTCTTATGATTCTCTCCTTGCCAGAAGAACCTAGAACAGAAATAGTCTATTCTCTTGAGAACCTCTCTAGGAATCTCAAAGAAAGATAACATAAGTATCACTAAGCTTGTAAGCCGAGAGTTGCTTAAACCACTTGGGCCCCAACGGCCATAAGTTTTCCTTCCCCCCCGCTGAGTTTCTTATCGAATTTTGTCTCTATTATTTCCAATCCAATATTACATAACTTCAGATTGACCCTTGGTCCCCAAAAATATTTATATGAATATCCCCGTCTCTCGCATCCGAACAAAAGCTGATATTGATCCTTCACTTGAAAGCCTGGGTGAGATCTTAANNNNNNNNNNNNNNNNNNNNNNNNNNNNNNNNNNNNNNNNNNNNNNNNNNNNNNNNNNNNNNNNNNNNNNNNNNNNNNNNNNNNNNNNNNNNNNNNNNNNTGCATTACACCATAAACTTATTGTACACTATAAAAAATAAAAAAAACCATAGAGGGGAGACTTATTCGGCCGTCTATCGGTTGACACCCTCCCTCTGCCCTGCCCGCGCCGGGGGGGCCAGGGGGTCCACCCAAAGTACCAGAACGGTCGGGGTGGGGGGCGGCGGGCCGAACCTCTCCCCTGGGCCCAATCCGCCATAAGAAGGGGTAGGTAAAATTTGGGAAGGGAGTAAAAAAGGGAGGAAGGGGGGGGGGGGGCTTTACCGGGCGTCCGAGGATCGACGGCGAAGGGGCGGCCGGCGGCAGGGGGCGGCGCGGCAAGCAGGGGGCGGCGGGCGGCTACCTAGGGCAGGGGGCGGGTAGGGGGTAGGGGGCGGCGACTTAGGTGGTGAGGGAGAAAATGAGGGGGGAGAGGGAGAGGGTTAGGGAATAAGGGAAAGAGGTGTTTGCGGCTGGGCCTATTGGGCCCAAGGGGGGGGCGCCAGGGGGCGGCTGGGCCGGCCGGGGTCGGCCCACGGCGCGGGAAAGAGAGAAAAAGAGGAGAGAAAAAGAGAGGGAGAAAAAAGAAAGAAAAGATCTTCTCCACATTTTCGAAATCCGATCTTTCTACATAAATGCAATTGCGCTTTCAAAGCAATCAAAAGAAATGCAAGGTTCGGCATGGTGCATCAAGCAACATAAAGCATTTAGGGTTTTTATACGTACGGGAATTCCAAACCGAATCCCGCTAGAACTTTGGAAAAGGTCAAGGTTTAGCGAGGGGAAAAAGAAAAGGAAAAGGTAACGCCCGAATTTTGGCGAGTAAAGAAAAGAAAAAATTCAACTGCAAAATCCACAATATGGTATAGTGTCGGATATTGAGCCATAAAAGATTGATTTCCTAACCATTTATCTTCCCAAAACCTAATTTATTCCCCATTTTTTAGGATGAAACTTCCTAGGTTCAGAACAGTATCCTTCACCTTCAGTAGCTCCGACCGAAAATGAGAATCCCCGGGCCTATGTGTCAACTTTGCCAAAGGGTATCTCTTTAGATACTTATTACGCAACAGCCACTGCCACATATCGTCCTCATTAATCATGTAAAAAGCCATTTGCTTAGCAAGCATTTTTGAACATCTATGCTCTAAATTCCTAACCCCCCCCTTGATCCTTCGGTTGGCATAGGACGTCCCATCTAGCAAGTCTATACTTCTTCTTATGATTCTCTCCTTGCCAGAAGAACCTAGAACAGAAATAGTCTATTCTCTTGAGAACCTCTCTAGGAATCTCAAAGAAAGATAACATAAGTATCACTAAGCTTGTAAGCACAGAGTTGCTTAAAACAAGTCGGCCCCAACGGACATAAGTTTTCCTTTCCACCCACTGAGTTTCTTATCGAATTTTGTCTCTATTATTTTCCAATCACTATTACATAACTTCAGATAATGCATTGGTATCCCTAAATATTTATATGAATATCCCCCCATTTTGCATCCGAACAGAAGCTGATATTGATCCTTCACTTTGAAAGCCTGGCCAAAACAGAATACCTCATTTTTGTGATAGTTAATATTAAGACCAGAAACTTGCTCGAAAGATAGAAGGAGTAATTTCAAATTCATGGCTTTCTCCAAATCATGCTCCAAAAACAAGAGTGTATCGTCCGCATACTAAAGAATCGACAAGCCACCATCGACTAAATTAGGCACCAATCCTTCTACTTGATCATCCACTTTCGCTCTTTTAATTAGAATACCAAGCATATATATACCACAATATTAAAAAAAATAGGAGACAAAGGATCACCTTGACGCAAACCCTTTTTTGTTTGGAAATTGGGACCATTTTGATTGTTTACTTTAATGCTGTCACACCCGGTTTTTAGAAGGTAAACCGAATGCGAACCATGTACGTGCCAGGATCAGTTATTCACGTACACAGCAGTTACATAATATGGACATCATCACACAGTGCTCAAAATAGTATTAATAAGGGAAATAGTCGATTACATCATACGTCTGAGACGTCCATATAGTCCTTACAATAAATCAAAGTGCGGAAAAGAAACGTAGATAACACGGCCTTCACAGGCAGCCGACTGGGGGTTGCCGCTAACCCACACCTAGAACTCGTCGTAATCTTGGAACTCCTGGAAGTCTCCTTCCACAGCTTCATCTTCGCCTGAGCAGTGGTTGCAATGCTGACAACCTGGGGGGGGGTTTGGTGTGTAGAGCAAGGGTGAGTACACATCAACATACTCAGCAAGTATCCTGTTTGGCTGTAGTGGACTAGCTTTATGTGGGGATAAGTCAAGCAGTTGCTTTTAGTTGGTCAGATTATTATTTACTAGTAGAAAGCCAAGTTTTAGCATTAACCCAAGTTATTAACCCGATGTACCCTTTCCAAACGGAAAGAATACCACTTACCAGCACCATAATCATAACCAGAACCATCAATCTCATAACCACCTGTACCACAATGTCTCTGATCAAGTACCACTAATCACTGGAGCTCCCTTGGCCGCTCATAACCGCGAGCACGGCTGATATATCAGTTTCATAACACTCTGCAGAGGTTGTGCACTTTACCCACAAGCCGTGATTCCCTCTTGCCTCGGGCCGATCAAACCCTTAAACACTACCAAGGTGAATAGGCAGGGTTTCACTACGTAGCCTTTACAAAGATTCCCCGGGGCTGTAGCCACCCGTTAGGTTTCCTAAATGCACCGCACTCCTCCCCAAGGGGCGAACCCAAACTTGGCAGAGCGAGCCGCATACACCGAGCCCCATTGACGGCACGACGGCTAAGTGAACTACACCCCGGATCCTCTAATTATTCAGCTAAGGGCACCCCATTCCACCCTCATGGTTGCACTGTTTTCCCGGGCGGTCATCCATAGAACAGGTCCTTACGGAGAGGCACTCGAGAAACCGCTCGAGTCCCCTTGAATACCACAAGTACAACATCATAATAAGAGAAGGGAAAACAGCGTATCATAGATAATCACATCATGTTCATTGATTAGAGTTGAGCAATAGCATCAGACTAAGTAGTAATAATCCGACCCAAATAGGTAAACAAGGACATGGATAACAAAAGCTAGTCAATCCTTAGGTATAAATGTGTAATGCGGGAGGTGAATTAAAGAATGAATAGGACATAGATAGGTCAAAGGACACTTGCCTCCACCAAACGACTGCTGCTCAGGGGCTTCTCCTGCGGGTTCCTCGGGCTCTTCGACCGGATCGTTCTCTATGCGAGCGCAAACATACATACATCCATCCACATATTTAATACAAAAGAACAGTACACCATACAAGATAACAAATAAAGTGAATATGCACCAAGTATGACATTCGATAACGCATTTGTTATGGTTAGAAAGAAACGGGAAAGGTCTCGCAGGGGGTTAAATCTTATGCACTAATGACACAATTGGTTTTTAACAAAATAATTCTGTTATATATATATATATATATACTGATGGAAACCTAATCACTTTTAGTTGATCAACATTGCACAGGGTAAACAATTAACTACGTGAATCAATAACATAACGGAATTTTAAATTAAACTTCCTATTTTCCCATAGCATGAACAGTGATTAGCCTACTTAAAATACAGTAATTATGATCACAGAAAGTAAATAAAATAAAATAAAAAAAATAAAAAAAACAGAAGGGGGGGGCGGTTGAACCGGCCCTAGGGCGGTTGAACCGGCCCTAGGCGGGGCGCGGGCGGGGGGGGCCGGGGGCGCAGCCAAGGGGCCGAGCGGGCGGGGTGGGGCGGGCGGCCGAACCGGCCATGGGGCCGAGCGGCGAGAGGAAGGGGAGGGAGGATGGGGGAGTTTCAGTGCCTCGATCCATGCTTTTAGGTTTTCATCGTCTCCCGAGCGAGGCTCCAACCCAACCCTGAGTAGATCGCCTCCATCCACCAGTATGGGACCCCATCAGGGACTTAAAGGGGTTGCAGAGGTCCTGGATGCCTCCCGGCACTTAGCCGCTTCTTCTCATCCCTCAGCAAAAGACATCTGCCTCTGCACGCCCCCGTCAGGACTCCGAAGTGTTTTGCTTGTACCTCTGAGTCCGAAANNNNNNNNNNNNNNNNNNNNNNNNNNNNNNNNNNNNNNNNNNNNNNNNNNNNNNNNNNNNNNNNNNNNNNNNNNNNNNNNNNNNNNNNNNNNNNNNNNNNACATAAGTATCACTAAGCTTGTAAGCACAGAGTTGCTTAAAACAAGTCGGCCCCAACGGACATAAGTTTTCCTTTCCACCCACTGAGTTTCTTATCGAATTTTGTCTCTATTATTTTCCAATCACTATTACATAACTTCAGATAATGCATTGGTATCCCTAAATATTTATATGAATATCCCCCCATTTTGCATCCGAACAGAAGCTGATATTGATCCTTCACTTTGAAAGCCTGGCCAAAACAGAATACCTCATTTTTGTGATAGTTAATATTAAGACCAGAAACTTGCTCGAAAGATAGAAGGAGTAATTTCAAATTCATGGCTTTCTCCAAATCATGCTCCAAAAACAAGAGTGTATCGTCCGCATACTAAAGAATCGACAAGCCACCATCGACTAAATTAGGCACCAATCCTTCTACTTGATCATCCACTTTCGCTCTTTTAATTAGAATACCAAGCATATATATACCACAATATTAAAAAAAATAGGAGACAAAGGATCACCTTGACGCAAACCCTTTTTTGTTTGGAAATTGGGACCATTTTGATTGTTTACTTTAATGCCAACATGACCCCCCGACAAAATCGAATTAATCCATTTACTCTAAGTACTAGAAAAACCTTTCATGTGCAGAGTCTGTTAAACAAAGGTCCATTTGACTTTGTCATATGTCTTTTCAAAATCAATTTTGAAAATAACCCACTCTTTTTCCTTCTGTGAAGCTCATGTATCGTCTCATGCAACACTACCACCCCCTCTATGATATTTACCAGGGATGAAAGCTATCTAGGTCAGACTAATTATTTTTGAAGCAACAGAAGAAATCCTATTTGTAATGACATTTGTAAAGATTTTGAAACTTACATTGAGTAAACAAAAAGGTCTAAACTGTTGAATTGTTTCAGCGTCCTTACTTTTTTGGTAAAAGGATGATTGTGCCAAAATTCAAACTATATAGAGGGAGGTCGCCTCTATGAAAGTCTTGAAATAGAGAGACTAAATCATCCTTGATAATGGACCAAAACACTTGAAAACATTCCGCAAAAAAACCATCCGGCCCAAGCGCTTTGTTATGTTCCATATGGAATAGTGCTGCCCAAATTTCTTCCTCAGAAAAAGGCGAGACCAACAATGCGTTTTCAACATCCGAAACCTAAGGAATGTCATGTATTTGGGACTCATCTAGAGCAACATATGTTGCATCAGGTGGCCCAAATAAGCATTTGTAATATGAAGTTATATGCTTCATTAAAGTTGCATCCCCATGTATCACTTTATTTCCATCACGTAGTTGAAAAATCCTAGATTTCCCACTGGCAACTAGATGGAAATACTTAGTGTTGGAGTCCACATGTAATAGATCTTTAGTTTTTGCTCTTTGATACCATTTAATTTCCTTTTCTCGAAGCAGTTGGGCTAAGTTATGTTGGAGGACTTGTTTCAAATCAAAATTTTCTACTGACAAATAGGTCCCCTCTGCCTTTTTATCCAAAAATCCAGCTTCTTTAGGATTTCTTTATTTTCTTTTTTGTATGCTCCACTAAAATTTTTAGACCAACCCTTAAGATATTGACGTAAACGCCTAATTTTGGCCTGCCAACACTCTATCAGAGTGTTTCCCTCCGTAACAGCACTTATTAGTATACAACTAGAGGAAGTAGCGATGTTGTCGTATTGGGTTTGCCAATCAATTGCAAATATGTTATCTTTATATGTATGGAAACGAGATCTATATACACACAGGTATATGATGAATAAATGATGAAAAGAATAAAAAACATTGTATCATCTTCCAAATAAACATTTACTCCTATTATTCGATCTATTAGACGAATATCCTAGCTCAATCTAATTCCACAATCCTGATGATTTTTTAGTTCCCATGATGCTGGAGCTGTTAGAGATTAATTGTGCACCAACATGTTCTTTATATATTGGATAGTTCTGGCTTCAAACTCTTGTGCAAAGATGTAGTACAACACTATCTAAATTAAAAGCATGCATGTCAAAAAAAAGGGTAGCGGCAGTATATATGAGACTGATATATACAACAATACATGTGTATTTACTAGTGGCAAGATGCCTTTGCATTTAATTTATAGCATATAGTAACAGAATTTCTAACATAATTTCAAACAAACTTGTATTCAGAGATCAGTTGCTACCACCAAGTGCAGGCAGTGCAGGCACCCTTCCTTCAGTTGGCGTATCATCATCCACTACTGAGGTACCGCAGCAACGATCTTGTTGCTTCTCTTCAATTTCTTCCTCCTCTCCCGGTAGCCTACATACTAATATGATTGCGCATTTGGATCAGGATATGGAGCCAGCTTATCGATCAGTAGGCTTGCAACAGGCACCCAACCATGAAATGAGCTGCCCTCCTAGCCTGGAGTTCAGGCTAGGGCGACCGATCTGGAACGGAGCAGAACATTAGTAGCTAACACTATCTGCAACAGCTTATTCAAACTCCACTATGTAAACGGTACAGTCTACAATGTAGAACAGTGCAAAACAATGTTTTAGGTAACCATATGGGTAAATGTTGGACACGGTCTAAGCAACACTAGTTACACACATGAATGGCACATTATTAGTTCAACACTTCCACTATACAGTTTACTATAT
>ZmG24
CCTCGCTCTCGACGCCTCAGCTCCTCCCCCTTCTCTCTCAACTCCTGCTAGCTCTCTCTCACACACACTAGCCGGCGGCGCTCCTCAATTTTCACACTTCCTAACCACATCAGGCGCACACCTACGCGGCCATACCCTCCTCCACCGATCACTTCTCGGCAGCCGGCTTCTCGTCCTGCATCCCAGGAGAGATCGAGAGAATGGAGCTGTTCCCAGCGCACCCGGACTTGCAGCTGCATATCAGCCCTCCCCCAGCCACGAAACCAACGGAGCTAGGGTTCTGGAAAAGGGCTCTAGACACCACCCCGACAGCAACTACAACGGCCGCGGCGGCCACCACGGCCCCCTCCCTCGCCTTCGCGTCCTCGGCGCCGACAGCCGTGGGGCACCACGCGGCGGCCGGCGCGCACCACAACGACCACCACCATCAGGTGCCGACGACGAGCTCCCACTCCCACCTGGTGGGCCTCCCGTTCTTGCACCACACCCAGCCCATCCTCCTCCCGGAGGGCCGCGGCGGCGGCCTCCGCCGGGACCTGGCAGCCGCGAGGCCCATCCGGGGCATCCCCGTGTACAACGCCTCGCAGCCGCTCCTCCACTTCCTGCAGAGCCACACGCATTGCCACGACGCGATCGTCGGCGCGGCCGGGCCGAGGTTGTCCCCCAAGGCCGCGCTCCGGCTCGCGGCGAAGCGGGGCGCGCGCGCGCCCCGGATGCGGTGGACGACGTCGCTGCACGCGCGGTTCGTCCACGCCGTCGAGCTGCTCGGGGGCCACGAGAGTACGTACGCGCCGCTAGCTCCTTGCCTAGCGTTTTAGCTAGCTAGCACGTCGTCGCTGCTAGCTAGCCGGCATGCTGGGTGAATGGTTGCGTGCCGACGACGACGATGCTTATATATATGCTGCCTCTCTTTGTGCAGGAGCTACGCCCAAGTCAGTTCTTGAGCTAATGGACGTGAAGGATCTGACCTTGGCCCATGTCAAGTCGCACTTGCAGGTGAGGGGGGAACAATCGACCAGCTGTATGGTTAGCATTACATGAATTATATCTGTCCTTGTACTCTGTGTGTGTGTGTGTAATGGGTTATTAGCAGAGGTAATAATTAATGTCAGCTAACGAAGAACCTAGCAGCTCTGATAGCTTTCATTCGTTTTGCATTGTTGTTCTTGCACGGACTTTGTTCTATATGCTAGCTACTCCTAGCTACGTATGAATGTCGTTCATCCTCTCTAGCTCGTTAACGTACACACCTTAACTGTTCTTTGTAGTGGTATTTCTTTATTCTATCCTAAACAAAAGAGCAAGACTAGAGTACTAGCTATATAGACCTCAATATGCAAGAGAGACAAAAGCAGTGCGTTTTGTACGTACTTATTACATACAGGATATATACCAGCAACAAGCTATACACGTACACTCTCATTTCTTGCACGATAAAGTTGACCTTTATTAATTTTGTCCACGGTCTGGACAGTTTTCACTGCTTGTAGTACTGCTGCCTGCTATATGGTACAGCTAGCTCAAGCTCATGCATGCATGGAATAGTATATAGTAGAGAGAGAGTCGTCATTTTACACTTTGGAATCGAAAGCAGTAAAAGTTTCTCTCCCGGCCGTATCACCATTCACCACCACCCCCCTGCATATCTAGCGCGATCGATGCTAGGTCTCGAGCGATCGACATGCCCCACACCGGAAGGAGGGACGATCAACTGAGCCGGCCTGGGGAATGAAGGTCATTGGATGGCATGGCGGCCGGGCGGAGGCGGAGCGCATGTCGATGCGTTGCTGGCGGTGGCCGTGGCGGATCGATCGGACGGCCATCGTCGTCTCGACGATCGATCGATCCGCCATGCGTACGATGCGCACACGCAGGAGGAGGAGCAGGGAGCAGGCGAGCAGCAGAGCCGCAGCAGGAGGGTGGCAAGTACAGGCAGCGCCCCGCATCATTCCGCAATAATGGATCTTACCCTCGGAGCTGTGCCGCTGCTGCGTGCTGCACAGTAGCTGATGGAGCCATCAATGCTCCTCCCCGCTAGCTTGAGCAGCCTTATTCATTCATTAGGTACTTGTTCATTTGGCGGCCCTGCTTCCTCTTGTAGACTAGCACACCCCCGGCCCACTGACTTTAATGCACTACTACTACTTGCGTAGTTGGATACGTACTACTGTACTAGTACTACAGCTACTCCTATAGGCGACAGCTCAGTCAACCCTGCCAGTTTTTTTTTTTATTTTTTTACGCTTGATCGTCATTCAGCAGCACGTAGTATAAGTACATGCCACCATCGTCATCCTTGGATTTCTGTCTGTTCTTGGCCGCAGATGTATCGCACCATCAAGACCACCGACCACAAGCCAGCTAATTCTGCTTCATCCTACGGTATGTACGGTACGGTACGAGTACGACGACGATCATGCTAGCTGCTACGTACGTACACGTATACCGCTAGGTGTCGGCGGTAACTCATCAGTGGTCAATCGATCGAATAATGTGTATTTTGCAGGGCAAGCAGCAGCCGCGAAACCGGTCATCGACATCCCCGACCCCGACGACGACAGCCTGTTCGACCTCATCACCACCAGCGCCGGGTCTGATCAGTCGTCGTCGTCGGCTCAGCACTCTAACCCTGACGGCGGCGGCGGCAACGAGCATGGCTCCAGCATGTGCGCTCTGTGGTGCAGCTCCTCGACAAGGTACGTACACAGATTTGTATACATCGAGCATCTAGCTAGCTTTCTAGTATGTTCAGAAGAGGTATACTGCTAGCTAGTATATAGCAGTACGTCTCTGACCTCTACATGCATGCGGCCGGTACGTACTTGTATATATATTCTTCAGTTCAGAAATCGATCAGCAGCTAATAATAACGTGCACCTTCCAATATAATCGACACCTTAGCTTTTCCCCGATCCAAACTAGTGGTCTTCTTCCTTAATTAGGTTGAAAATACTCATCTTCTCTCTAGCCACTTTAGGCAAAACAATTAATGGAGTATTCCCTTGTCTCATTTTTCTTTGTCTACTACTACTACTACTATATAACGAAGTGCTCCCCCCCCCCCCCCCCCAAAAAAAAAGCACCAGCGGGGATCGTCGTACCTTTGTTCCGTCTGCTCCCCATCACGGCGCAATTATCTCTCGAATATATTAAGCTATTAGATTTGATATATGCTCTTGGTATCAATGACAAAGTGCGCACGTTCTTCCGGTACGTACGTACCACGACATGGAACAGTGGTCCGTCGAATCTTGAGAAGCTACGTGGGAAACAACATGATATATGTGTGCGATTTTCTGTGGTCACAAAACAAAATGTGTATGTGTGATTGCAAGCACGTACGTGTGCGCGCACTACAAACGAAATACAGCAGTAAACTATCACGTTCCTCGTCCCACATCCTATTTCAAACTCTACTCTATAAACACGGTACAAAACAGTGTTTTACACGACCATATCCGCTAGAGCTAGACACAGGAGGTGTTTGTTTAGGATTATAATCTATCCAGATTATATATACACAATCCAATAAATTTTAAGCTAAGTGTTAGTTCAGAATTTTATTGGATTATATAATTTGGGCAGATTATAATCCCAAACAAACACTTCCATAGTTCCTAATATGATAAAGTTAGCATGTCATCAACAGCATCTTAATTAGCAGTGAAAGTATAGGTGCTGCATGCATGCCCACTTTGTTCCCTACCTACCTTCTTTTATTCTCTCCTATCAACGGACTCCCACTACCTACGGATGAAAAGATATGGAGGCATTATTTGATTCTCTCGGTCAGCTAGCCCATGCATGCCAATCTTTTTCGAAGACTGAACTATTCCCCTCTCTTTTCCTTCTTTGATCCAGCATCAGCAGGGGGGGCTGGTTCCATGACAGACCAAGAGACGATGATGCCGCCACTCCCGGTCCCGGCGACGACATCAAATCCTTCGAGGTACGTACTACGTAGCGTACGCAGCTAGCCCTTCTTCTCTACACCGAGTCCATCATTATCTCCAATACCACCTCGCCGCGCGACGGCCATGATGCCGTGCTAGTCAGTGCAACGCCGATCATTCTGTTTCGTGCGCCTTTACCACACGCATGCCGTACGTGCTCCTTGCTGAGCTAATTTGATCAATGCATATTGTCGGCAGCTTGCATCTCATTTTGGAACCATCAGTTAGCTAGTTTTAGAAACTTAAATCCCCTCCGGAATTCCGGTGCTAATTTTCCCCTCAATCTACGAGAGTCTCAAAGAGGGTTTAATTTCCAAACTAGCCCTTTAATTTGATTTTTTTCTCTCTCGTTTCTTACACCTAATGTTTGTTTGCAGGACGTGCAATCACACAGCCTTCTTGACGATGTCGCCGACCTCAACTCGTCGCCGTTCCAGGTAGTAGCTGGGATGTTTGGCAGCGACAAGAAACCGAACCTCGACTTCACCCTAGGACGGATATAATCCGCACTGTCTATCTACACCTCGACCATCAGCTGAGCCAACCGAGATCGATCGATCGGCCGGCCATGGATACGAAGCTAGATACAGGCTAGAGCTAGCTGCACTGCATACATAGGTTGATCTGCTTCTAAGCTGCCATGTTTATGATCTGATGGAGCATGTGCGTGCGGTATGCATGCATGGTCGTAGCGAGGGAACAATGAAGAAGAACCAAAACGCTTGAAGAAATGAAAAAAGAAGGCGCGCTAGGAGTAAAGAATAGGAGATATGGCAACCGTGGATTGGATCCAGGAACAAATTAAAGCTAGCGCGCGCAAAATTAAAGGAGGCGGGGGAGACATTGGTGCGTGCGTGTTAGTAGATATAGACAGCTCGATAGGCTTTATCCAAGGCATGTGGTGTACACATGCATGAGGGATCGGATAGAGAGATCGATCAGAGGTGCATGACGCATGAGGCACCTAGTTGTAGCTAGGGGCCGGTTGGCTGGCCAAGATTTGACAAAAAAGGTTTGCTTCATATATATCCTTTATTATGTTATATGCTTATGCCACACAAAGTGTACTGCAAAGAGAGCTAGGTAGCTAGCGCATATTATATATATATATGTCATATATATGCCTGCA
>ZmG25
GCCTCCACAAGTTTCATTTCACAAACAAAAGAACGGGCGAGAGAGAAAGGAGAAAGACAGCGCTCTCTCACTCCCTTGTCTGCAACAAGAGTGTGGTTTCAAGGGATTGCAAGAGAGGGTGTGCGATCGATCTATGGAGCTTTTCCCCTCCCAGCCGGACCTCTCACTGCAGATCGGCCTCCCCGCTCGCGCTACGTCCCACCACCACGGCGCTGCCCTGAGCGCCAGGCTCCTCGCGGCAGCCGCAGGTGGCAGTGTCGGTGGCGGCAACGGGGTCCCTGGCAACCCGGCGGCGGCTATGGCGCCGTCCCTGCAGGTGCCCATTCCCATACCGCTGCAGCTGCCGCTGCCGATGCCCCCCAACGCCGCCGCCATGCTACGACCCATACGCGGGGTACCGCTGTACCAGCACCCGCACACGCACGCGGTGCCGCCGACGTTCCCGCCGCACGCGGCGGGCGCGGGCCCGTGCTTCTGCGAGCCTTGCCACGTCGCCGCGGGCGCCTGGCGCCGCGCCGGGTGCGGCTTCGGGGCTCGCGTCGCCGGGTTGTTCCCCCCGGCGAAGCGCGCCGCCAGGGCGCCGCGCATGCGCTGGACGTCCACGCTCCACGCGCGCTTCGTCCACGCCGTCGAGCTGCTCGGCGGCCACGAAAGTAGGTCCATCTATCGTCACCCCCACGCAGATGCGCATGCACCTTCCCTTGCTAGCTTCTCTCTGGCTGCCTTTCTAGTGTTGTGTCCTCCATGTCTTCTTCTTGATGCGTTCACGGTTCATCCATAAGTATGATGCCCCTGTGCTCAACACTGATTTTGCTTGTTCTCTCGTGCACGATGATATATGAACTACCAGGGGCAACTCCCAAGTCAGTTCTTGAGCTCATGGACGTGAAGGATCTCACCCTGGCTCATGTCAAGTCTCACTTGCAGGTATACTCTCGCTCGGATCCTTCCTCACACACTTCAATTAATTTACACCTCGCGTATTTTATACTTTGACCATTCCGTGACAGCAATATATGTACCGTAGTAGTCGTAGAACCGCAGGTGCAGAAACGTACGCATGCAAAAATGGGGATCCGTTCTCCTCCTGGCTCTAGCTTGTAGTTTTGCTGCTGGCTGCCTGCCTGTTGCTAGTTGCTACTAGTAAGCCTACAGCACAGCGCGCACTGCTCGATGCTGTATTTGTGTGCGTACACATGCAATAGATGATAGTAGGCATCAAAGTGGAAGAAAGTGAGCAAAGGGAGAGAGAGAGAGAGAGAGAGAGAGAGAGAGGGATGGGCAGGCAGGGCAGATGGGGCTAAAGTCTGAACAGTGCACAATGTAACTCCCTGTAGCGTCTTCCTCTCCAACGGTCCTGCTGCATCATAGTATCTCATATCTCATTAGCCAGCTAGGTAGGTCCATGTATCTCAACTTTGGCGTGGTGTAAAGAGCAAAACACGCAGGTTTCATTCACATATATCTAGGCCGGCAACCAAGCTATCTATGTACTACACTCTTTCTAGCTAGTGTACTACTGTCATGCACAAGCATGAGTGATGAGTCATGCAGCCGCTAGCTGTTAGCATGCACAGTGCTTGACTGAGAAGGGAAACAGTGAAAAGCTGCAGCCAGCCGATGGCTTACCGCTTACGAGACCAGTAGTTTTACTACTCTGCTATGATGTGAATCGGGTTCCTGGTAGCTTTCTCCTCCGTTTGCTTGTTGATTTCTGCCTTAAGGTGTCAAATCAAATCTTGCAGCAGCCAGCAGCAGGCCGGCCATGCACGATGTTGCCTCCTGAAAAATGCAAACCTTATGATCTGCCAAAGATTCCTCATTTGTACCGCAAGTTGCTTCAAACGACGTAGTAGTTCATGCATGGAAAGGTCGAAACTGATCCTTTTTAATTGCTGCCTCTGGCGGCTCTCTTGCTGCCGCAGATGTACAGGACCGTGAAGAACACCGAAAGGCCGGCAGCTTCGTCAGGTAAACAGTACAAGGTAGATTTGTGCTTTGTTTGCTCTCGCGCTTTAGAATCAATGCTAACACATCGACATGAGTGACGACGTACGAGAGCCATGCTGCTGCTGCTTGAGCCTTCCGTTTTATTATTCCATCTTTTTCCTCATCCATCTGCAGCTACTCATACATCTTCGACATCACTTGTGTTTCCTTTCCTTTCCGGCCTATATGCTAGTGGAAGTGGTAGTGTATGCCAAGGATCGATCAGTATATATATATATGCTTGTTGCCTGCTAATTGTTCCTTTTGCACGCACGGCACGCGCGCGTGGTTCAATTCCTGCAGATCAAGCTGATGGGTTCGAGAGCGGGTCGTCATCGGCTGGCGAGATCTGCGACGACGACAACTCCTCGCTGGATCTGCACGGCACTGACGGCAGGCGGCCGGAGTCGTCGTCGGCAGTTCGGCATGGAAGGTTAACTGCCTGTAACGATCATGGGAGCAGCACCGGTGCTCATGGTGGTGCCCTCTGGAACAGCTCCTCAAGGTGCATATATATATATATATATATACACATGGCTATTAACCTTATCATAAGTACATACTGCCACATGTGTGCATGAGAAGAACGACGAGGGTTATACTACATGCATGGACCAAGAACTTTTTGCCCTGAGGTCAACTTACACACTGTCAAATCAAACCTTGAGCCTGTTGTTGCAGTGGGTGCTTTAAGCTTTTATTAGGTTGAAAAAGGGGGAAGCTAAGCCTCTTTTACCCGGCCACGCATGCACATCTCCCTTACTGCTAGCTCGCGTAAGAATCAGTTCCCAATAAATTTAATATATGATGAGCTCAGGAAAGCGCCCCTACTTCACGGAGACCAGCAAACCTTTTGACATACATGGATCTAAGTGTCTGTATGTGCGGTGCCTGCCTAGCTCAATTATGGCCTCATTATTTGTAGTATGCCCGCGGCCTTTTTGTCGCTATAGTAGTGTATGCATGCAGTTCATCTTAACTCTTAGGGCTTGTTTAGGAGCAAGTGAAATAAAGAGAATTGAGGGGCTATAATTCTTTGTTATTCAAAATTGAATAGCAAGAGATTATAGCCCCATCAATTCTCTTTATTCCACTTGCTTCCAAACAAGCTCTTAAGGACAAGTAGAAGGATCGAGCTAGCACCAACAACATTGTATTAATTTAACCATACAATGCTGCTAGTACTAGGCTACAAGTAATAATCTATCACTAACTGTATTTCTCAGCCAGTGCCAGCTCTTATTAATGCCCTAGCTTGCTAACTAACAACTGATATTTTGTTAAAAATTTATGTATGGTGACAACAATATTTCCTAATAGCTATATATAGGTCCATTGCCCTTACAGTACGTACGTGTTACAGTAACGTACATGCAGTGTCAGTCTCCAGCTCTTTTATGCACTGCATCTGCATGTAATCACATTTCCTGAGCTATGTTCTGTTGTTTCTACAGGGAAGACTGGGCCGGCTTTCCCAGCGACTCCAACACCGGCAGCATGAGCATGCATTCTCGATCTCTCAAGGTACGTAGCTAGCTATAAGCTATACACTGCCCTGTTGCATGCACTGCACCTTGATTAGATAGCAGAATAATCTGTGTGAGAATGAGGCAGGGCCAACTGAACTAAACATGTCGACGATCCATTACTTACTGTGCATGCAGGATCAGACGATGCAGTCCAAGAGCCTGGAGATCCTGTCGGACATGAACTCCTCCTGCGTGTCGGAGACGACGTCGTGTGCCAGCGAGTTGAACCTGGAGTTCACCCTAGGGCCACGCATCAGGCACTAG
>ZmG26
GCAAAAGCAGCAAACGATTGAGGCGGTGCCGGTGGTGACATGGAGGGAGGGGGCGCGGGCGCCAAAAGAAGATGCTGCCATGGCCCGGCCAGGCCCCAGCTGCTGCCCTCACGCGCGGCGCCATATTCCCCCTTGTGTTGTGTTGTGCCTTGCCGCCGATTCGCGGCCCCGGGCGTATCCATACATATACCGCCGGAGGCGGAGACAGGGACGGAATATCTCTGGGCCGGGCGGGGCGGTGGTGGAGTCCCAGGAAAGCAAAGCAACCGACCGACGCAGCCAGCCGGCCGGCCGGCCTATAAGAGCCCCCGCGCGGCTCGCGGTGGCATCGACCGTCGGTCGATCACCCGCTGAGCTTGCTTGTTTTCCTGCCGCGGTCGCTGCTTGGCCAGGACCAGCTGCTTGCTGCCGTCGTCTCGTCTGCGGCTACTCCGGCCTCTCATGCTGGCCACGCCACCGACGCTGCGATACGAAGCGCCGCGGTGGGCACGTCGGAAATGGCATCGTCGCTGGGAGTGGGTGGTCAGCAGCAGGGGCACGGGCACGGGCACGGCGAGGCCAGGGCGCGGCTCAGGTGGACGCGCCAGCTGCACGACCGCTTCGTGCTCGCCGTGGCCCAGCTCGGCGGCGCAGACAGTGAGTCCTCTCTTCTGTCCACCCCTCCATTCACAGTCACAGCCTCACAGGCAGTCCTTTGTCTGATGCTACCGTACCGACGACGTCGGCTTTCCCGTTCCTTGCCATTGGCTGCAGAGGCGACACCCAAGTCCGTGCTGAGGGCGATGGCCGTGCCGGGGCTCACGCTGTACCACCTCAAGAGGCACCTGCAGGTCCGTCCGGCCACCGCCGAATTATTTCTCTCTTGGTTGGTTGATGACGATCGCGCGCTCAACTCTGCCTTGCCTCCTCCTTCCTGATCCATCGACCGTGTGCATGCGGTGCACGCGCACCACACTGCCGCTGCAGAAGTACCGGCTGGTGGCGGTGAGCCGAGGCGTCGCTTCCCCGCTGGGCGACAGCGGAGATGGCACCGACGAGCGTTCGTCCTCGTCCTCGGAGAACCAGCCGGCGGACGAGTGCGACGACGGTACCGTCGCCGAGCCGCATGGCGATTCTTCCAGGAGCGTGGCGCGGATGCAGAGGAAGCTGCAGGAGCAGATCGAGGTAAACGAAACGATAGAGTCCGGTCGGTCGATCACCATTGTCCCGACCTTGTGGTTGTGGCAGTGAAATCCATTAGGTTTCAGGCTTTCAGCCGATTGTGTGCCGCCGGTTCGTGCTTGGCTGCTGATCAAGCCGAGCTCGGCCATTCATGACCACACACATCCATACATGGTGGCAGGTGCAGCGGCACCTACAGCTGAGGATCGAGGCGCAGGGGAGGTACCTGCAGTCCGTGCTGCGCCGGGCGCAGGAGGTCCTCGCCGACCACGGCCTGGGCTCGGCAGCCGGCGCGGAGGCGGAGCTGGCCTCCGCGGTGGACACCGGGTCCCTGTCCTCCTCCTGCTGCTGCTCCCCGACGCGCCGCCGCTCCGCCGACAGCTGCGTGACGTCCTCCTCTTCGGAGGCCGAGAGCCAGGCCCCCGTCGGCGGCGCCACGTGGCTCCACACGTGCGCCGGTACGCGCGACTGCTCCGTTGAGCAACAGCCGGTGCAGGGGGAGAAGAGTACATTCCTGCAGAGGCACGGGGCAGCAGAGGACGGCACTTCGTCTGAGATCGATCCCAACGGCAACAGGTAGGGGACGGAGTCGGAGATCGTGATCGGAAGCATCTCTCTGCTCTGCATGTGCCCAGCGTCGGAGAACAGGGAATGAATGATTGGCGGGGTGGCCTTCAAGGTTGGGACTTGGGGAGGGGGGCCAGGCTTTTGAGCAATGTCTGCTGCTGAAACAGCTACCTGCTCTGCTCTTCGTTCCAGAATATGATGTGCATGTTTATTTTCGTTTATGCGAATGGTTCTTGTGTTTCATGTAAAAAAATTATGACTGCAACTCGAGGAAGGGCCAGCTGCAAATGATGCATGCAGTGTGCTTGAGGTAGCAGTACAATGCAAGGATGATTGCATGGTACAGAACTGTAGTAGCTACTATATTATTAGTAAGATTGTATGCCATCAGTGAGATTGATGCCTTAAGAGGGTAATGGCATGAGAACTGGAAAAGGTTTAGAATGTATATTAAGGCCTCATTTGAAATAGAGGATTAGTAAAAATATATGGATG
>ZmG27
ATGAACATGTTCGATGGGATGGAGAGGGCTGGGTACGGCGGCGGCGCTGGGCCGATGGGCGGGGTGGTGCTGTCGCGGGACCCCAAGCCGCGGCTGCGGTGGACGCCCGACCTGCACGAGCGCTTCGTCGAGGCCGTCACCAAGCTCGGCGGGGCAGACAGTGAGTACCCGCACACCGCATGCCCTCCTCGATCTGCTGCTTGCATGCTCTCTTCTTGTACTACCACCACCACCACCATGCCATGCATGGATTTTTCAGACTTTAGACACAGCCCAAAGCTCACATCAGTTCGTTGCAACAGTAACGACGCTAACAGCAGCATGCATGCTCACGCAAATTAACATCTAACTGCGTCTCTGCTACATGATGACCACGCATGGTGTTCCGCCGATTAACAGCTTCACCGATCATGCTTTTTTTTTACTGATCATGTATTGTATCAGATCCTTTTTTTTCTTTAATTCTGGTCGCCATTACAACTTCTGTTTCGATTGTGCTGTGCGCGGCAAACAGAGGCGACGCCCAAGTCCGTGCTGCGGCTGATGGGAATGAAAGGGCTCACCTTGTACCACTTGAAGAGTCACCTCCAGGTACCCACCTACTACGACTACTACTACTTCGATCTCAGATGCTGCGCATGTATCGCTTTCTCTGGCGATGTCTCGCCCTTGTTGTCTTGCTGGTGACGATCTCTTGCGCGCAGAAATACAGGCTTGGAAAGCAGACCAAGAAAGACACGGGTTTGGACGCCGGCAGAGGGGGTATGTACCTTGCAATTGCAAATACATACGACTACTGAATTTACTAGTAATAAAATGCTAGAATTGAGTAAGGAAGGGATAACATAAAATCATTTTCCCAAATCTTACATTTTTTTTTCCTTTCTGCTCTCCTCACAGCATTCGCGGCGCAGGGCATCAATTTCTCCACACCAGTACCTCCTCCTAGCATTCCATCTACGGCCAGTGACAATACGGGGTGAGTAGGTGTCAAAACCCAAAATCATATCCTGCATGCTTCCTTTAGCATCAGTACAAAAGAACATGCATTCGCGGTCTCCCTGAGACACCAATAGTTCTTTACTAACAATCTAGAAGCTCGATTATGTTGCATTAGCAAAACTAAAAAGGACCAATGGCCATGAAGTACAATAGAACGAAATAGCAGCAGCATGCAGTCGGCATGCTCTGAAATAAGATTTGTGTATCAGACATCTATAGATCGTGCTTTTTTCTTTTTTGTTGAAACCAAAAGTTATAGATCATACTGTCGATAAAATCTACATTTGCTATTTGTGGTCTTTTCTTGCAAAAGACAAATGTCTTGCAAAATTCTTAATCAAAGCGTGCTTATTTAAACTGTACTGGTCGGGTAATGATTTAGAAGACGGAGTCTTACGAAAGGGACGTTGACCTCGCACACGAAAAAAAAAGAAAGGGACGGGACTAGTTTGGGAACTACATTTTTCTAAGGTATTTCTATTTTCCAGGGAAAATGAACTAATTTTCCTTTGGAAAATGAAAATCTCGTGGGAAAACGGAGTTCTCAAACTAACCCTAATGTGTCAAAGCCTGGAGTTGTGGCGTTGATTACTTGATTAATAAGCTGCAGAAGGATTTTTTTTAATGCTACAAAAACAACACAGAAACAGCGGGTAATGAAGTGATATATGATATAAGTTAAATGCTGGGTTAGGATTTCAGAATCGGACTGTTTCAGTATTTCTGTCACCCAACTGGAGCAACCATGTCTGCTAGGCTGCATACAATATACAGATCACTCACTGTGATGTTTGAACTACTTGTTTTTAGAGAGAAAAAAAAAGGAATTGTTTACAAATGGTTTCCATTTGTGTAAATTTACATCATTCTTCATCTCTGTCACGGTTCTCCCATTTCCGTTCGCCTTATCGTTTCTGAACGTGGATCAGAGAAACGCCACTTGCAGATGCGCTGAAGTACCAGATTGAAGTCCAAAGGAAATTGCACGAGCAGCTCGAGGTTAGACTAATTCTGCTACTTACAACTACTGCAGTCACGAAGACAAAATACTGACCTCTTCGTTTTCCAAGTGCAGGTTCAGAAGAAGCTGCAGATGCGGATCGAGGCGCAAGGCAAATACTTGCAGACGATACTCGAGAAGGCCCAGAGCAACCTCTCGTACCACGCGACTGGAGCCGCAAACCTAGAAGCAACCAGGTCGCAGCTGACGGACTTCAACCTCGCGCTCTCAGGCTTCATGGACAACGTGACCCAGGCGTGCGAGCAGAACAACGGCGAGCTGGTGAAAGCCATGTCCGAGGACGGTCTCAGAGCGAACAATCTAGACTTTCAGCCGTACCATGGAGTTCATGACGGGGACGATGTCAAGTGCGCTACGGACGAAGGGTTGCTACTTCTGGACCTGAACATCAGAGGCGGGTACGGTCATCGGATTTCGACGGATCTGAAGATGAATCAACACATGCGGTGA
>ZmG28
ACCACAAGGGCAAGCCCTGGTCCTCGTTCTCCGCGCCCCGCGCGAACCCTATTCCTTGTTCTTGAATCTCTCATCCCCAATCCCACGCCAGTACACACGCCACACACACACCCTGCAGCTAGCTGCGGCTGAGAGAGGAGAGGAGAGAGAATTAATTCGGGAGATCTCTCTAGAGAGAGAGAAGGAGATAGAGGAGGTTCGTGTGCGAGGCGCGGGGAGAATAGTAGACAGAATGTTCCCTTCCAAGAAGGCCACTAGTAGCGCAGCCGCAGCCGCAGCCGCCGTGAGCTCAAATGATAGCAGGCAGCAGGCGATGTGCGTGCAGGCCGACTCGGGGTCGGGCCTCGTCCTCACCACCGACCCCAAGCCCCGCCTCCGCTGGACCGTCGAGCTCCACGAGCGCTTCGTCGACGCCGTCACGCAGCTCGGTGGCCCCGACAGTACGTGTAGTAGTAGCTACTAGCTAGCTAGCTGCTGCTAGCTCCCTGGCCCGGTCGCTCGTCTTGGTTCTGATCGTTTCCTCCCTTTTTCTCTCACGCAGAGGCGACTCCCAAGACCATCATGAGGGTCATGGGAGTCAAGGGGCTTACCCTCTACCACCTCAAGAGCCATCTTCAGGTAGTTAGGGTTAGGTTTTCCTCTGCAGCCAGCTGCTACTTCCTTCGTCCTTCCTATACATACATATATTTTTCTGCTTCTGATTTTTATATATATGTATAACTTTGTTTGTTTCATTGATTGATCTTTTCGTGAGCAGAAATTCAGGTTAGGGAAGCAGCCGCACAAGGAGTTCAACGAGCACTCGGTTAAGGACGGTAAGACAGTAGTCTAGCTCCTTCACCGGCCAACAAGACACCAAATTTCCCTGCTGCACAGCACAGTTATATATACTAGTGTATATATACACACACACAAATTAAAGATTCGCCATTCAAAATTGCAAAGAATCAAGAATATATATTACTAATAATAACTGGCCTGATCTACGTACATCCGTACGTTAGGTGCTTCAATATCTGTAAATCTATATGTATGTATTTATACGTTCATATAATATACTAGTGTATATACACAGAAATTAAATTAAGATTCGCCATTCAAAATTGCAAAGAATCAAGAATATGTATTACTAATAATAATAACTGGCCTGATCTACGTACATCCGTACGTTAGCACTCGTATGTGCTTCAATATCTGTAAATCTATATGTATGTATTTATACGTTCATATAATATACATATATATGTAGCCTAAGTGTTCGTTCATCATCATTTCCTAGCTAGCTGCAAATTAATACGCGTGCGTCGTACTGTTAACGTTAATCTCTTCAAACTATGGCAGCGGCCGCAGCAATGGAGATGCAACGGAACGCCGCCTCTTCTTCAGGCATGATGGGAAGAAGCATGAACGAGTCAGTTGTTCACTTCATTTCATTTCATAGTAGCTAACTCTAGCTATATATACATGAAGAATTATTACTTTATATATGCTCTTCTTGAGTCCAATTCAAGTCCTTTTTTTTGCATCTCTAGAATAAACAAAAATATATATATATATATATATATATGTGCTTTTCTCGCTCTCATATATTGTTTGCTAGCTCCTGACAGCTCCCTTTTGCGGATCTTGCTGCATGGTTTATTTCAGCCGCAGCGTGCACATGAACGAGGCTATCAGGATGCAAATGGAAGTCCAGAGAAGGCTACATGAACAGCTAGAGGTATGCAATTAATTAATCTACTCCGATCGATCGTCCTAATTAAATAAAGCACATATATGAAATTCTCACAGAACTTGAGATCTTCTTTTTTGAAGCATACGAGGAAGTTTACTTGCCTCCACTTTTTGTGACCTTACCATGTTGCTGCTCATGGCCATGCATATGCAGACATCCATCATTAACTAGCTTTACACATGCATGCACACCACACATCATCCACACATGAACGTTCTTAGGAAGCTTACCGCCACTCACTGATGCCATGGATCGGACTGATGAACATGCATGCATGCAGGTGCAAAGGCATCTCCAGATGAGGATCGAAGCCCAGGGCAAGTACATGCAGTCCATCCTGGAGAAAGCCTACCAGACCATCGCCACCGGCGACCTGGCTGCGTGCAGCCCGGTGGCTGCAGGGTACAAATCCCTGCTAGGTAACCCGCAGGCGATGCTGGACGTCTGCTCGCTCAAGGACATGGCCCCGTCCATGGGCTTCCCTTCGCTGCAAGACCTGCACATGTACGGCGGCGGCGGCGGCCACTGCCTGGACCTGCAGCAGCAGATGGAGCGGCCGATGGAGGCCTTCTTCGCCAGCTGCGACATCGGGTCGCTGGCCAAGAAGAGGCCCGTCAGCCCTTACGCCGACGACGACGGCGGCAAGAGCCCGATGCTGTGGGGCGAGGACGACGAGGGCAAGGGCATCGTCGACCATTTCCAGATGGCGCCGCCGATGATGGACGCCGCCGGCATCGACGTCATGGACTCCATCGCCGACGTGTACGGCGACGCCAAGCACATGACCATGTCCAGCGACTCCACGGGGAGCAAGGGCGGCGGCTTCGACGTCAGGCTCGAGCGGCCATCGCTGCGGCGGCCGCACATGGGCGGCAGCCCGTCGGTGCTCGGCGGAGGCCAGACGAGGAACCTGTCCTACGGGTAACTAGCTCGTCGCTCTGATGATGATTAACCATCCGATCCGGCGTGCTTAATTAATTAACTCGCAGTGAAACTAAAATTAATTAAAGCAGGCGATTATTATTAACCGGTGCAAAACGGCTACAAATAAATAAGTAAAGCTAGCGCTGGAGCAGGCATGCATAATATAATGGCGGAGATACATATATATATTTATAGCATAAGTGTCATTAATTCATGATCACGAGATTGATGATCTTACCGTGGCGCATCACTTGCTGGATGATGCTCCAAGATAATCTATTTTGAGCGAGAGGAGATGTATGTTCCATGTAATTGTAGTGCTGTTGATGGGTGTAAATGCATGTGCAACTTATTAATTGGTAATTTTGCATGCTGAGGAAACAATCTTTCTTTGGTCTGAGGCATCATATATATATATATATATATATATATTTGCATTGTATGGAGCTAGCTAGCTGATGAGGAACATGCATGCTAATAATGGATTAACTGTCTGATACCTTAAGCTTCTTTGTATTATTGTACTGATGATTAGTTCTTTTTGGTTTATCTG
>ZmG29
AGCCAGCCAACCAACCAACCAGACCAGGGATGGATGGTGCGCACCAAGAAAGGGGGCACCGCACCGAGCCAATGATCTGCAAGAAGAGAGGTAGGATTTAGGCACGGCACCTATAGCCCCTGACGAGAGAGAGAGGGAGAGAGATTTGGTCTTGGATAAGAGTGGAGAGACTGGAGACGGGTGGGTGGAGTGAGAGAAGTCACTCGGGGAGCCTCCAGATTCTGAATCTCCCGCAACCCGTCTCATCGCCGGAGTGGAGTTCCAGGTAAGACGAGGTTACAAAGATCCTCCGCCTCCTCCTCCTCCTCCTCCTCCTCCTCCTCCTATCAGCACTGGCACTGCACGCCGCCGATCTCTTGGGGTCCTCGGCTTCAGACGGTTTCTCGCGCCAGATTTAGCGGTAGTGATCTTTGTTTCCTGGGCACGTCAACCTCGACAGGCAGAGAAGAGAAGCCTCATCCTTGGTTTGTCTTTAACTTATCCCATCTTTCCTGCTCGGAACCCGTCCCCCCCATGCATGTTTCAGTCAACTGTTTTTGGCGAGTGCTGCACGTTGCTGATTTTCTGTTGGTTTCTTGAGGTCTCCTCGAGGCCTGTTCACCAACCGCATGCCAGGTTTCCCCGACTTGTCTTCTGCAGCTGTGAGTGTAGCACCGGCACGGCAGGCACCTGAGCAGAGCTATGGGCGTGTACAGCAGCATGCCTCACTGACTGACGCTGACGGGCACCGCAGCACAGCACAGCACGCACTCACCTCATAAAATGGGTTGATTTTCCGGGACGCTTTGTGGAATCTCGAATCTAGCCTTTTGCAAACCACCCTTATTTTATTTCCCTTTCATCGTTTCATTTGCCGGAAGAAATAAACACATTTGGTTGGTTGTGGTTGCTTGCTTGCTTAGTATTAAGCGAGAATTTAACTGCAGCTCATGAACAGTCTGTGGAAGTTTCCTCCTTCAGCAACAACAGTTTTCTCTGGATTTTTAGAGTTCTTCGTCCTTTACTTTTTTTTGCCCCCTTCTATCATCCAGCAACCGTATCCAATCTTTACTGTGAGTTTCTTGGCCATGTGGACCTTTTTGGCTTCCTAGGTGTTTTATCTAAATACTGTTACAAATGGCCACCTGTTAGTCAACCAGAGGTCAGAAGTACCGCTTACCTGAACAAAAAGCTCCAGAAACATGGATATTTATATATGGGCATAACCAAGCTTCTTCATGTATTATTTTTGCGGTATTTGGTATTCACATTCCAAACAGTAGAATTTGCAGTATCACGTTGTTCTAATAACCGTCAACATCGATTGTCATGTGCAGTTGTTCTAATAACTCTCAACATCGATTGTCATGTGCAGGCGAGTGATTATCGAGCCAGTAAGCCATTTGCAAGCACTGAACTGAACCCTCAGAGCGTTGTTGCGATGGACCAAATCGCTACCCCCGACGAAACAGCACATGCCTCTGCACCTTCAGTTCATAAGCTGTTTGATGCTAAATTAGGCCACCATAGCGTGATGGATGGCACCTTGGCATCCACGAGTCAGTCATCAAACATCAAGACCCAGCTGATCCGGTCATCAAGCTTGTCAAGGAGCATATCAGTTAACCTTGAGAAGAGGAGCCCTGAATCTGATCCTGAAAGCCCACAGTCTCACGTCTCGCATCCTAAATTTGCAGAACCCATGTTCTCGAATTCTTCGACGTTCTGCACAAGCTTGTTTTCGTCATCTTCGACAACAGAGCCATGCCGTCAAATGGGCACTTTACCTTTCCTGCCTCACCCCCCTAAGTGTGAGCAGCAGGTTTCAGCTGGTCACTCATCGAGCTCCTCTCTGCTTTTAAGTGGTGATACCGGTTTAGATGTGGCTGAACAGTCAGATGATCTGAACGACTTGCTCAATCTTTCGGGAGATGCTTCTGATGGCAGCTTCCATGGAGAAAACAATGCCTTAGCTTTTGACGAACAGATGGAATTTCAGTTCCTGTCTGAGCAGCTAGAAATTGCCATCACTGACAATGAGAAGAATCCTCATTTAGATGTAAGTTAACCTAGCCCCTTAACCACTGCCCCACTATAATTTGACCATCAATTTGGGTTTTGCAGCACACCAGATCCTTTGTTCCAGTTTCTTTCTAGATTTTGTATGGTGATATTCCTCTGACACAATGCTTTTAGGACATATACGGCACACCACCACAGCTGTCATCACTTCCAGTATCATCTTGCTCCAATCAGAATCTAGGGTCACCAGTTAAAGTCCAGCTTAGCTCATCTCAGTCATCTTCTAGCTCTGCAACAGCTAACAAGTCAAGATTGAGGTGGACACTTGAGCTTCATGAGCGTTTTGTGGAGGCCGTGAAAAAGCTTGAAGGTCCTGAAAGTAAGTTGGTCATTCTGCTTTATCTCTCACATGTTTTCAGGTTATCTTAATAAATAGTTTGTTCATATATTTACAGAAGCAACTCCCAAAGGTGTGCTGAAACTAATGAAGGTAGAAGGTCTAACAATTTATCATGTGAAGAGCCATCTGCAGGTATACAATTGTGTCCGCTGAAAAATTAATTCTCCCTTCTATGTTTTCATTAACTTACATTTTCTCGCATATACTCTTCGTATAGAAGTATCGGCTTGCAAAAT
>ZmG30
GGAATAGGAGCGGGGGAGTCCGAGGATAGGCAACTCATTGCTTCTGAATCTCTCTCCTCGTCGCGACGAGATCCTCTGCATCTCTACTTCCCCGGGGAAGTAGCTGCTAGCGTGTGGGTCTGACCTCTCCTCATCCCGAGTTCTTCATTTTCAGGTAAGTGGTTTGGATCTTACCGCAGCATCATTTTTTTCTTTCCTTCCATGAATGGTTGTTTGGTTTCTCCTCCTCAGAGTTAGCTGCAGTCCCAGACTCTCGTTCTCGTTCCTGGTCTTCTTCTTCCTCCACCATTTGTGCTTGTGCTGTTTCAGTGGTCTGCTTGGGAACCGAACCACCATGAACCTTGCGTGGGCTCTGCATTCCTTTCCTTCCGATTCCTGCTGCCTCTGTGTCTCCTCCAATCCATGTGACGTGAAGCAGCTATGATATATATATATTTTTTCCAGAGTCTTGACTCTTCAGGCCCAGAGGCTCCGCAATGAACTTTTTGGAATCTATTGCGGTGAATGGACACAGAGACCGACAGCATGGAGGCGTCATGAGCAGACAGAGCATGGTCGCCGTGGAGCAGCTCACCGGCCCTGCCAGTGCCAGACCCGCTCACACGTGCGCTGCTCAGCCTCATGCTCACCAGCTGCTCAGTGCTCGATACGATCACCGTGGCGCGTGCGCGTCTCAAGTTGAATTACCGGACCGGATCTCGCCATCCAACGCTTCCACGTTCTGCACGAGCATGTACTCGTCGTCGTCGTCGTCGTCGGCGGCGGCGGATTCCTCCAAGTCGTGCCGGCGGGCAGGCGCTCTGCCGTTCCTGCCCCATCCTCCTAAACGTGAGCAGCAGCAGCAGCAGCAGTCATCCAGCTCTCCATCACTGCTCGTCTGTACTGACCTCGGCAACGGTGGTCAAGACGAGGCTGAAGCTGAACATCCGGCTGAGCTCAAGGACTTCCTGAACCTCTCTGGAGAAGCTTCATGGAGAGGCGGTTTCCATGGAGAGAGCAGCGGCGTCGCTTTCAGATTCGGAGAGCAGGTGGAGTTTCAGTTCTTGTCTGAACAGCTCGGGATCGCCATCACCGACCACGACGAGAGCCCTCGACTAGATGTGAGCCCTATAGTTCCATTCCATGAGCTGCCGCCATGTTAAACACTCCCAAAGGCCTCCCTTTTTTTTTCACTTTGTTATGACGAGTAAATTGTGCTGTGAGCCCGTGAAACTAACCCGCCCCTCCCCTGCAACCTGTTCTTGGTCAGGACATATACGACAGGCCGCCGCAAACCTCTTCTTGTCCGGTACTGTCTTGCTCCGACCAAGAAGAAGGTCTCCAGAGGGCAGGGTCTCCTGTTAAAGCTCAGCCGAGTTCATCTCGAGCTGCATCATGTAATAACAAGCCAAGACTGAGGTGGACTCTGGAGCTCCATGAGCTTTTCGTGAAGGCTGTCAACAAGCTTGGAGGGCCAGAAAGTAGGGTGATCCTTCTTTGTACTCCGATTTAAATAGATCCACACAGTTTTGGTGTCCAAGCAAACTGTTAATGTATGGGTGGTACAAAACCAAATCTTGCAGAGGCAACTCCTAAGGGCGTGTTGAGGCTTATGAAGGTAGAAGGCTTGACCATCTATCATGTGAAGAGCCATTTGCAGGTATTTTGGGTGGAGTTTCTTCACTTTCCTCCTGTATAGTATAAAACAGCCATCGTTTCTGAATTCTGATGGACTGTCGTCCATTTTGTCCTGGAATGCAGAAGTATCGTTTTGCCAAGTATCTTCCGGAGACAAAAGAAGGTACATTTTCAGAAGCTTAAAGTTGCAATTCATGCCTATCTTTAATTAAGTGCTGGCCATCGCTTTGTGTTGGAAATTCGCCCTGATGAACTTGCTTGTTGGTTCTTTTGCATGCTCGATGAAGACATGAAGTCCTCTTCAGAAGACAAGATATCCAAATCAGAGATGCCTGGAAGCAACGCTGGCAGAAAGAAGTAAGCATCCCACCCCTACCCCTAGTACAAACATCTCTTTTTTGTGTGAATGAACAAACTCAGAACAATTTAAATCCACATCTCTTTTTTTAAGGATTCTCAGAAGCTTACAAGTAGCAGAAGCTCTTCGGATGCAAATGGAGGTTCAGAAACAACTTCATGAACAATTAGAGGTAAACACCTAGCTCAGTGATTTTTTAGTAAAAAAAAACGGTGGATGAATTTGATCTGACACTGTATAATCATCTTTAAAGTCTGTATAAATTTCGGATTTGCATGGCTAGCAATGGCGCTAAGTTTATTCTCCGTCGTCAGGTGCAAAGGCAGCTACAAGTGCGCATAGAAGAACATGCAAAGTATCTGCACAAGATATTAGAACAGCAGAAGGCAAGGAATTCCTTATCAGCTACGACAAGTTCAATAGAAACAGAGCTTTCTGAATCTACAAAGGAAGAGAAACCTGAGACACAAGCGGATACTTCTTCAGCTCAGTTGCCAAATAAAAAGAACTCAGATACTGACATGGAATGACTCATAACCAAAGAACTCATTATGTATGAACAACTGAACATGTTGACTCGCCAAGCACTTTCCTTCTCTAACCTTGTAGAATACAAACACTTCTGCCTAGATGCTTCTCTCTTGTATCATCATCCCTAGTGCTTGAAAGAGTTCTAGCTAGCCATTGTATATGATTTATTTTCAGATGAAAATGCTACAAAAAAAGGAGGAGGACCAGCCATTCATCTATTCCATGTGTCACTAAATTTATTTCTGCCTGTAAATGACGACAGCTGTTCACAGAAGAAAGAATGACTTTCTGATTTCTACAGTTTCTGCGTGTATCGTAAGAACAAAACTGTTGCCTACACAAACTGGGGATCTATGTAGAACTTCCTGTGTAATTTTCTGCATACCTACAGCAGTGGGTGTGCTTGAATGGCCCCTTCAGGTGAGGAATGCTGAATAGGCCAGCCACTTCTGTTTTCTTCTTCAGTGAATCGCAGGAGCTCCTCTTGCCCTCTTCGAAGAGGTTTCTTTGGAGAACTAGAAGTATAGTCCCATCCCATCATTGAAGGTGCTAGTTTCGAAGAGGCTAAA
>ZmG31
ATGGTAGCTAGAGAAGAGCAAGCGATGACGAGAGAGGTCAAAGGTAAGGGGTTACTAGTTGACATCCTTGATGACCACGAGGAGGTATCAATCGATAACAGCAAGCTGCTAGACCTCAACGAGGGTTTCGATGTGGAGGATGAAGGAGGGGAAGCTGCAGGCGATGACGAGGACGAGGAAGACGAAGGTGAGGAGGGCGACGATGGTGGTAGCACCACCGATGTTGGTGGGAGTGCCAGCTCAAGCAACAATAGGAGCAGCAACAACAACAATTCGGAGAGCGAAAAGGCGGACGCCAAGGGAGGCAGCAAGTCAGAGGTGAGCGGTGAGCAGAGGGTTCCGTCGGTGCGGCAGTACAACCGGTCGAAGCTGCCACGGCTCCGGTGGACTCCTGACCTCCACATGGCCTTCGTCCATGCCGTTGAGAGGCTCGGTGGGCAAGAGAGTATGTACTGTATAGCTTATTTTTGCAGTTGAATTAGAGGAGAAAGATACTTTTACTAATACATATGTAATCATCCAATTTTATTGACAGGAGCGACTCCTAAGCTGGTGCTTCAGATGATGAATGTCCGGGGCCTCAGCATTGCTCATGTAAAAAGCCACCTGCAGGTGAGGTAGATCTACTACAAATCCGTTGCCGAATGATCACACTAGCTAGCTAGCTAGCAGAAGATGACCAATTTCGTGTTATGTATTGTTGTTAGCTATATGATTGTAGCACTCTTTCTGAATTCTGATGATAATGATACACACTGATTTATTTTCAGATGTACAGAAGCAAGAAGCTAGACCAAGATGGCCGCCCGAGGGGAGCAGTTTCCTCAGGTTTTCATATATATAGCACAAAAAATCTCCCCACCTGCATGCATACATAGATTTCTACCCCCTTGATCCTTTAAGACTAAGAGTATTAATTGTCGATTCGGTGCAGTGTATTCTCCAATGGATTTCCATTTCATGAGAGCTGATCATCGGCGCTTCCACAACATGTCCTTCTTCCAAAGAGCAGCAGCCTCGGCCTCCTCCTCCGGCGGGCAGGAACGCGGCGGCTTCTTCGCGTCGAGGAACTTCAGCACTCCGGAGTTGAGCCGGCTCTATGGACTCCTCCACCATCGCCCGGCTCCGACCCAAACTTTCGACTTCAGAAATTCCAGTTTCAGGTAGATATGCGTTCTTTGTGCTGAGTTCCTGACTCCTGAGCCCTGACAAAGAGTCAAAGATAGTATATACATGTGAGCAAATGGAACCCTAATCGTTGGATCGTTTCTGTCCAGAAATCATGAGTGGCCGTGGGCCGCGTCGTCGAATCAGCAGGAGGCGATGACAATCTCCAGGAAGCACGTTGTCATGCCACCCTCGACATCGCCGCAGACACACGCATCGCTTGCATCTTCCGCAGCGCTGAGGAGCGATCGGCGGTGGTGGCCTTTCACTGAGGCCGGCGCTGCTGTCGCCGCCGGCGAGCACAGGGCAGGGACAGGAGTTACCAGTGTAAAATTCGACAACTGCGTCGGGAGCAGCTCTCGGCCACTTCCGTTGCCCATGTCGCCGGCCGTGTGCGGAGATCGTCGTCTTCCGTTCAGATGGCGGCACGGGGGAAGCAGTAGGGACGTAGTCGTCGGCTACCCGGGTAGCAGCTCCATGGTCGCAAAAAGATCGTCGTCGGATCCCGTCGTCATCGACGATGGGCATCAACTCGAGGTACCGTACCGTACGTATACGTGCTCATTTTCATTTATACGCGGCATTCACACTGCATGCGCTCTCTAGCCCTAGATCCGTTCAGCGGATCATCTCTGACACCCTACATTGTATGCGCGACCGATCATTTGGATCTCAGCGGCAGAATTCGAAGCACGTTGTAGAACCAACAAGGGCCTCCACAGCCACTCCGGCAGAGGAGGACGAGGCGTGCCTCAAGCGGCGGCCATCGTCGCCGGTGGAGGCCCAAGATGCGACGACGACGACGTTGGACCTACAGCTCAGCTTGTCCCCTACCACGGCGTCGGCCAAGAAGAGAAAGACCAGCGGGTCCTTCTTCATGGACGACACCAGCTGCGAGTTCTCGACCTCCCTCTCGCTGTCGCCACCCGTCGCCGCCCCTGCAGTTTCCACGCAGCAGCGGCAGGAAAAGACGAGACGAAGCAGCGACGACAACGGCGGAGGCGGAGGCGTTCTTGGGCAGAGTACTTTGGATCTGACCATGTCGATCAGGGCATTGGAGTGA
>ZmG32
CAAGCCAACAAGCTAGCCTCGCCTCGCCCCCGCTCTCTCCGCCTCAGCCCCTCCCTTCCCTCAACTCCTGCTAGCTCTCTCTCTCTCACACACACACTAGCTGGAGTAGCAAGCTAGCTAGGCTCCTCGCTTCCAAGCGAGAATTGCGGCGGCCCTCCTCGATTTCCATACTCGTTCCCCCAACCGAACCACAGGCACACACCTACGACGCGGCCACACCCTCCTCCGCCGATCCCTTCTATATACGACGACGACGACGACGAGAAGATAGACACCAAGCAGCCGGCTTTCTCGTCATACAGACCGAGAGAATGGAGCTGTTCCCTGCGCACCCAGACTTGCAGCTGCAGATCAGCCCTCCTCCCCCAGCCACCAAGCCAATGGAGCTAGGGTTTTGGAAGAGGGCTCTAGTCGACACCACCACCTCGCCTGCGACTGCAACAGCCGTGGCGGCAGCCACGACGGCCACCACGGCCACCTCCCACGCCTTCGCCTCCTCGGCGCCGACATCCGCCGTGGGATACCACCACGCGGCGGTCGGCGCGCACCACCATCAGGTGCCGGTGCCGGTGCCGGCGGGCTCCCACTCCCACTCCCACCTGGGCCTCCCGCTCTTGCACCACACCCATCCCATCCTCCCGGCGGCGGAGTCTGGCGGCGTCCTCCGCCGGCCGGACCTGGGCTCCACGAGGCCCATCCGGGGCATCCCCGTGTACAGCACCTCGCAGCAGCCGCTCCCGTTCCTGCAGAGCCACCCGCATTATTGCTGCGACGCGATCGCCGGCGCGGGCCACCCGAGGTCCCCCAAGGCCGCGCTCCGCCTCGCGGGGGCGCCGGCCAAGCGGGGCGCGCGCGCCCCCCGGATGCGGTGGACCACGTCGCTGCACGCGCGCTTCGTCCACGCCGTCGAGCTGCTCGGGGGCCACGAGAGTACGCGACGAGCTATCTGCTCCTCCTTCCGGAATGAGTGCGTGCGTGCGTGCTCTGACGATGGTTTCGCTGCCTGCTGTATGTGTGCATGCAGGAGCTACACCCAAGTCGGTTCTTGAGCTAATGGACGTGAAGGATCTGACGTTGGCCCATGTCAAGTCGCACTTGCAGGTGAGGGGATCAAGCTCTATACTATACATGAATTCAATCGTATCTACCCATTGTAACCAGTTAGTGTATAGCAGCTAATCGCAGCTAGCGACGAGCCTCGCTCTCTACTACTAGCTTCGTTCACTATCTCCTGCCTGTATGACAATGACTATGACTACGAGCATGTTTTGCACTACTCTATGCGGAAGAAGCAGAGAGAGTAATACAGGAGTACGTTTTGTACTTCCATACACCAACTAGCTACTACTATATGCTCATTTCCTTGTATGATGGAGTTGACCTTTGAAATTTTTTTCTCCTCATTTTATTTCCCGGTTTCACTGCTTGTACGGCTGCCTGCTTCTACTGGCCCGTAGCTTATTCATGCATGGAATTAATGGGAGTAGAAGTAGAGTCATTTTACACTTTGACTTGTCGATCGCGACGACTCCAAGCAGTAAAAATTCCTCTCCCCGGCCGCCGCCGGCCGTTAGTATCACCACCCCCATATGGATATCTCCTTCCACCACGATCGATGCTAGATAGCACATAGCAGTAGCAGCGAGGGGTTTGCCTTGCCGCCACGCCGCTACTGACTGTAGCCCCTGTAGCTTTTTTTTCCACAGGCCAGGGGCGCAGCTTTTGCAATAAAACCCCGAGCGAGATCAGCTGCGCATGCAGCATCAGCTCGATCAGTTCGGGCGCACAAAGCATGCAATGCGGGCAGGGGCATGCCACTAAAAGGCACACACACCGGCCGGAAGGAGGGATCAGCGGCTGGGCCGGCCTGGGGAAGGTGCGGGCATGGCCAGCTGGCCGCCTGGCCCTGGCGGCTGGCGGAGCGCGCCGCTGACGGCGGCGGCGGCGGCGTCCGGCCGGCCGGGAGGAGGGACGAGGAGCAAGACGCAGCAGGGGCAGGCAGGCAGGCAGGCAGCCGAGGCGCAGCAACAGCATTGATATGCATACTGCCCAAGAAGGGGTCGCAAGTACAACCCGGCGTCATTCCGCAATAATGAACCTTACCCCCCTTGGAGCTGCGTGCTGCTCATGCAGTATAGCTGATCGAGCCATCAATGCCCCCCCGCTTGTGCAGCCTTCATTCATTGGCCCTCTCTTTTCTTGTAGACCAGTACTACCCCTCCGTCCCATTGACTTTAATGTACTTACTGGTGTTACGTTCTCCATATTTATATATTCCTAGTATATAATCCTGCCAGAGGAAAAAAATCGTTTTTTTATCAAACGCTGATCGTGCCATTCAGCATGCAGCTACTAGCACGTACGTACACGTACACATATGGAGTATATATGCCATCGATCATCATCCTTGGATTGTTTCTTTTCTTGGCCGCAGATGTATCGGACCATCAAGACTACTGACCACAGGCCAGCCTCTGCTTCATCCTACGGTACGTACGTACGTACGAGGACGACGATGATAAATCACACTGCTACCCCCTAGCTAGCTAGCTAGGTGTCAGAAACACTCATACAGTCATACTAGTATATTTATATACTAGACCGTATACGTACAAGGTTTTGTGACACGCTAGTCGAGTCGACGATGTGTTTGCAGGGCAAGCGGGTGGTGCGAAGACGATCATCGACATCCCCGACGACGACAGCAGCCTGTTCGACCTCACCAATACCACCACCACCACCAGCGGGTCCGAGTCGTCCGCCCAGCACTCCAATCCGCCTGACGGCAGCGAGCATAATGGCGCCAGCACGTGTGCTCTCTGGTGCAACGCCTCGATAAGGTATGCAGAAATATATAATAACGCTGCTCTAATTAAAGAACCGGCCGGTCAGCTAATGACGTGCACCTTCCGACACACATCTTTTCCGGTTCAAACTAGCTAGTGGGTCTTCTCCTTTAGGTTCGGACTAGCTAGTCACCCTTGTACACCCCCCCACACCACACTTTAGGCAAAACAATGGAGTATTCCGTTGTCTCATTTTTCCTTGTTTACTACTATAACGACCACACCTCCGAGTGCTCCCAAAAAGCACCCGGCCGGGGGGCTCGTACCTTTGTTCCGTCTGCTCCCCATCATCTATCATGCCGCAATGATCTCTCGAGTATATTAAGTTACTAGAGCTAATTAATATATTGTGGATATATATATATATGCTAGCTAGGTAGCAATGACAAAGTGCACACACATTTTCCCCACCTAGCTGGTACGACATGCATGAAACATGTATAGTGGTACATCGAATCTCTTGGAAGAAAAAAAACTTTCACGAGAAGAAACAACATGATATGTGCGGTTTTTACAAACGAAATACTGTACTACGTACAGTAGCGATGCCGGCCATGGGTGGTCAGTGTTTATATGTGCATGCCGGCCATTGGTGGTCAGTGTGCCATACCACATGGTGCATCGGAGTTAGCGTAAGCAAGCTAGCTATAGAACATGTATGCATGATAGTAAAGTCGGTCGATCATCCTGTCATTTACAGCATCTTAACAGTGAGAAAAGCATATATAGGTGCTGCTGTGTTGCATTGCATGCCCACTTTATGTTCCCTCTCCGCGCCTGCTTCTTCTTTTTTTTTTCTCGCACATCAATGGACTCCCACTACGGATGGAAAGATACGGAGGCATTTGATTCTCTCCCTCGCGCGATCAGCTCATATGCATGGTAATCTTTTTCGGTGACTGAATTCCTCTGCCTCGCTTTTCTTCTTCTTTGCTGATGCTGCAGCGGCAGAGGGGCCGCCTGCTGGTTCGTCCGTGACAAATCAAGAGATGCCACTCCGGGCGACATCAAATCCTTCGAGGTACGTAGACGCAGCCTCCCTCCTCTCTTTTTTTTTCTCTCTCTTCCCACTCGTCTAAACCAATTAGTCCATCCATCATTATCTCCAATACGTACCTCGCCGACGCCGATGGCCGGCCGGGCGGCCATGATGCCGTGCTAGGTAGCTAAGTTTTAGAGCAACAGCGATCATTCGTTTCCATGCGCTTTTCGACGTACGGCGGCGTGCCCTCTGTTGAACTTTCATCAATGCATTTTGTCGGCAGCACACGTTTCATTTTGGAGCCGTGAGTTATAGCACATCATTATTTCCAGCAACTTTAATTTTAACATCCACCACCACTTTAATTTGTTTGTTTTTTTATTATTATTTTCCGCTAATATTTGCAGGACGTGCAATCACAGAGCCTTGATGACGATGTCTCTGACCTGAACTTGTCGGCGCCGTTCCAAGTAGCTGCTGCGACGATGTTTGGCGGAGGCAACAAACCGAACCTCGACTTCACCCTAGGACGGATATAATAATCCGCCGCGCGCGCGCCATCTACATATGGATGAGTTGATCGATGAAGCTGGACCATGCATGCGGATAAGAGATCGACAGGCTAGATCGAGCTAGCTAGCTGCATATATAGATTGATTTGCTTGCATTGTAACGACCAGCCATATTTAATTATGATCTGATGGTGCATATATATACGCATGCATGTATATATGGTCGTAGGGACGGAGAGGGAGTTGAGCAAATGAAAAGAGAGAGGCTAGAAGTAAAGAATAATAAGAGATAAGACTAGCGTCGATCCAGGAACAAAGCTAGCGCAAAAGGAGACGGGCGGGAGAGACATTGGGGCGTGCGTGCGTGTGCTCGCTGTTGTGCAGTGTAGTAGACACGATAGATAGCTCGATAGGCTTTATCAAAGGCAGCAAGCAAGGGCAAGAGGGTAGCTTGCTTGCTTGCCTCTCTGCCTGCCTCTGCTGCCCATCAAAGGGCATATGCATGTATGCATATATGCTCATTGCTGGCTTCTGGTTCTGGATGTGGTGTACACATGCGCGAGAGGGAGAGAGGTGCATGTGCAGCATGTGTGTGTGTACCAGCAGACGCATCAGGTACTACCTAGTTTGTAGCTAGGGGCCGGTTGGCTGGACAAGGTTTAACAAAAGGTTGCTTC
>ZmG33
ATGAAAGAGACCAAGGCCATGCAGTGTAGAGCAGGAGCTGTCTAGCAACGCATGAAGGACTACCAAGGCCACAGCGCTACCACACCGTGTGGCAGTGGCACTGGCACCACGGGAGAGGGGCGAGGCGACTGACTGATAAGGAAGAAGCAGGTCCGAGCTCGCCAGCAGCTAGCCGAGCGCGCGTGGCCGAGATGGGTGGCGCCGGCGGCGGCGGGAGGAACGGGGCGGCGACGAGGCGGTACAACAGGTCCAAGGTGCCCCGGCTCAGGTGGACCAGCGAGCTCCATCGCAACTTCGTCCGAGCCGTCGACTGCCTTGGCGGACAGGACAGTACGTTCTGTTCCTGTCTTCTCACCTCTCACGCTAAGCATGCATGCATACATACATACATGTCTTTGGTTTGGTGTCCTCTCTATATCTCTCTTTCCTCGTCGGCCAAAATGGCCCTGGGCTCATTCATGTGCTCTCTTCGTGGTCGATGTCGACTGCATGCAGAAGCTACTCCTAAGCTAATTCTCCAGCTCATGGATGTCGGAGGGCTTACCATTGCCCATGTCAAGAGCCACCTTCAGGTCAGTCGGTCGGTCCGCGCGCTTCTTCTCATCTTCACGCAGCGATGTACACGAACTGGTTACAATCATGACCAGGAGCTCCAGTTACTTAAACTAACTCGGCTCCCTTTGCTCTCGGTGAAACAGATGTACAGAAGCTCAGGACAAGACATTAGGAGGAGAGGTGAGAGAGATGCTACTATACTGTGTCTTTGTCTTTATCTGTTCCTGTTCCTCTCAGCTCAATTTCTTACTAGAGCGATCTTCTTAGTTTTTCCCGTTGATGGAGCCTCTTCCTTGGGATTTGGGGTTAAGATCCTTAGCTAAAACACAGGACCGTCGTCTTGACACCGCTAAACAGCCATCATTAGCTGCAAGATTGCTCGGCATGTGCCATGCATATGCATATGTTCTGTTGTCTCCCACACTTGCACACGCGTGGTGCGAAATGGAAACTGGAAAGCCGAACCGCTTTTTTTAGTGCCCTAAACCACCTTTATTTATTGGGTTACTACCTCTCCTCTTTTCCATGTCGGTCGTTGCCATTAGAGGTGCAACCGCGGCGGCTAGGACATCTGGTGGAGCACTACTCATTCGCCATTGATGAGGAGGGAGGCCCCAAAGAATTCGTCTGCTGCCCACACATGAAAAGGTTTTTACCGCCTCTGCTAGCTGCCGCTTTTATTCATCCATATCTACCATTCCAACAGAATGATAAAAATCCCTAACCTTTGGCACACACACCGTCTTTTGCCTGCTCGGGTGAACAGGGCGGAGGCAGGGCCAGAAGCTGCGGCCACGGCCACGGCCACGCACGAAAGCGTGCAGGGGAACAGTGACATGGGGGCTCCTGGCACCCGGCGCTGCGGCGATGATTACACGCGAGCGATTCCCATTCCCATGGGGAGCAGCAGTAGCAGGAGCAGGAGGATAACCGAGGGCCTCGCATGGCAGTGGCAGAGCAGCGGTGCCGCCTCTGCCGCTCGTGCTGCCACGGCCGCTTCCACGCTGCGCGAGCTGGGATTCTGGGTGCGAGGAACCGAGCCCTTCAAGGTACGGCAGGTAAAAGAAATGGTATATATATAAAAGAAAAGCTACTGAAAAGAAGCATTGGGTAAAAAGAGGGTTATCAAAAGAAGATATCTCTCCTCTCTTGTCTTAACTGCTTTTGCACGCTGATCTTTCTCTTCACACGTCTCTCAAGTCGTCTCACTCATCTGCATGCCTCGCTTTATAATGGAGTACGTACCTGTTCTCGCAGCGTGGCGAGGGCACGATAAGCCATCGTCCGTATTCAGGATCAGGACTCATGTTAGCTGAAATGCATTACGATAGATAGATACACTGATACAGCATACTCCTACATCCTTTGCTAGTTTTCGTTAGCCTCAGCAGCTGTCCTGCTGCTCTTGGTTGAGAAGAATTATTCTTGGCTTGTAGTAGAGTAGGCTGTAGGCTAAAGCCAGAAACGATCCAGACGCAACATGAGTGGTGCTGCTGCCGCCTGTTGCTAGTAGCAGCATCAGAGGAGCACCAGAAACGGCTATTGAGAACCTGAGCCCTCATGCATGCATTCGCTTCGAACTCGTCCAAGACAATGATACGCCAAAAGAAGGGGCTTTTGCAGCACTCCAACCCCCTTGCAGCGAGCGAGAGCGTTGCCATGATGACGACGGGGGCGGACGATGCTGCAGACGTGCAGTACAGGTGCAGATTCAGAAAGAACAAACAAGCCCCCATTAAAGCTTCTCTGGTGCCTTGCTCCGGCCGACGAGAAAAGAGGAAGAGGTGTGCAAGGGCGGGCCAGCGAGCGTACCGGCCGTTCGCGTCTGAATTCTCATGAAGCACATGAGCGCACTGTACTCCTTGTCGACTACACTGTTGGTCCTTGCAGTTTTCACTACTGCAAAGAAACGATCTCAATTATCAGATGTGGCCACATTCAATAAGGACTAGCTAGTTGCGTCCTAATTGCAGCTCTGATAAGAAATTAATTCAACGACTTGCTCCTTCTGAGCTCTGACTGACGCTGTGTTTTTTGTTCTACGACAGACCGGCAGGCCCATGGCAAATCGTCTCAGCCCTGTGGCGAGGCAGCTATCTTCCAAGTCCAAGGAGATCAAGTGCGGAGACGACGGACGCTTCTTGTTCGGCACTGCGACTAGAGACGAAGCGGCCAGGAGACACTCGCCGTCGCGGCGGCCAGACTCCATTGACCCAAAGGCTGTGGCCGCTGTCTCTTGGTCCAGCGAAGGAGGCGCCTGCGCCCTCCCGCCGCCGCTGTCGTCGACCGGCTTGAGTGCGCGCTCAGGGCCGTCAGGCAGTTGCGTATTCGCCAGGCAGAGAGTTAACCTGGACCTTTCCCTGTCCATATGTGGATCATAGCTTAATCACCCGTGCTGAATTTTGTACATTCAATGTTCCATGATGCATTGCATGCTGTCGATGTGATTCCGTTTGGATATCAATGGCGGCGTGCATGCCAGCGCCACAGCCTGCGGTGATTGCCCGTCTAGAGTCTAGAACTGTGTGTTCTAATGAAGATCTGAAGAATGGCAGTTCACATGTTCCGTTCTGTGTTA
>ZmG34
ATGACCGTCGACGAGCTGAAGCTGCAGGCGAGGGCCAGCGGCGGCCACGGCGCCAAGGACCAGTTCCCCGTCGGCATGCGCGTGCTCGCCGTCGACGACGACCCGACCTGCCTCAAGATCCTCGAGAACCTCTTGCTCCGCTGCCAGTACCATGGTATGCCACGCTCCTCTCGCTCCCCTCTCTCTCTCTCTTCCCCGTATGCTTGGTTCCCTACTCTTCTCATCGGATTGTACATACATCCTGCCGTTCTTTTTCACCTTTATTGTCCCCGATTCGGCTCTTCGGTTTGGTTTTATTTAGTTTCCGTTGTTCGCGTGTATCAACTATCAAGAAGTCTACGGAGATATTTGGGTTGCTGTTTTTGCATTTTTTTTCATCACATAAATAGCAACCCCGACTTTATGCCCCCACCCCCACTTCCTCCTCCTGTTGTTTTCGCCGTGAAATATTTTTTTGCCATGTAATGTCATGTCAGGCTCAGTTTCATCTTCTTTCTTCTGCAAATAATAATAATTGTGACGCCAAGAACAGTGGCAATGACAACGATGATTCGGGTAAAAAGTTGCAGGTGGTGAGCGCTGAAGGTGACAATGGCGGTGTTAATCGCAACAAGAGAATTTCACGCAAGGGTAGGGATGATAATGGTGATGACGGTGATGATTCTGATGACAACAGTAATGAGAATGGAGACTCGTCGAGCCAGAAGAAGCCAAGGGTTGTGTGGTCTGTTGAATTGCACCGAAAGTTTGTGGCTGCTGTCAACCAGCTTGGCATTGACAGTAAGAGCTCTGATTATATAACTTAGTTATCAGAATGTTAACTAATAAATTTACTCTTTTTTGGTATATTATCCATGAATCTTAATAGCATATACTCGTGACTATAAATGCAGAGGCTGTTCCAAAGAAAATATTGGATCTTATGAATGTTGAGAACATCACAAGGGAGAACGTTGCAAGTCATCTGCAGGTGTGATTTCCGTTCTTACATAGTTATGTTTGCCCTCATATTTATGTTTCTATATAATGCCCATCACATGTTTATTATCTGACATCTTTGGAACTTATGATTACATCAACTGTAAGCTTCAACACTATGTATCTTGAAAGAGGATTCTTGGATTCTTGTTGCATTTTTTGTTTCTTTGTGGCTTGGCCTTTATAAGGGGTTGTAGATGTTTTAGCCTACTGAGGCATCTCTGCCGTTGAGGCATAACTTTGAGTTCTTATTTTCCTTACTTCAATGGAAGGCATAGCTCCTACCATTTTCTTTAAAAAAACACATGAACTACATTTTCTTTTGTTTTCACCATATCTAGGAACTTCTCAAAACCTATCAGCATTTCTTCACATGCTTGTTATACTTCTGAAAGAAACATAAAGTGATATCAGCAAGCATATTGATCAGGTTTTACAGTTCATGTCCTTTGAAAGACAGCAAATTTCGTTGATCACTTGGGCAACTTTTTATTTTTGCTTGGTTGCAATTAGAAACACATTTAATAAATCCTTCTTTGATGGTTTGCAGAAGTATCGGCTGTATCTGAAAAGACTCAGCGCAGATGCAAGCAGGCAGGCTAACCTAACTGCTGCATTTGGAGGAAGAAACCCTGCTTATGTGAACATGGGACTAGACGCCTTCAGGCAGTACAATGCATATGGGAGATACCGGCCAGTTCCAACCACTAACCATTCACAGCCAAACAACCTCCTTGCAAGGATGAACTCTCCTGCATTTGGTATGCATGGTCTGCTGCCTTCGCAGCCACTTCAGATTGGACACAACCAGAACAATCTGAGCACTTCCCTAGGGAATGTCGGGGGGATGAACAACGGCAACCTGATCAGGGGTGCGCATATGCCACTGCAGGATACTAGCAAATGCTTTCCTACTGGCCCTTCTGGTAATTCGTTCGCGAACATATCAAACAGCACACAACTGGTTACGACAAACAACTTGCCATTACAGTCTCTTGAGCCAAGCAACCAACAACACCTTGGTCGGCTGCATTCCTCTGCAGACCCTTTCAACTCATTTGTTGGTGAGCCCCCCCAGTTTGCAGATCTTGGAAGGTGCAACACCACCTGGCCAACCGCGGTCTCATCATCCAATGTTCAGGAGATTGGCCAGAAGGACAGGATCGTGAATAGGCCCAAGCTTGAGCCTCTCTCAAGCTTTACAGAAGCATCCAGTCAGATCCCTTTGCTGGGAAGTGAAATGCAGAGCCACCAAGTAGCATCACTAGCCAGCAACGGTCTTCCGATGCCGTTCACTCAGGAAGCGGTGCCCTTCGCTTATGGAAGCAGCACGAACTCGAGAGAGATGCTGAATAACAACCTTGCGCTTAGTAATTCAGGCGTCAACTCTACATTGCCGAACCTTCGCATAGACGGTTCTGTTGTTCCAGGGCAGACACTGGGTGGTAGCAATTCAGGTGGTTGTGTTGTCCCCCCTCTGCAAGATGGCAGGATTGATCACCAAGCTGTCAGCAGTCATCTAAACTACAACAACGAACTCATGGGGACAGGTAGGCTGCAAAGGGGACTTAGTGGTGGTCTGGATGACATTGTCGTGGACATGTTTAGGCCGGTATGGTCCTATACATCTTTTTTTTTATATTCGAGAGTAGTTAGCATTACGGCCCCGTATTTTTATGTGAACCATGCGTTTTTTTTTCAATGCAGGACCGCGCAGACGATGGCGTCTCCTTCATTGATGGGGACTGGGAACTGGTCTAGCAAGTTTCAGTTCTCTACATCAAGTCTGCCTTCGTGTGAGATTTTCCGCATTTGTGGTTGTGGAGGGGTTCGGCGCTTGATTGGTCCAAAGTTGTTTATAGTAGCAAGATTGCATCACAAATGCCCTTTGCATTTGGTTTTTCAGTTTAGCGACCAGGTTCCAGTGTCACGTCCGAATATCAACTATGTGGTATTTGCTACCTTAACTCGTATGGCTATGTTTTCAAGTCAGGTGTTAACTGTGGCTATCGTGATATATACAGCATGGTTATGAGCCAAGGAATGCTGTCCTGTTTCCTCTTGGAAA
>ZmG35
ATTAAACTGATGGGTATTACATGCAGCCATACATCAACCATGAATCGGCTTCACAGTGGAAGAGTTCCCCCATGCCTTTCATCAGCTATAACACCAGTACCAGCGTTCTCAGAGGCATCATTTCCTAGTTTTACAGAACAGAGATCATCTTTTGCTGAAAGGAAATTACCTGTTAGTTCTGTCGCCTCAATTGGTACTTCTATGGCTGCTTATGATACCATGTCAACCCATATGTTAGCTTCCAACTTCACCAATGAATCACCTAATAGGCAGCTTTGTTCTGGATCATATGTTACTGAGCCATCTGATCCTGATACTCCATTGCTAGCAACACATTCATCATTAATGGCTGATTCAACGCCCTTATTCGTGGACTTTTCAGAAGTATCTGAACATATATGTTTGAACCAAGGCCAACTTCTAGGTTTATTTGATTATCCAGCAAGTGTTGATTTTTACAAATCAAAAAATATGACCATCTTTGGTCAACAAATTCAAGACACCATTACAGTCGATCCTAACACTCACCTTACACCGCAAAATGAGTTGTTCTCTGGGAGTTCAATGCAGCTTCAGAAAACTGTAGGTTCTGCTGAATCTGTGCTGAAGGTATCTGGATATATGTTTTGGTCATGCCATGGCCTAACTACTACATATTTCATTACTTCCCCCCTTGTTTATTTTGTATTATACTACCTGTAAAACGATATGATATGATCTTTATCAGTGAACTTAATTTGAAAATTAAAGTAGTGGTCTCCATCTTTCAATGCTGCATGTGATTAAGGTTATTCCTTATTTGTAGACAGTTGATGCAAGAAGTGCAACACCTCAAAGTTATTTATACTGCCATACTGAGAGTGAGAGGAGTGTACCAGAACCTTTCAACTGTGATAAACTTGGCGCCGACAGCCTCCCTTTTTCAAACACTGCTCCAAAGCCAAGGATGCGCTGGACACCTGAGCTTCATGAGTGTTTCGTTGATGCTGTTAACAAGCTCGGTGGGAGCGAAAGTAGGATACTGTTTTTTTTTATCTATGATCTGTTTTACATTTATCTTACTTGGACACTGAAGCGCAAGTCTCATTTTTTTTCAGTCACATTGCTAGTTGTCTAACCCTCGTCAGTAGATGATTTTATTCTTTTTCTTTGTTTCTGCAGAAGCAACTCCAAAAGCAGTCCAGAAGGTTATGAAGGTCGATGGATTAACTATATACCATGTAAAAAGCCATCTGCAGGTATCAATGTTTGACTTGCTCCTAAGTTTCCAGTGCTTTTTCTTCATCATGCTTCTATTTTTACTGACAGCCATGTGCTATTGTTCTACAGAAACACCGTATAGTTCAACATCGTTCTGAAACATCGGGTGGTCCGTCCGTTCGTCTCTCTTTGTTGTAATATCAGTTTAAAGGCACCCTACATCATATAATTAATGCCTTTCGTATAGGACCATATAGGACAATGCAGTGAAATTATTATTTGGAAAATTGGATGGAGCTATAATTTAATGTTTGTTTCCCCTTCCTAGCAGGTGTGCCTGGAAGGAGAGGCAGCCATACCGAAGTAGATGATGACTCCATCCCGCAATCAAAGTGAGATGATTTTTTATGAGTACTTGACATCAAGTCTTTCCTAATTTCTACTGTAAAATAGTCCATATCTTGCCCAACTTTGTAAGAAGCGATGCATAACATTTCACCTATTTACTTGACTGACTGACTGACTGATCGAGGTTTTGGTTACCGCCTGTCCACCTACTAGGTCCAAAATATATGTTTTTATTTCTTTAAGTACATGAACTTATAGTGAAGTTTCTTTTTAAGAGTCGGTTCGGATTTATAATTCTGAGAGATTTTTATATTTGACGCCTAATTCGCAAGCCTTTCAAGATTTGACACCCCTGTCACAATGACATGTGGAGCCACTATGAGTCATTGACATGTAGGCCAAGGTGTCAAATCTTGACTTGCTTGCGAATTGGGTGTCAAATCTTGAAATTTCTCTATAACTCTGCCCTACTGCAGAGGCGAAGGGGGCGTTGAAGGAGGACTAGTGTCGCAGATTGGCTTGCAGAAACAACTTCATGAACAACTTGAGGTACGTTCTTTTTTCCTTTAAAAAACACATATATACATATAATATACTGATTGAAAACGAAAATTGAACTGCCAGAAGGGAAGGTATGCAGCCTCGTGCACCCACTTACATTTCCCTTTACGCAGATCCAAAGAAGGCTGCAGCTGCAAGTCGAGGAACACAACAAGTACCTTGAAACGGTAATCGCGAAGCAAAACGAGAGCCTTAAAAAGCTTAGAGCGCTACGTGGTTTTCGAGACCGAGTGCGGCGTGTTTTGCAAGACAGTGAAGCACCCGGAGTGCGGGCACATTGTGCACAA
>ZmG36
CGCTCGCTCGCCGCCGCCCGTCTATCTATCTATCTATATATGCCAGGGCGGGCGCAGATCCCCTCTGGCTCTCAGTCACCCACCCCCACCCCACCCCACCGGCACCCTCACCCTCAGGCCTCCGCCTCTTTCTCAGCTTCTCTCCGGTTCCTTCCTTCCGGTCGCCGATTCTTCTACGCGAAAGATTCCTGGCTGCCTCTCGTCTCTCGTCTCGTTTCTCGCGTGCATGGGGCTGGACGTCGGGGAGATCGGGATGGGCCTGGATCTGGGGCTGGACCTCAGGCTGTTCGCCGCGCGGAGCGCCGGAGGGATGGCCAAGGGCGCTGCGCCGGCGGGGATCCAGTCCTGCATCAGGAGCCTCGAGGTGGAGCGCAGGAAGATCGAGGTGTTCAGGCGCGAGCTCCCGCTCTGCCTTCGCCTCCTCGCCGACGGTGAGGACTAGAGGCCTCTCGTTCTCGGTTCTCTCCTATAGTATACGCGTCGCCGTCTGTCTTGCTCCGTTTCCTCTCTGCCCCGCTTCGCTGACGCGCTGGTTTGTGCCTGTGCGGCCATGGATTGCCCTGCAGTGATCGACGAGTTGAAGGAGGAGGCTGCCAAGAGAGGAGAGTACGACGACGGGGCGGCGACGGTGGACGACGGCGACAAACGGAAATGGATGAGCACAGCTCAGTTGTGGGTGGACAGCGACGCCAAATCGGACGAGGTAGTACAACACAGGCAGGCTACTCTGCTTCGCTATGCTTGCTGTTTCTCATCATAATATTGCTCTCCATCCACGTATTTCAAGTTTTACTATGTGCCGTGCCGTGAGATTTTTTTAAAAAAATTCAGAGTGATTGAATACCACCGGTTTATTTCCGTACAGTCTGACAAAGAGCAACAGAGTGAAATCACGTCGCCGCCGGAGCCCAAGTTGTTGGGTGGTGGCGCACCCACGCCGATAAGGGCGGCCGTTTCGGCGGTGGCGGTGCCACAACCCCTACCGCCGCCGTTGTTCAGAAGAGAAGACAGCTCCGCCAGCTCTGGCCTGTCGTTGGTATCGTTGTCGCCGGCAACCAAGGCGGCGGTGCCGATTTCTCCTCCGGTGGTGGCTGCCAGCGGTACCGGTACCGCCAGCGCCAGATTTTGTGGCACCACCATGCCACCATGTGGCTCCGAGGTCAACAACATGCACTCGCAGGCTCAGCAGCAACAGCAAGCAAGCAGGAAGGCAAGGCGGTGCTGGTCACCGGAGCTTCACCGGCGGTTCGTTGCCGCTTTGCACGAACTGGGTGGCCCTCAAGGTCAGAGTGTGAGACCGATCGCCTAGCTTTACCGCCATTAATTTGTCCAAATAAAAAAAAGTTCCCCACTCGACTGCAAGAGAAAGTAAGTATTAACGGGTCTCTCATGGAATTTGCAGTGGCTACTCCGAAACAGATCAGGGAGGTGATGCAAGTGGACGGGCTTACAAACGATGAAGTGAAAAGCCATCTCCAGGTGCGCGCGCGCTTTAATTTTGTCTAGGGCTCTATTTCTTCGTCCCTGTATATCTTAGTAGAACTAGTGCCTGTTCCTTTTCCATCATCCTTCGGGGTGATATGGTATCTTGTTTGGAAACTTATTGGATCGTTCGTGTTCAGAAGTACCGGTTGCACAACAGAAGATCCTCCCCCGGCGCGGCGGCGGCTCCGGTGAGCCAGTCGATCATGCTGGTGGATGGCGTCTGGGCTGCTCAGGAGCAAAGCAGCGGCTCGCAGTCCGGGTCTCGGCAGGGCCCGCTCCAGTTCTCCAGGGCAGGTATGGCCGTCGGTGGCGGCGACGACAGCAGCAGCAGCGACGACGACGAAGACGACGACAAGTCGGAGGATGGCTACAGCCTGAAATGCGTGTGAGGCTGAGGCAGGCTGCGTTTGCGGAAGATCGGATGAGAGTGTAGAGAGATAGCGTTGTCGCGGCTTGAGCATGCATCGGTGGATTCTTGAGTCTGTCCGAGAGAGTGGTTGTAGTGCAGGCAGGCATGTATACAGGGAGATTAGGCGCGCGCGGCCCGTGTGCGCCCAAGAGATGAACTGATCATGCGGCGTTTGGAAAGCTGATAGGCGTTTTGTTTGAGTCTTTGCTGACTTCTGTTAACTTCCGGGCAGATCACAAAATTTTCGCCCTGAGAATAACTTATTAATAATAATATTACTGCGGCGGCTGCTGTTATTTTATATAC
>ZmG37
CTTAGAAATTACATTTCATTTCTACAGCAGATGTATCACCAACATCAGGGCCTGAGTGAGCTCTTCACCACGAGGACATCCTTTCCAATGGAGCAGCATCTGTTTTTGCGTGGAGGAAATGCCCAAGGAGATTCTGGGCTGGTTCTCTCAACTGATGCTAAACCAAGGCTCAAATGGACACCTGAGTTACATCAGCGATTTGTAGATGCAGTCAATCAGTTAGGTGGAGCAGAGAGTAAGTATAATATTCTTATATCTTCTCAAAGTACAGAGGCCAGCTGAATTCTTATATTTCTATTCATCACCCAGAAGCTACTCCAAAAACAGTCATGAGGCTCATGGGAATCCCAGGACTCACCTTGTACCATTTGAAAAGCCATCTCCAGGTACATTAGAATCAGAATCAGCCTGCTAAAAATGATATTTGTAATGACTAATCATCATTTCTTGGATTCTACAGAAATACAGGCTGAGCAAGAACCTCCAAGCTCAAGCAAATGTCAGTACATCAAAGAATGGTAAGAACAAGTTGTAACTCCCGTATTTACTATTATAATGGAACAGCATGAGTCAACAACTTGTAACCACTTTGCAGCCATAGGATGTACATCCATTGCTGATAGGATTCCTGGAACAAGCGCTGCAACAATGAGCAGTACAAATGTCGTTCCGCAGGCAGAGAAGTAAGGACTCTGTTAACACTCCGTAATTATATATAATCTCAATACCGAAATTATAATATATTTTCCTGCATGCAAGGACTATTCAAATTGGTGAAGCACTTCAGATGCAAATTGAGGTTCAGAGACAGTTAAATGAACAACTTGAGGTAAGTCACTGACACCACTAAGACAATACTCTTGTTCCAAATTTTCACGTGGTAGATAAGGTAGGTCGAACAATGGGCTATCTCAAGCATTCTGGCTAGCAGTCCTAAATGACTTACAAATTGGAACAGCAGGAGTGCAAGCTAATTACCCTTTTAGATTAATGAATAAGATTGTTTAAGCTGAGTCAAGAGATGCACATAGCCATTAGTTAAAGGGTGAAGAAACAAATAATCTGTTTTTTGGACAATAAAACAAATAGTTTATTAAAAATCAAACATGAAAATAGATCTCTCAAACACCAATTCTATTATTGAACTTCTAAACCTTTGATGAAAATTTCCATTAATGCAAGTCTGCAATCTTTAACAGATGGCATTCAACCTATATATGGTCCCTCATTCCAAATTATATTTTTTCTCGAACTACACATGAGAGTTGTGCGTCATTTTGTTAAGGTAAAAAAAAATAGTACACGAGTCCAGAAGGACCCAAATCCAAGTACAGGAACGAACACACAGACCACATCGCAAGAACTAGGCTAGGATCGCGCCAGTCATTTCCAAATTGTAGTTCACTTTAGCTTTGTCCTGGTCTAATTTCTCTAACTTTGTCCAAGTTTATAGAAAACTACATCAACATCTACAATATCAAATTAGTTTCATCAAAAGCTCCATGAAATATATCTAGATAGTATTAAGTTACATGCAACAACTAATTCAATCCAAAATCCTAAGTTGATAGAAATAGTTGGACAATTCACTTGTATTCTAACACTCCCCCTCACGTAGAAACTCTCTCAGGCCTCAAACGTAAAACATGAGCGGAGCAATAATTTTTGTATTTCATTGCACTAATCAGGATTTGAACTCGAGACTTATGCATTTGATGCCATATTAAGTTGCATGCACTAATTAATTCAACCCAAAAAAATAAGCTGATAGAGAGAGTTGAACAGTTCACTTGTATTCTAACATATAGTATATCTATTTGAACTTGTAGATGTTAATTTTTTTTCTAAAAACTCAGTGAAAGTAAGTTTGGCTTAGGATAGAGCCGAAGTGAACTATGATTTGGAACGGGTGGAGTGTGTTCTTTCTCATTCTGCAAGCTGTCCTCTCCGCACCTCCCGTGCTGTGGAAGCTTGCTGCACCTTGTTGGCCCAAGTGCACCTGTGCACTCTGTCCAACACAGATGATGACCATGGAATCAATTAGTGATCTGGAAGCTGCATGCTTGAATAGCAAACCATTCTAGTCTGGTTTCTCTCGCCTCTAGACTTCTTTCTCCTGCTCGTCTTCTACAAATAGGGTTCCCTTTGATCACACAGTGTCAACCACCTCAGCCTCTTCTGTCTGATCATTAGGCAGATTATAGAAGTGCAGGTTCAGGGTCATGATTGTGAGTGGCAGCATCCTAAATTATTTTCTATGGATTCACACACCCAATATTGGAGTCCAACGTTTGCTACTGATTTTAATGGTCCAGCAAAGTCCCGCTTATAGTGTCTATAAAATGGAGTTGTGCTGCTGCTGCAGTGATTCTGATCTGAAATTCAAATTGGAAACAGGTGCAAAGGCATCTACAACTACGAATTGAAGCACAAGGGAAATACCTACAAGCAGTTTTGGAGCAGGCACAAGAAACACTTGGAAAACAGAATTTGGGTCCTGCGAACCTGGAAGATGCAAAAATAAAAATATCACAGTTAGTTTCACAAGTATCAACTGAATGCTTCAGTAATGCAATTACAGATGTAAAAGGAAGTTCAAGTGTGCATAGGTTAGAGCCCAGACAAATCCAGTTTGTTGAAAGTTCAACAAATAGTTATTTGTCTGTGGCCGAAGGATTCATCAAGGAGCAGAGACTACAGCACCAACAGCACCATGGAGTACTAAAAGCACATGATGGTAGTTCATTATTTTGCAGAAAAAGACCGCATGAACATGAGACCCAGTTTGCCCTTAACAGAAGCCTAAGTGAGCGTAGGATGGCACATTTGCAGAATGATGAACAATACAGTAAAGCAGAGTTTGGGTATGAAAGTGACACAGAGATAGTGCATGAGTATACTGCACCCCAAAATGGTGGAGGTAGCACCACCAGTTCGGCATCAGGAAGCAAAGTAGATGCGGAGAAGCTATATCTAGAAGAGCAAAAGTGTGCAAGACAGGTCGCTGAATACCCCAGAGAAAGCAAGCTAATAGATTTTGAGAATTCGTGTTCAGGGAAGAAACTTGATCTGAACACCCATAATGTAGATGACACTGATCAAGCTTACAGACATTTTGACTTGAATGATTTCAGCTGGAGCTGATAATATGTAAGATGATAGAAGCAAAGAAAATGAAGTTAAAAATAATTTCTTCCAACATTGAA
>ZmG38
ATGGGAAAGGTGAAACAGAAGGTGGCAACGGCGGCGGAGGACATCGTCCTTGAAGACGAAGATGATGCGGAAAGATCTTCGGAGAACTCTGTACCGCCTGTGATTCTGGACCTCAACCAGAGTTTCGGCGAGGGTAGCGAGGAAGGGGAAGCCGGAGAGGATGGCAGCTACGACGAGGAGGATGGTGACTGCGACGGCGGTAGCATGAGTAGAGTCGCCGGAGGAAGCAGTTCAAGCAACAGCAGCAGCACCAACCACCATACTTCTATGAGCAACAAGAATTATGACACGAATAATAGCAGCAGTTGTAAGGGTGAGGGCAGCGGGGAGACGGCGCAGACCGTGAGGCAGTACAACAGATCCAAGCTTCCCCGGCTCCGGTGGACTCCGGACCTGCATATGGCGTTCGTCCACGCCGTGGAGAGGCTGGGCGGCCAAGAGAGTAAGTGATCTATCTCTCGTGAGTTGTGTGGTTCTTTTCCTTCTTGATTTTTCCTGCAGAATTGAGTAATTTCCCGCTGATCGATTCGATGTTCTAAATTTTCTGCTACAACACTGATGGACGATAGGAGCAACGCCAAAGCTGGTGCTTCAGACGATGAACGTGAGGGGGCTCAGCATTGCTCATGTAAAAAGTCACTTGCAGGTAAAGCAGATTATTAGAAACAGGCCTACATCTCATGACTACTTGTTGCTTGCTTTCCTGACTGCTCATGCGTACCTTGGCTTTTCAGATGTACAGAAGCAAGAAGCTGGACCACGAGTCTGCTGGAGCTGGACACGATAGAGCAGCCATCTACTCCGGTTCTCATCTCAATTCTCTCTCCCCTCCCCTCCCCTCCGCCTCCCCCCACCCCCGCCCCCAAATTTTAGTTTAGTTTTATCTACTCCACAGAAGCATACTGCACACGTACATAGAAAACGCCATGGACTACTGCATCATTTCCTTAACCATCGCTGCTCAATTTTGGCAGTTTTCAAGCCCATGGATTTGCACATGATGATGAGGAGAGGAGACCATCGCTTCCACGACATGTTTCTCCATCGAGCTGCCGCTGCCGGCTCGGTCATCTCCTCCCCGCTGCTCCACAACGGGGATTTATTCGGGTCACGGGACGCCGTCTCGCCGGAGGCCAGCAGGCTCTACGCGCTCCTCCAACGCCGGCAGCAGCCTTCCTCCACGCAAACGTTCGCCCTCATGAACTACAGTAGTAGCCTGATAGATATGATGTACTTAATCAACCACCAGATCGAAATGAAGAACACCATGCATGCATGCGCACTGCACTCAACTTGGATGTCGTCCAGCTGCGATCGTGCAGAGAACCCTAACTAGTGTTTCTTACCTATGCGTACAGTGATCAAGTGTGGACTTTCAGCCGGCATGCAGCGGCGGCGGCGGCGGCGGCGAGGGCTGGGGCCATCGATGACGACCATGGCCCAACGAAAGGGCTCATCCATGATATGATCTTGAGAAAGGACGGCAGGCTGACGTCCCATTTGTTCGGCCTGTGGGATGCCATCGCTTGCAACAGGACGTCGTCGAACGCCGCTGGTGCTGCCAGCCACGGCGCAAGGGTCGTCACAAGCACGGATTGGAACGGCACCTGCAGCTCATCTCGGCCCCTGTCTGTGACAATGTCGGCAGCTGCCTCCACAGGTCTTGCGATGGGCAGTCACCACCTCATGTCCAGGGGAAGAGGCGGCTCCGCTAACGACGTGACATCGTTAGATCATGCCGTGGTGACAAATGAAGCCCTAGGCTCCCGACTCCAGGTATACCACCAATCGATCGAATTCCTTGTCTATATATAACATTGAAGCGCCCTTTAAATTTTGTTATATATATATGAGTATATGACTCATAACAATGTATGGCTTTTGCTGTCATGGAGCTGCAGACGCTCCTAGAGCGGAACAATGCGGCCAAATTAACCGGCGAGGAGATGTGCGGGGGGACAAGAACCAAGATGCTGAAGACGGCAATGGAGGGCAAGAATGGCGGCATGCAGGAGCCGGACTTGCAGCTAAGCTTCAGCCCCAACGACGACATGGAAGGAGATGCCAACAAGCAGATCAAGAAGAGGAAGATCATAGACGGCATTGGGTTCAGCCAACAGGAGGTGGACAGTGACAAGTCGATGCTACCTCTTTCGCTCTCACTGTCACTCCGTGGCGGCGACATCGGCGGCGAGGATGCAGGGAGGTTCGAGGCAGCGGCAGGTAGCGGCGGCAAAAAGGCCGCTCTGGGGCGGAGCACTTTGGATCTGACCATGTCGATCAAGGCATTGGAGTGA
>ZmG39
GTCAAAAAAAAAAAACACCAAATTTCTCAGGCCTCCCTCCCCGCGTCGCTTTCGCCGGACACCACCACCTGCCGCTTTCCCCTCGCCCCTCCCCCTCCCCTCCTCCCCTCCCCTCGCCGCCCATCTCCTCCGCCCCTTTTTGACCCCGGTTACGAATCCGCACCAGGGCCTGCGGCGGTATACTCGGTTCCCTGCCCCCCCACGACCACGCCGCCGCCTCCTCCCCACGCCCGCCCGGCGCTCCCGGAACCGCCGGTGAGTGTGAGTCCGCCTCCCTTCTCCTCCCCCGAGGTTTACCGCTGAGCTCCGCTGCTGAGTTCACCGCGTCTCCGGCCGTGCGGAGCTGCAAGCGGCGCCGGAGGGTCTTGTACCTTGGTGGTACTATCTGGTTTTCCGAGCTTGGGTGGGTGGATACTGGATCGTTCCTTTTTCCTTTTTTGGTTGGAGCCTTTGCTCGTGGATGTGGTTTTGGTCGGGGTTAGTCTGAGGCTCATCGTGGGCTCGCCCTGCTGCTCGGTTACGCTTACGCTGAGGTCCTCCGGTAGGTGGGAATGGTTCCGGACTTCCGGTTACAGCCTGCTTACATTTCTCAGGTTGCTATGGGATTTGGATTTCAAGCTATCTACGGACGGGGAAACTTTCTCCAGCTCGATCGATGATGGGGAGTTTGGACTTTGTGGTATCTTTTTTTGTTGTTGCGTAGAGCCCAGGATCGCGTCCCGATCCACCTTGCTTTCCGCCTTGATTGTGTGCTCGGACGCTCTCTCGTCTTTGCTCTAGAACGTTTCAGCGAATACTTAATCCGTTTCAAAACCTCAGCTTGGACGAGCCTCCTGCTTTGGGTGGGTGTTCAAGACACCTTTGGGCATATTGGAACAACAAAATTGGTTCTAGCCTTAGACATCTTCGCTGTCTCAAGTATTCTGTTATTCGTTATATTTCCGTCAAGGTTGTATAGATTCAGCTGCCACGTCCCCCCGGTTCTGCTATTGATACTGGGCTGTGATTTTGTTTCCTGCAAAACTTGGTCTATCTGCCATTATTTGGAGCTTAGTCATTAGACTATCCTCGTCTCTCGTAATCTTGTCTTTGGGTGATCTGGAATATTTATTTTCCTTTCATGTCTATGTTTGCAACTGTTTTGTAGTATATAGTTGTAACGCTTAGATTTGAAGCATGTACATTTTATTTCGAATCGCAAAACAAAATATTTTAGCCATAATTAGGACGGTAATACAACGAAACTACGTAACGATTTCATGTGTTTTTCTCCCTTTCATTTTATCATCAATCCGATATGTTTGATGAGATATAAACGTCAGTAACCTGGTTATAGCTCAACTATCCTAATTTTCTCACCATGCTTGGCCCTTAATTGGGTGAATGACATCTCCTTTTAATTCTTGCAGCATTCACATGATGTATCATGCGAAGAATTTTTCTGTGCCCTTTGCTCCGCAGAGGGCACAGGATAATGAGCATGCAAGTAATATTGGAGGTATTGGTGGACCCAACATAAGCAACCCTGCTAATCCTGTAGGAAGTGGGAAACAACGGCTACGGTGGACATCGGATCTTCATAATCGCTTTGTGGATGCCATCGCCCAGCTTGGTGGACCAGACAGTGAGTATCTGTCAGCGTGGTTGAACTTGATGCATTGCTGAAACAGTCATCTATATGTGTTGCACATCAATTGTGTACATTATCAATGCCATATATGTGTGGCAAACTGGAAAATCAATTAAATTGACCCTGTAAACGTTTAGGATCAGATTGCTGCACACTTTTCGAAATTTCTATGAGCATGCTATTTAAGTATTTGTATGAGCTTCTATAACTGTGTGTGTTATATTATTAAATCCAATCACATTGGAAAATGCTTATGCCTTGAGAACTGTAATCCTTGTCCATGGGAGGCAGCTTTGAGTGTAGCATGTGGCACAAGTCTGACTCTATTATTAATAATTTAATACAAACTTGACTTGTGATAAGCTAGCAGGTTATCATGAGGGTACTTGATGTTTTGTGGATTTCAGCTACATGTACTCTGTGTCTAAGGCTCTTATCATATTTCTTCAGGAGCTACACCTAAAGGGGTTCTCACTGTGATGGGTGTACCAGGGATCACAATTTATCATGTGAAGAGCCATCTGCAGGTGAAGAATTTCTTTCAAAGGAAACAGATTTCAAGATGCCTGTCTGCAACTAATATTTTCATTTCCTTGTTGTTTGTGTAGAAGTATCGCCTTGCAAAGTATATACCCGACTCTCCTGCTGAAGGTTAATATTGTTGTGGCCTTCAAGTATATTCTTCTGCCTGTCCCTTTTCCTTATGTCAAACACTGGAACTGAACAGCTATTTTTGCCTTTTGTTATGATGCCATCTCATGTAGGTTCCAAGGACGAAAAGAAAGATTCGAGTGATTCCCTCTCGAACACGGATTCGGCACCGTAAGTGATCCTTACTCACTTGTGTCCTGTAGCATATGCTGCCTGGTGCCTGGTTCTCATGAATTACACACTTGACAAATATTCTGAAATGTGTTCAGAGGATTGCAAATCAATGAGGCACTAAAGATGCAAATGGAGGTTCAGAAGCGACTACATGAGCAACTCGAGGTCTGTTATTGAAAACTGTTAATTTATTTCTGTTTTTTTACATCATTTTAGTTTACTGACAATCCTACTACGACCGGCAGTCCTACTTAGCTGGGGGCTACTTCTACAAGCTGATATTTTGGCCCATTCTTAATATTCACTAATTAATTGTCAAGTTACACCTAAGGGTGGTTTCTTCTCATGGTTGTAGTAATGCTTAGTTGTCAATAATCTCTTGTTGGCAGTTCTTGTGTTTTGTCTTATTGCTTGTAGTTTATGAGTCCTTTTTAGCTTCAAGATCAATCTAAATTTTCCTTGCCAACTTTCTTTTGCTTGTCTGAATAAGTTACGTTTTCAGGTTCAAAGACAACTGCAACTAAGAATTGAAGCACAAGGAAGATACTTGCAGATGATCATTGAGGAGCAACAAAAGCTTGGTGGATCAATTAAGGCTTCTGAGGATCAGAAGCTTTCTGATTCACCTCCAAGCTTAGATGACTACCCAGAGAGCATGCAACCTTCTCCCAAGAAACCAAGGATAGACGCATTATCACCAGATTCAGAGCGCGATACAACACAACCTGAATTCGAATCCCATTTGATCGGTCCGTGGGATCACGGCATTGCATTCCCAGTGGAGGAGTTCAAAGCAGGCCCTGCTATGAGCAAGTCATAAGGCAAACTTCACCTTGACAGAAAATTTTCAGAGTTGACCTCTCCACGAGATGAGCATTCTCATGTGAATATATATTATCTTAACAACAGAATGTACGGGTTTTTGACCCTGCACCTGATCCCTTCAGCCACGTCCAGTTATTCTTATCACTGTAGTATCCATCAACAAGTCCTGTAATTATGAGGATGGTGTTACAGAGTTTCTAGCAAGCATTTCCATCGAGGGAATGGCCCTGAGTTGATCCATGTAGCAAGAAAGAGAACATGCTTACAAGCAATATATTTGCTGTGAAAAGGGCACGCCCCTGGATCTTCCTGAAGTTATGTTGATAAAAAAAAGATTATGGCATATTTCTGAATTATTTCTGAACTCGGCATTATTTATAGTCTTCGTTTCATGT
>ZmG40
AAACTCTCAACACACACACACACACCCCTAAACTCTGGTACTACGCATATATATGAGGATCGAAGCAACCTAGTTAAGTTGGAGCCTGAAAGAGTCGAGCAGCTAGCTAGGGGATAGAGAGGAGCCAGGTGAAGGCTGCAAATTAAACCTCTGATCGGAAGGGCATCAGCTAGGGAGAATGAGAGGGTTTGAGAGAAAAGGGGTCCGGCAGTACAACCGGTCAGAGGTGCCGCGGATGCGGTGGACGGAGGAGCTGCACCGGCAGTTCGTCTTGGCCGTCGAGTGCCTCGGTGGCCAGGACGGTGAGTGAGTCGTCTTCCAATACCTTCAAATCGTTCTCCACTCCAACAGCATGCATGCACATGAGTCATGCCCGATCGAGCTGCGCTGCTAGTTACTTTGCCTGCGCCTGCATGCATGCATGCTTTGATTTAATTTGATTTGGACCCATATACAGCTTCTTAGTAGTTAGTACTATAGTATTTTTGTTGGGAGAGGTAACCGGTTAAGGCTAGCTACTTTTTCTTAATTCATTTCACCTTGTAGTTTTGAGGTTTTGATTTATCTCATTCCCCTTAATTAATTAATTAGAGCTGGTTTGGCAGGAAAATAGAGAGAATCCATGGGAAATAAATTCTTCCCTTGCTATTTAAATCATCCTCATGGATCACCTCTATTTCCATGGTCACCAATTCAGCCCTTAATGTTTAGGTTGTTAGGGAGGACTGAAGTTTGTTGTTTGTGGAGTCCACCCGGCCGGCAAAGGAAAAGGAAAACACGTGATTCACATGCTCGAACGATGAGCATCCATGAGATTACATATTCTCCTCCTCTCTCCTTTGTTCTATCATGTATGGGCGATGATAGCTTTTTGTGTTACTGATAATTACTGATAGATATGATCGATAATTGTTCATGGAATCTTCAAACGCCTCTACAGCCAGTTACTAATGATCTTCAGAGAGTTACTGCAAAAAGAGATTTGAATTACATATATACATGGTTTAGTAAGCTATAATTATCTATGACAAAGTTAATTTTATTTCATAAGCAAAAACAACTTTTTTTGCACCTACTACTAATGTTTATTTTGTTCTCAAATTTATCCTTCTTCCAAATTATTCTCTCAGATAAATCTTTTTTTTATTTCATGCTGATTATATTGATTATTGTTTGCAAATATATGGACTGGTTAGCATGCAGGCACACTTCTATATGAATTCGATAAGTCAGTACTCAGTCATGTATGAGAGTTCATTATATTTTCTAGCAAACACGTGTAAGGAAAAAATTCACACACACATATATATATATATATATATATATATATATATATATAGCTGCATCTATATCTATAAATACTTAAATTCGGATAATTCGGACATGTTGTTATATATAACTCTCTAGGTAGCTGCATATAATATAACCATCCAAATTAAACAGAGAAATTGACAACGATATTCATGCAATAATACAACCATAAAATAACCTACATCATATCAGTTATTTTTCATACAAAAGAAAATGATCATATGGCCTATGTGATAACGTATATATATGCACATATTCTCTGAAATAATTAACACTTAATTGGGAGAAATCGGGAGAAAGATCATGCCTCAGAATCAGCTGTACTATTGTACATGTGTGTTAACCTTTCGTTTTCTTCTGCCAAGCAGAAGCAACTCCGAAGCAAATTCTTCAGTTGATGGGCGTGAAGGGAGTTAGCATATGTCATATCAAGAGCCATCTTCAGGTATATATGGCATAAATATTTTGCTTGTATATTACGTGTATTAATGGATTGTTTGTATATCAAGAGCCTATACGTGTATTAATGGATTGTTTGATTTAAGGAATGCCTAGTCTATCATCTTCTCACTCCTCGCTTTTTTTTAGTTTGTAAAATGGAATTAGTTGATCCATCATCACCTTATGAGGCCTCATAATTAGTTAGTTACTGTTGAGCTCTAAAAAGAGCAGTGCGGACGGTCCGGCCCCGAGGCCGGACGGTCCACGGTCCGGACTGTCCGCGGTGGTGGCACGGACGGTCCGCGCGCGCAGAGTCAGTTAGGGTTCCTAGTTTCTCGCGGGATTTGTTACCTAAAACCGCGGGATTAACTCGGGAAATAGTTGGAAACGGATCCAGACCTCCCCCTTTATATAGATGAAGGGCTACGGCCGATTGAACCCCCAACAATCGAACCAATACCACTTCTATCTCGCATTTATTTCCAGCACAATTAGGAGTAGTTCTAGTCTAGTTCTAGTTTAGCCCTAGTTTAGTATTCCAATCCCCAAATTCTCTGTCTCTCCTCGACTCTACGTCGATTAGAGGAGTCTAGGTCGGTCTGCCCGAGCCTAGACAACTCCTAGGATCTTTCCTCCCCGACGGGGTCCCTCCCGGGAGCGAGATTCAGGCGCCGCCGGCGATCTTCCGCCGCCCCTGCGCACGCGCGGACCGTCCGGCCCTAGGGCGCGGACCATCCAGCCGTCAGGCAGGGGATCCTAGCTCCTGCACCAGGTCGCGGACCGTCCGGTCCTGTGCCGCGGACTGTCCGCGTCTGACCAGGGAGCACCGCCGCCTCGCGCCAGGTCGCGGACCGTCCGGCTCTGTGCCGCGGACCGTCCGCGCCTGACCAGAGAGCACCGCCGCCGGTTCTTTTGAGTGATTGGCGCCTCCAAAAAGGTGTCAACATACTTTTTGGCGACTCCGCTGGGGAATAGGTGTCTAGATCTACTAAAAATCGGCCCATAAATGGCCGGTTCTAAGGATCACACCAAGATCTCCACTACCAACATCATCAAGCCGGCCATGGAGGCGCTCCCGGCTGATGACCAAAGGCCCTTTGAAGACCTCGTAATGCGCGATGAGAAGGAGGTGATGCGGCAATGGAACGAACAACGCGACAAGAAAGAGGCGGAACTGCTGCATAAACTCTCCGAACGGCGCAAGGAGGCGGCGGACAAGTACTTGTCACACTTCACGGTGGATCGCCACCAGAAGATCGTCCGTCAAGGGGAGATCGATATGGAATCTCTCCTACCTCCACTGCAGGGTCCCGCTGTAAGTACTCCAGATCTATCTCTTACGACTTTCATGGATCAACGAGGAGATCCGTTAAAGCAATATGTAGATGAATCTATTAAAATGCATTTACGTGCATACGAGAAATCAGCTGCTCCTAATTTTCCATCGCGAGAGTCTAATACAGTGCCACCCACGTCAAACACATCGGCTATAAACGGGTCACCTTTGACCGAGCCATCATATGGTATGCCGATGCACGCTTTCGTGTCACCATCACAGTCGCAACCACTAGGCACGCGGCAGGTACTGGACGCGACCGGACCGTCCGAGCATCATCTTAGACAGTCCGGTTATACCGCGGACCGTCCGGCGTATTTCGCCGGACCGTCCGACCAGATGCAGGCCCGCACACAAAACACTCAGGTCGCACCGTACATGGCCGGACCATCAGGGTACAACCCTGAACACTTCGGCCCCATCACGGACCGTCCGGTGCATCACGCCGGACCGTCCGGATATGTTGCGGACCGTCCGCCATCTTATGTCGGACCGTCCGGATATGGCATGAACTGGCCGACGTATTACGCTGGACCATCCGACTCTACACGAGTCCATGCGCAGACTGCCCAAGTCACGCCATATATGGCCGATCCATCCGGGTACAGCCCTGGACCATTCGGCCCGATCGCGGACCGTCCAGTTCTTTACGACAGACGGTCTGGGTATGAGACTACCCACGTAGCACCATATACGGCTGGACAATCCGGATATACCTTCAGACCATTTGGCCAGGTCGCGGACCATTCGGCCTCTTACGCCGGACCGTCCGGATATGCATACGCAGAGCCGAGAGCTGCGCAATACGCACAGTTCCCACATTCATCGCAGCAACATTATGGTGCCCCACCAGCAACACATTATAATCATGCCATACCACCTCATGGACATAGGGTTGAATACTATTCAGCCACAAGAGAGCCTGAGGGGTATAGGGCAAGAGCTGGTGACATTAATAGGACACCTAACACACACCTCAAACATACCTGGGAGGAAAGCCGACAGAGTAATGTCAGGCAACCTGAAATCTCCACCCACAAACTCAATGGATGGTTGCCAGACATGGCAGAGAGGGTCAGAGATGAGGTAGCCGGGATGTTAAGGGACAAACTCGGTGTTAGTGTGTCAGGTACAGGGCAATCGTATCGGAAGCCTTATAGCCACCGATTCGACACCGTGCCATACCCACAGGAAACTAGAATACCAGACTTCTCTAAGTTTTCTGGTGAAAGTGGGAAAAGCACACACGAACATATAAGCCAATTCATAGCACACTTGGGAGAATTGGCTGATGGGGAAGCCTACCGCGTTCGTTTATTCTCGTTGTCCCTTACTGATACTGCATTTGCATGGTACGCAGCTTTGCCACCAAACTCTATTAACTCTTGGGAAGAATTAGAGCAGAAATTTCATGAACACTTCTTCTCAGGAGAACATGAGTTAGAATTGGCTGACTTAGCTTCAGTCCGACAGGGGCCTAAAGAATCGGTTAATGACTATATCCGGAGATTCCGGGACACTAGAAACCGATGCTTTCAGATTCATGTCGCAGAAAAACAACTGACATGGCTAGCTTTCAATGGGTTGCGACCCTACTTAAAAGAAAAATTAGATGGCACCCAATTCTTTTCACTAGTGCACTTACACCAGCGGGCTATGACCTGTGAAAGCCGAAGTAAGGAAACATCAAAATCGGCTAGCCATAAGATGCATCTAGTGGGATACGATAATTCGAACGATGAATCCACGGATGTATACACCGCACCGAACTGGTTTGGCCAGGACAGGCTAAACCTTCAGCGTGTTCTGCTTTACAGTCGATTCGAAAGAATCGACAAGAGGAAATTAAGTTTACTTTTAATGTTGCCAAATGCGATAAAATATTTGACGAGTTTCTGAAAAACGGCAACATTAAATTAACTCATACTATTCCTCCTCCTGATGAATTAAAGAGGCGTGCTTATTGTAAGTGGCATAATTCCTTTTCTCATGCCATCAATGATTGTAATGTTTTTCGTCGACAGATACAATCGGCCACAAATGAGGGTCGATTGGCTTTTCAAGAGATGCAAGTAGACACACAACCCTTTCCTGTTAATACAATAGAACTCACATGCAAAAAGGTCTTGGTTCGGCCCGAAATGGCCGATAATGGCAAAGGCAAGGGCATCGTCATCAGCAATCCTCGCATGTCAGATATATCACAAAAGGAGATTGCTCGAAAGGCTTCGGACGAGAAGGCTAAAAGGTCCGAAGACGCCGGGGGGCAGGCACAGTTAATAAACCAAACACATCAGCCTAGCCCCAGCATCGTAGATGGTCTGACACCTATGTGCGGACAATCCGGTACTCAGACAAACGTTCCGGCTAACTCAGCCGGACAGTCCACCTATGACCAAAGGTGTCAACCTCTACACAAAGCAAGGAAAAAGACGCAAGGTCAAAGCACATATAATCGGCTGATCAAAGTCGATCCTACTTATGATCAGTTGCTCTCCAAAAAAACTAGCAAAAAGACTGTTCCACGTGACCGGTCAACAAAGAAACCCCGGTCACCTGCTAAAACAAAACGGTCAAACAAAACGACCCGAAAGGCGACACAACAAGCATCACCTATTCATTCTATGAGACCAGGGTACTTTCCACCTATTTACTCATCGTCGGTATATTATCCTGTTCAAACATGGAATGGCACGATGATGAATCCATGGTACATGTATAGTCCCTTCGTCTATCCAGACTGGGGGGCACCTCCATTCTATTCCTTTTGATCAATTGGTCAAATGGTCATGGCCGAGAAAGATACAATCCGAAACGGCCTTTATATTGGTGCTTTATTGAATAATCTCCATATCGAAAAGCCGGTGACCTACATCAGGTTTAGTTCATATGCTTTTGGTTCGTCAACCTTCACCAAAAGGCAGGGGGGCATATGTTGAGCTCTAAAAAGAGCAGTGCGGACGGTCCGGCCCCGAGGCCGGACGGTCCGCGGTCCGGACTGTCCGCGGTGGTGGCGCGGACGGTCCGCGCGCGCGCAGAGTCAGTTAGGGTTCCTAGTTTCTCGCGGGATTTGTTACCTAAAACCGCGGGATTAACTCGGGAAACAGTTGAAAACGGATCCAGACCTCCCCCTTTATATAGATGAAGGGCTACGGCCGATTGAACCCCCAATAATCGAACCAATACCACTTCTATCTCGCATTTATTTCCAGCATAATTAGGAGTAGTTCTAGTCTAGTTCTAGTTTAGCCCTAGTTTAGTATTCCAATCCCCAAATTCTCTGCCTCTCCTCGACTCTACGTCGATTAGAGGAGTCTAGGTCGGTCTGCCCGAGCCTAGACAACTCCTAGGATCTTTCCTCCCCGACGGGGTCCCTCCCGGGAGCGAGATCCAGGCGCCGCCGGCGATCTTCCGCCGCCCCTGCGCACGCGCGGACCGTCCGCCCTAGGGCGCGGACCGTCCGGCCGTCAGGCAGGGGATCCTAGCTCCTGCATCAGGTCGCGGACCGTCCGGCCCTGTGCCGCGGACCGTCCGCGTCTGACCAGGGAGCACCGCCGCCTCGCGCCAGGTCGCGGACCGTCCGGCTCTATGCCACGGACCGTCCGCGCCTGACCAGAGAGCACCGCCGCCGGTTCTTTTGAGTGATTGGCGCCTCCAAAAAGGTGTCAACAGTTACTAATATGAGAATTTAGGTCATTCTACCAAATTTGAAGAATAGAACCATGATACACCGTACCACCTTATTTTGGGTGGAGTGATTATTCAAACCAAACACACCCTAAGTACTTTGCTAATATATAGGAGTATAACTTTGTTTCTAGCTATTGAACGGAAACACAACGTTGTTATATTAATCTCTTCCCAATAAAATTTATATGACCAGATGTACAGAAGCTCCAGCTCCAGTAGCAGCAGTACCCATAATCAGTCCTCCAGCCTCCAGAAGCTGACATCGACCACGGCGAGCAACAGCAAGCGCGTGTTCTTGAGCCGTGAAGATCATGCGTCACAGGCAGATGGCAGCACTCCAGCTTCAGACGAGAACATCTATACTACCATGCTCTGTGGTTGCAGCCACTCAACACCATACCAAATGTAATAAGCGCGTCAACTAGCATAAATCAGTCACAATTTCGCAATATATATATCTTCAAACGATCGAACAGGAAACTGTCTGAATTCCAGATTTGAAGTTAAATTTGACTGTTTTTACTTGCAGACGACCGTCGCTAGAGGGAGTCTTCAGAGGCTTGGAACAAACAAGAATGCTTGCAACAACAGAGAAGGTAATCATATGATTTGCAGACAAAATTTACTCAAACAATAATGCTTGCATGCATGCATCATGTACCATTCGGGCATTCCCTACCAGCTTTATTTTAGTTGTATGCATGATTAATTAGGTGGCAGGCTGCCAAACTCCCATACTGTGCTGCCGTGTATTATTGACTACTGTTTATGCCCTACTCATGGATGCATGGTTCAGACTTCAGACCCTTGGGCAAGATAGAAAATGTCTCTAAATCGAATGCTTCTAAAGTCGATTAGCAGGCCAAGTCACACTGAGAAGCAGCACACCGGATGCGACCTCACGCTGTCGATCGGCCTGTGGGCGGAGGATGCGAGCAGCAACGACGTCGACGGCTCGAGCTCCATCAGCGAGGAGCTGATGCCTGCTGCTCCGGCAGCGGGCGCTCGCCGTGCCGCCGCCGTGAAGGAGGAGAGCGAGGCGGCGGCTCTAAACCTGGACCTGACCATCTCGTCGTCTTATTGGCTGGCCCTGACGAGTGACGACGGCGCACGCCGACGCACGGCCGGCTGGCGGCGCTAGCTAGCTGTGCATGACGGGCGTAGGTACGCGCGCATCTCATGCACAGCCGCAGCAGACTGTGATCAGGCCATCAGTACCCGACTGTATATGTGTGTATATGCTAGTGTTAAATTAACAGGATCTCTAGGAGTAGATTATTCTATTGAGTAATTTCGGGTTCTTAATTTCTAGAACAAAACTGTATTAGATTGTTACCGTCATTAGGAAGCACAGGCGTGTTGGAGGATGTAAATCCGTCCGCCATCAGGTTCGTTGATGAAGGTCGATGCAGCGAGGTTGTCAAT
>ZmG41
GAAGTAACCCCTCCCTCCCTCCCTCCTCGCTTGCTCCTGCTGGAGTGGAGTCGAGCCTGCTGCTGCCGCTACCTCCTCCCCGGCGCCAGGAGAGGGAGAGGCGAGGAGAAGCCGCGGCCATGAGGGAGGAGGAGGAGGCCAGCTGGTTCGCGCGCGGCGAGGAGCAGCAGCTCCTGCGGCCGGACGAGCTGATGCCTCTCACGCAAACGCTCATCACGCCCCATCTGGCCGTCGCCTTCGACATCACGACGCACGGCGCCGGCGGGACGGGCGCGGCGGGGGGCGCAGGTGCGGGGCCCGGCGCGGGCGGCCCCGACATCAACGGCGGCGGTGCGTCGTCGGCAGCGGGTTCCAGCGGCGGCGGCGGGGGCGGCGGCGGCGACGAGCCGGCCCGGACGCTCAAGCGCCCGCGCCTCGTGTGGACGCCGCAGCTGCACAAGCGATTCGTCGACGCCGTGGCGCACCTCGGCATCAAGAACGCCGTGCCCAAGACCATAATGCAGCTGATGAGCGTCGACGGCCTCACGCGCGAGAACGTCGCCTCCCACCTCCAGAAGTACCGCCTGTACCTCAAGCGCATGCAGGGGCTGGGCGGCGGCGGCGGCGGGGGAGGAGGCGGGGGCGCGGGGGGAAGCCACTCCTCCGGCTCCGGCACTGACGCCGCCACCGAGCACCTCTTCGCCACTGGGCCCGTCCCCTTCCTCCCGCCGGGTCACCGCGCGCCCGCCGCCGCCGACAGCTACCCGCCCTTCTCCCCCATGGGCGGCGCGCACCACCACCAGCACCACCAGATCGGCCACTTCCACCACCCCGCCACGCGCCCGCTCGCCCACTACGGCGGCGCCGCTGTGGGCGGTTTCGACCACGGCTTCCTGAGCCGCGTCGGGCCACCCGCCGGGCCGCCCGGGATGCACCACCGCATGGTCGGCGGCGGCGCCGGGATGGGGATGATGGCGCCCGCCTCCTTCGCCGACGAGATGGACCTCGGATCCCGAGGCGGTGGCGGCAGCGGCAGCCGCCGCGAGCTGACGCTGTTCCCGACGTCCGGGGACCACTGAGCGCCGCCGGCCGGGGGCTCCGACCGACGACGGCGATGGGCATCGGACCGCGGGCGGGCGGGCGGCCGCCTCCGCCCTCGGGTACATATACAATTCGAAATTCGTTTGCTTCCTGCCCTCTCCACCTCTCTGCTGCGCAACCCGCCGGCCGCTGCTCCCCACAGAATCGGCCTACAAATCGAGCAAGGCTCAGTCTCATACCTCATAGAGTCCAAGAATTGTTGGGAATTAGCAGTCCGCCCATGCGTTCTTCCTCTCCTCCTAAGCATCCCGTCTCGTCGTCGCCCGGGCCCGGCCCACCATTGTTGTTGCCCGTTGATATGTTCCCGTACTGCTGCTATCTATCTGTCCTCCTTCCACCATTTCTTGTTGCTGATGACATAAAGGTTAGAGCCGTAGAGATGATATATTTTTAGAGGTGTACACAAGGAATTGTGACTCGACAAAACTTTCTCGCCTCTCCACCATCGTGGGAGGAAGACTTGGATCGCGCCAAAAGATTGCAGGGCCGAGACCCCTCTGCTCTTGAACGATGATGCCATGCACGCGTCCCGTCAAAGAAGTGATGCAACCATTGTGCATGGCATGATGATAGTCGGATCCCGTGGGTGGGAGATCCAGAGCTTAGTATTTTCTTCCCTTGACGGAGGTAAGAGCTATTATTATGATAATAATACAGTACTAGTATGTAGCATATGGGTTGCGGAACTCGATCACACTAGCGTGTTTCTGCCTCCCTAGAACATCTCAAACTGGATGGGATTGGGAGTTTGTTGTAGCAAAAAAAGCTGTAGCCATCACCCACCCAGTCATTTGTAAATCTGCGCGACTTAAAAAGAGCTTTTCTGTGTGGCCCCGAGACAGAAAGACCAGCTTGAATCATGCTGGAGTACTAGCTAGTACAGTGGTGGTGCTTTTATGTTCTTGTATACTAGTACTACTACAACCTACTGTGCTGAATCCATCCATGATCTTAATGCTC
>ZmG42
ATGTATCATCAGCAACAGCTCCACACCCATAACCAGCACCTGTCCTCGTCAAGGCCAGGCTTACCTCCTGAGAAGCAGTTCCTCCTGCACGGAGCAGGCGGCGGCGGCGGCGGCGGAGATGCAGGGCTCGTCCTCTCCACCGATGCTAAGCCTCGCCTGAAATGGACACCCGAGCTGCACGAGCGTTTTGTTGAGGCGGTGCATCAGCTCGGAGGCCCAGACAGTGAGTACCAAAACGCTAGCTCGTATACACACGGCACAAACATGGCACAGAGCCTTTGTGATGGTAGATTACCTCTTCTTCTAAATTAAGCCCGCGTGCATGCATGTCCAAACTCTCGCAGAGGCCACGCCGAAAACCATCATGAGGCTCATGGGGATCCCTGGACTCACCCTGTACCATCTCAAGAGCCATCTCCAGGTACGTACGTGCGTACATCTCGATCAGATACTGCTGTTGCTGTCAGAGTATGGAATGGTATGGCATGGAAAACAAATTTTGGCTTCCCGTCGTCACAAACTAAGATAGATGTGTTTTTTTTTCTTTTTCTGTTTGTCTCATAGAAATACAGACTCAGCAAGAACCTCCAGGCCCAAGCTCATACTGCCAGCGCAAAGAATGGTAGGCTGCATATATAAATGCTTCTTAATACAGTGTAGCTCAAGTAACTGAAACCCCAGCCGTCCAGTCCAGTGCGAGAGATGTGCTAAGCCTGCTTGCCTCTGTTTCGCAGCGTTGGTAGGCTGCCGGACGGGAGCAGACAACGCCCTATGCCAAGGGAGTGCTTCACCGCCGCCACCACCGCCGCCGCCGCACCTGAACCTAGAACCGCCGCAGATAAACAGGTGAGGAGCGAAGAAGCCAGCTAAATTTGTTAACAGCTGGATGCATTCTTCTCCAACCTTCAGAAGGTGTGACACGGTTCGGTAATCTGGCAGGTCAATGCACATAAGTGAAGCCCTCCAGATGCAGATCGAAGTCCAGAGACGGCTGCATGAGCAGCTAGAGGTATATACAAATACAAGCAGCAGCTCTCTAGTTTTATTAAGATATATATCTATTGCATAGCTCAGCGTCCCCGTGATATAGACATATATAATGCAGAAGCACCACTACCTGTATATAGCATCAAAAACACTAGTAGCGAGTTCATCGGCAGGGAACTGTTTCCGACAGTGCAAATTAAAACTGCAGGGGGGAACGAACCAATTAAAAAAAGTGAGAACACCCTGTCGAAGAAAAAAATAAATACAAGTGTTAAAAAAGAAAGTAAAGGGGCATGCCAAGCCCTATGGTCGGATCCCGAGTCCTGGCACCGGGGCGCGAGAGGCGGCGACCGCGGCCGGAGTTGGAACCATCTGCCCTGGCCTACCATTCCGGTCATCGTGAGTTCGTGACGCCGTTGGATCTGGGGTATTATTGGGCCTTCCATTCCAGAGGCCGGCGCACGCACGCACCGTCATTTCGGCCCATAAACTGGATTCGCCCGCGACTAATTCGGAGCACACTTTTCCTTGTGCTGCACCTGCACGGCTTGGCTGGGCTTTGGCCCATTTCCTCTGCTTTCAGCATATTTATATATATTTTTTTCATTTTTCCCATTGATGGTGCAGGTTCAGAGACACCTGCAGCTGCGGATCGAAGCGCAGGGCAAGTACTTGCAGTCCGTGCTGGAGAAGGCGCAGGAGGCGCTGGCCAAGCAGAGCGGCGGCGCTGACGAGACGACGACGACGACGCAGCAGCAGCAGCAGTTGCTGCTGCCGGATCTCATCTCGAGAGCCACGGCGACGAGGCGCGGCAATGTCCAGCAGGAGCACCTCCACCAGCAGCACCACCTCGGAGGCGACGGGTCGGTGGACAGCTGCCTGACCGCGTGCGAGGGGTCTCGGTGCCAGAGGGAGAGGGACCAGGACCTGCTGTCCATCGGCCTCTCGTCCGCTCCGCCTCCCACTCCCACTCCCAGCAGAGGCTACAACGACAGAGGAGGCGGCGGCAGCGCCAGCTGCGAGGAGTTCCTGCAGTTTCTTGACGAGCCCAGCAGAAGAGGAGCAGGAGGAGGAGGGTCCTCGGATGAGCAGCAGGAGCTTGACCTCAGCATCAGCGGCGGCAGGAGCAATCCAAGGCCTCGCGGCAGCCAAAGCCAAAGGATCGACCTCAACGGATCCAGCTGGAACTGA
>ZmG43
ACTAAACACAATTCGATCGAGAGCGAGCGAGCGAGAGAGAGAGAGAGAGAGAGAGAGAGAGAGAGCAGGGCTGAAGAAGTTGGAGGAATCGCTGCCAGTGGAAAGCGGCAGCAGCAGAAGCAAGAACCAGCAAGAAAGGGGAGAGAGAAAGCCGAAGGACTTTTCCTCGGATTGCATCCTTCGCTTTTGAGGGAAGGAGAAGGACCCTCTCTGTCCTCGCGGGGGGCGGCAGGAGGAGCAGATGTTCCCGCCTGGCCTGATCCACCACCGCCCTGACGCTACCGCTCCCGGCGATGGGCCACCGCGCTCCGGCCCCGGTGGGCCGAGCCTTGTACTGACGGCGGACCCCAAGCCCAGGCTACGGTGGACGGCCGACCTCCACGAGCGTTTCGTCGACGCCGTGGCCCAGCTCGGCGGACCCGAGAGTGAGCTACCCTCTCCTCCCTCTCCAATCTCGCAACTTTGGCGGTCCTTGGTTTTGGCATTGGAATAGAGAGCATTGCGTGCTTGTTGCCTTGTTGGTTAGTGCATCCATTGGGTGTCTTCCTTGGTCTCTCGGTAGCCGAGATTTCGTGGCGCGCGCGAGGTTCCGTTCCGGATTGAGGATGCTTGCGCTGAAACCGTCGGAAAGTTTTGATCGTTAGTGTACAAATCCTGGAATTTAGGCTCGAGCTAAACGCAAGTCGTTTGGATAAGTGCGCCGTGCATTTGCGCTTCCGATGTCAGATCTAGCGTGCCCGAGGTAACATGGTATTTGGGGCGTGCATGAATGAAGTTTATCTGCTTTCTTGCTATGGAACATATTGAGAGATGTGGCCTGTGTTTCTGCTGCATGCAGAGAAGATGGGTCATGTTCATCGTGTCCGGTCATTATGTTATGGTGACCTGTATTGATGAAGGTTGATTAGTGTGGATTTTTTAACGTAATTGTTGAACGCAAAATGTGACATGCGGACTGTCCGCCCCGGGCAGGACGGCCCGCGGTGGTGACGCGGACGGTCGGCTTTCCGGATTTCGGCGCCAACAGTAATGTTGGCTGCTGGAAATTGATCTGTTGGGGCTAGCAAGAAGTGTATAATGTTTTCTCTGAGATACTCCTCTCTTCAAATTATAAGTCATTCTAGTTTTTTTAGTTTTTAGGTACATAGCTTTGCTATGCATCTAGACATACAGTTTATCTCAATGCATGGCTTTTGCTATGCATCTAGAAAAACCAGAACAACTTATAATTTAGAACGAAGGGATTGCTTATTATACACAAGCTTGGCTCTTGCATATTTGCACTCTATATAGTTTTTTATTGTTCAAATTTTAGGTTTCAAGCATTTTATTTCTGTAATTTTTTATATAGATTCATTTTTGGCGCCAAATATCCTGGAAATTCAGCTATAATGTCAAACATTCAAAACAAAGGAAGTATATGTTTCCTTGTCGTTTTGGTGTTCCACCGTTATTTTTTGTGTGAACTGGGGCAGAGCAGTCACCACTGCCACCGGGTCCATTTGGATGTCAAATTGTCCCTCCAAATGGTAGTATGCAATTAGTCATTTGCTATCACGGAACTAGGAGAGCACACTAATCTAAATTCTTGTTTCTTGTGTTTTGAAAATATTTTTAATGAATGAATAATTTTGCAGAAGCAACACCAAAAACTATCTTAAGGACGATGGGTGTCAAGGGTCTTACTCTTTTCCACTTGAAGAGTCATCTTCAGGTACTTCATCATGCTCACATGTTCCTCAAAAGTCTTAAAAACAACTGGTTCTAAATGTTTCTCATGTGATCAGAAATATAGGTTAGGTAAACAATCTGATAAAGAGGGGTCAGAGCAATCTAAAGATGGTAAGTTGTTATCCAGTTAATGTTCAATTCTTTCTGTGGTGTTTCTAATTTTTTTTATGATTTCAAAGTTCAATTTGAATCAACGCAACCTGTATTTTATTAACAGGTGCACTTTTTCTTTATGACACTCTGTATGATGTTTATTGCTATTATGATTGATCAATGGTCTCTATGTGTTAGTTTCCTTATTGTTTTTTGTGAAATGATATATCACCTATGTGTGAACATATAGTATGTAGTCTTTTATGAAAGATGGAAGTTGATGATAACTTTGTAAAGGAGAATCTGGTCTTTTCCTAGTTATAAAATGGACATCTGTTGTGGATCAACAGCGTCTGTGGTAAGGATGCAGAATGAGACTAATAAGGAAGACTACAGGAAGGGTCAGAGTAGTCTGTTCTTATGATGACTAAATATGCAGGATTTTTTAGTCATAGTGAGGCTATGGTTGATAGGGATGCAGAGCAGATTGATACTGCCGAAATTACTGCATCATGGGAGGTAGAAGAGATGGCCTGGACATTTGTTACTTGATTAGGATGTTGGTGCTAACAATAATTTGTAAAGGGATTTGGTTATATGCATTTCCAAATGCCCTATCCAAACACAAATTGAACTTGCCTCATATACACCTGACACCTCACATGAGTATACACACGTGTACTTCTAAAAATGATACAGTGCTGATGCATATTGTCATTCTTTGCCAAGGCCTACAAGAGTATGTTCTCATTTTCAATTTCAATTTGTTTTCCTAGTGCAAATCAAGTTGAAGATTTGGATTTACCACTCGGTGGCTTGACCTCAGTTAGGTTGAGTGTGGATGCCAATCATCACTGTTCTCCTGTGATAGAGTAATGAACCATGCAGCATTCGGATATGTACCTAGAGGGGCGGATGATGATCTGCTAGTGCGAATATGATCCTTCAAATTCATCAACATATATGCTCATGAGAATGTTGAACCTTGAGACCCAAGCTGTAGTACAGGGCTATGGACATAGTAAAGACTACAGATGTAGCAGATTTTAGTTAGATCTGTGACTCATAATAAGACAAAATTAGCTCTTTCAGTATCCATCCACTTGGAATAATCTCCACCCTTTCTGTGTTTTAATATTTTTAACTTTTTTTTTGAAGGATCACCTGACCACCTCTCACTAGAAGAATTTGTTTAGGAAGAAGCATGTGACGGTTTGTTGGTGAATATTTTTTTTTCTTTCTCAAATATGCTGGAGAACTGTGTATATTGCTTTAAGACGAAAATTTAAATATTTACAATAACCCCACACACTAGACAAACTTCAGGTTACATACTCGGCAGATATAGAAGATAAACCCGACCAAAGCTAGCTAAATGACCTTAAGTGGCAGCAACCTCAGGTTGCACCAAACTCCGAGCTTCTGCTAAACACCAAAGGTGTCCTTCCTCAGTTACCTGTCTGAGGATTGGCTGCATGCTTATTTGCTCACAAAATTTTCACATGAATTGTAGCAGAAAACTATGGATTACTATAATGGATTTGAATGTATTGAGATCTGCAGTGTGAGCACATCCCTTCTAATTTGTGCGGCATTGGCTATAAATTGGGAAAAAAGGAGAGACATTCATGTTAACTGTTTATGAATTACAATCAATAGTCATGCTTCTTATAGGATCACCACACTACGACATGCATAATCATGTCCAGATGGAGTCCTCCAATTGCATCTGCATATATGCAATGAATAATTGAAATAAAAGGAACAGATTTAAAACCATATGTTTCTTTTTTTGGCACCACGGTGTTTGCTTATATTATTACTAAACTGAAAGGTGTTGTCATTGCGTACCACCTTTCCTCTGCAGTTATTGTATCTTTACCAAATCTTTAATCTGCAGGGAATTTTCTGTTTAAAAGAGCACCACTAATCTCATATGGACTAAGACTAACTGTATTATACTGCATGGTTTAGTATTATCAATCCTCAGTCGCAAGTTATGAAATAAAATAGAGAAATGTCTAGTTAAAACCTGTGTATGTATGTGACATGTATATAGCTTCTTACCATATGGCATATGTTCAAGTTATCCATTTTTCTTGGGTTTAAAGTTTGAAAGAAGTGAAAGTTATTTTGGTTCTTGTACTAATTTCTGTCCTCTGTTTTCCCCAAATTGCAGCTTCCTATCTTCTAGATGCTCAAAGTGGAATGAGTGTGTCCCCTAGAGTTGCTGCCCAGGATATGAAAGAGTATGGTTCATCAGATGTTTCTTGTCCAGCATATTATTCTTCTTTTTAGGCAGACTGAGTACTCTTAGCATATTTGCTGTGATTGTGCTATTTGAAAGAGATAATGTCATGATACTTGCTGCAGAAGCCAAGAAGTTAAAGAAGCACTGAGAGCGCAGATGGAAGTGCAACGAAGGCTGCATGAACAAGTGGAGGTAATTCTGGTTATTTGTTCTATTATGCCCTTGAATTAGTTTCCTGAATTCTGTAAAGAAAAAAAGCCACCTCTTGTAGTTTTGCTTTTGACCATTCATTGAGTTAATTTGGTAATATATTCTTTATATGCAAATGATGCGGAATCCTTTGGTTTCGCTTATCCATATATTCACTTTAACTAGTGAACTGCATATGAGTCAATTGTTCTGAAGGAATCATGAATCCAGCATCGAAAGTTTCCATAATCTGTGTGTTCTTGCTTGGAAGTAGTATTGTTAAAGGGTGCTTTCATGTTTGCAAATAGTATGTTGATTAAAGAGTTTCTTAATAAAAGTAAAAAAAAAAGAGCAAATCTCAGGAAACAAACGATTAGTTCAGGAGCTGACCATAACTGAAACATTGTGGACAACAGGACCTTCAGGGTATGTGCTCTCTATGGAGCACATCTGAACGACTGGACCCAATGTGGGATGCATCTATTTGTAACAGTCGCAACAGTTTGTGCTTGTCTTGAACAGCTGCGTACAAGGCCTGCTCATTACAATCCTTGGCTGGTTTTACTATTGTAGCAGGTCCAAAAGCGCGTGCAGATCAGAATGGAAGCACTTGAGAAGTACATCGACAGTATCCTAGAGAGCGCATGCAAGATGGTTACTGAACAATTTGCTTCGAGTGGCTTCAGTATCTCCAACCCTGATCTCCCGGAGATATCCCCTGGAGGGGTCATGTGTGGCTCCACGGACACGTTGGGCTCGTCGGTGTTGAACCAGCTTTCTGTGAGCTCCATCGACTCGCACAGTCCAGGAGGCAAACCTTCTCCATCAGGCATGGAAGGTCCGACACTGCTCCAGAAGTCGCCTGAGCTCAAGCGGAGGTCCTCTTGAACTGTGACAGCGAATTCTGAGGTTGGCGGTGATGGCTGTCTCTGTGGAGTGTCTGAATATGGTGGTGACAATGGAAATGGTGGCCCAGTCTTGTGGTAGCTGACTTTCTCTCCAGGTAGCAGGACGTGCTGTGTTTGTTGATCAATCCAAGTATCAAACGGACCTACTATGTTCATGTGAACTTCCTCAAGTGCTAGTTAAAAAGTTTTCATGCTTCTGTCATGAGATTATGATCCTAGTAGCATCCTTAGCACACTTGAAACGTTGACTCGTGTCCTAGTGTCGTTTGTGTTAGTCCATATGTGAACAATGATTCATGTTGGAACATGCTAGCTAACACCAGATGATTCAAGCTTCGTATTTTTGTCTCAATTGTCCATGCAGGCTTCCCAGCACTTGCTGCAATTTATTCCCAGCACTTCCTGCAATTTATTCGACTTAAAGGCTACTGTATTTAGC
>ZmG44
CTCGACTCTCGCGTGCAGAGTGAGCGCAGCGGTCCACCACGCGAAAGGCCGACTCCAGTTCTCCCCCTCGCCTCACATCTCATTCCTCTCCTCTCTCCTCCCCCCCTCTCGCTCGAGCTCTGTTGGAGGCAGGAGGGCAGGCCAGGGCGCCAGGCCAGGCGAGGTGGTTCGGTTGACGAGTTCTTCCTCTTCCTCGACATCGCCGATCCCGCCACGCGCTGCCCGCAGCGGAGGTGAGGTCAGCCCTCTCCCGGCCTCGGTTGGTTCTGCTGATTCGACCTCTCTCTTTCGCCTCTGCGCTCGGTTAGGATCATGATCCGATTCTGTTTCGCTTCGGTTCCTTGTGGTTCGATTAGTCAGTTGGCGCGCCTTAATGACCTAATGATTGCCTTTAGGTTCAGATTGGTGGATGGACTCGTACGAAGTGCGAAATTATCCTAGATATGTCAGCTAGGCTCGTGGGCGAGTGGAATTCGGGTCGTTCTCGGTTAGGTGGTGCTTTGCCTAGCGATTTATTCGTTGATTTCTTATATATATCTAATGTTTTGAAGATTGTTTGTCTATGTAGAATTTACACGGAGTGCGTTTAATCCTGATAGTAGAGACACTTACAGACTAGTTTTAATGCCATGAACAGAGAATCAAAATTGTATAATAGCTTATTTCACAATGTAAAAAGTATGGCTTTGTTGCCAGCTTCTTCCTGCTACCGAGGAAGGACCTTAAACTGCTGTCTTTCTGCTGCTGAGATCGATTCAGACTGTGTGATATGTTCTCATTTTAATTCGATGGGCCTGTTGCCCAAATGGCCCTGCAGTCCAATTAAAATCGGCTATGTAGTCTGACTCATTTGTTGAGCAAAGGCTGACTTCTGGTTTAGCATGTACTTTTTATGACGTAGTTGGATTAATGATCTGTTTCATGGCAAGTGTATCATTCAATTTATGTTGTCAAAGGTTCCTTGTTGTCACAAACGTGAATGCCTTTTCTCTAATTGCAGACACAATAATCTTAGGTGAGGAGCATAGTTCAAAAGTCAAGATAGAAAGGGCATTGGACACTGGAGGAACGTTGTGTTGGTGGTAACTGAGGTTTGTGCTTGTTTGTAGATGGAGAGGTTAAGCACCAACCAGCTCTACAGTTCTGGTGTTCCTGTAACCGTACCAACATCTCTGCCTTGTATACCAGTCTCTCTGGATGAGAGCTTCCCGAGGCTTCCCGATGCACAGAGTGTTTTGATGGAGAGAGAATTGAGGAGCACTCCACTACCACCTCACCAGACAACTGTTGCTCCTATCCGTGGTCTGTTTCACTCCAATACTGGATCTGTTGGTCCTTTGTGCTCACCTCCGTCTGTAAGGTTCTCTTCGCATTCAAATCCTGAGCAATACCCCAACCACAATTCATACAATTCTCAAGTACCAAGCACTGCAAGTTCCTCAACGCTGAATTATGGGTCACAATATGGAGGCTTTGAACCATCCATAACCGATTTCCCAAGAGACATTGAACCAACTTGGTGCCCCGATCCAGTTGAGAGCATTCTTGGATACTCTGGTGATGTCCCTGCTGGGAATAATTTGACTGGGACCACTTCTATTGGAGCTTCAGATGATCTTACTAAGCAAACTGAATGGTGGACAGAGTTTATGAATGAGGATTGGAAGGACATGGTTGATAACCCGACTTCCACAGAAACTCAACCGGTACGCTAGTTAATTATGCCATTTTTGGTGGGTGGACTTTTTGTACTCCCGTTTGTGCTTAGTATTTCCTAGCTGTACGTTGATGCCAAATCCACAAATCTGTAATCATATTGTTGTTGTCCTACAGGCTACACGTCCTGTTTTTTCCCAAAACAAATGCTTTGTAATCTTATTTTCATTATATCTTGTTTGTATTGATATGATATAACAAATCTACACTTGGAAATCTTAAAAAGATCATCTTTTTGCTGTTCATCACACATCCAGGATAGTAGTGACCACTGATGTTATATGCAGGTTCACATCATGCATCTCATTCTTTTTCGAAATCACCAATGGGTCACAAAGTTTCTGCATTTTTTTACTACTTTAATAGGTCAAGACTCTTTTTTTTCACTTTGGATCCTCAGACCGAGCTGTTTGACATCTAGACTGCATGATCACTAAGCTGCATGTAGGGTGTTCGGTGTTGCCTCAAGTGACTCCAGTCAGATTTGACTTGGCTGTACAAGTTCACATCTTGGAATTTCACATGAGGAAAAATTTAGCAGGGTCCAGGAGGTTTGCTGTGTTAGCAAATGGCAAGACCAAATATGGCAAACTTGCTGTATTGTGCTCTTAGTTGCCTTGGGGATCATTTTTAATAAAGCAACATATATAATTTAGGAATTTGCTAATTCACTTGTTTGAGTTCAGCAGTTTTATTAAATGGGTTTTGAAGTTGAAAATTAGGCATGCATTCGCTCATCCTTTACAACATTCAGTTTCAGCTATGGTAATAATCAATCTTGTATTGGCTAGGTCACTTTTCTTTGTTATAACCTTTACTGCACTATACTCTTTGTTTATAGTCTTTATGCATTAATTTGTGTTTCACATAGGTTGGGCAACCTGTGCAATCATCCAACTCAGTTCACCAATCAGCTACCCAACAAACAGTTTCATCTCAATCTGTTGAACCGTTGGCAGTTGTGGCACCCTCACCCACTGCTGGCTCCAATACTGGCAAGGCACGCATGAGATGGACTCCTGAGCTTCACGAGCGCTTTGTGGATGCTGTCAATATACTTGGTGGCAGTGAAAGTGCGTACTGCTTGCAGACATATGTCTCCCATGATTGATTCGTTTTGACATTTTCCTTAAATTGTTGCAGAAGCAACTCCTAAGGGTGTCCTGAAGCTAATGAAGGCAGACAATTTGACCATTTATCATGTAAAAAGTCATCTTCAGGTCTGATATCTAGCCCTATTGTTGGACGTTATTGAAAATAGCTGAAAATTATTCTCTATCTGAATTTTATCTAACAATGTGTTTCAGAAATACAGAACAGCTAGATACAGACCAGAGTTATCTGAAGGTCTGACATGTTCCACTTCCTATATGTTCCATTTTTTTTGTATTCATTACTTCAATTCTTCAGTTGTTTTTATCAAGTTTGGTGAATTAATATTTTCAGGCTCTTCTGAAAAGAAAGTGGCATCAAAAGAAGATATACCATCTATTGACTTGAAAGGGTATGTCTGCATCTAGGATTTTGTTTGTTTGCACCGCATCAAAAGTGATGTTAGCCATAAAATCAAAGCAGGGTAGATGAAGTGGCGCCAAGCATCTGACATTCTATATGACAAGAGGGTACCGTAGAAGCTAAAAGACAAATTTTTATAAGGCGACACTTAGACCGTAATGTTGTATGGTGTAGAATGTTGGCCTACAAAAGACATGTTTAACAGATAAGTGTAGGACGAGGGACATGAGGACAAGGCACAGCAGGACGGGGGGCCTGTAGGACGAGGGGACGTGGCACGACGGATGAGAGTGCGAGGCGGCCGGCGGTCTGTAGTGTGGCAGCATCGCGTGCGTGCACAAAGTGCGCGGCGGCGGATGGAGCATGGCTCTGTAGGGGCTGAGAACAGAGAAGGTTGCGGGCTGCACAAGTCTTAACTGGGCCAGGTCCATTTCGATGGTTGAGGCGCTGGGCAAGAGTAAAACATGACGTTTAATGTATTCATTGTTTAAACTACAAAACGAGGCGTTTAAACGCTAGAAAACGACGTTTTACATCAAGTTGTAAAACATTTTAATGTTTTAACACCCTCAGAGTGTTCTGTCATCTAAACATCATTTTAATAACATTGATTTTTGTTGTTGTTTGCAAGAATAGAAGCATGATAAGTTCACCAATCAATTGTCAAACAGATATGACATTTTGTTTGTGGCTTTGTGCATCAATTTGCTTAAACACAACTATTTTCAGAACTACTTTTTTAGTGAATGTGCCATCACAGCATAGATTCATGAAGCAGCATTGCCCATGTATTTTGATAAATTTCAGCTTCCTTCTCATTTTTGAATAGTTTTATTATTAAGTTGGATGCACCAATCAATCTAACCCAAAAGTTTAAGCTAATAGAAAGAGGTGGACAATTCACTTATATTATATTCCAACACTCTCCCTCACGTCGAGTCTCTCTTGGGTCTCGGATGTGGAAAAGAAGTGAGCAACAATTATTTTATTTTAATTGTGATAACCATGATTCGAACTCGAGACCTCTGTCTTTGATACTATATTAAGTTGCATGCACCAACCAATTCAAAGCTTTTAGGTTGAATTGTTTGGTGCATGCAACTTAATAGCTTAAGCTGATATGAAGAGGTGGACAATTCACTTATATTATATTCCAACATTTATGTTCAATTTCAAATATTTTTTCTTAAAACAATGGTTTATTACTTAGAACAACTTACCGTGTTAGAGTATCCGTATCGACAAATTACTTTGTTATGTGGTCCTGTCGTCCTGAGCTTTGGTTCTTTGTTTTAAGTGTCTGGCTTCGTAACATCATTTTTATATATACTACTGCAGGAGTTTTGATCTCACTGAAGCACTTAGGCTCCAGTTGGAACTTCAAAAGCGGCTTCATGAACAGCTTGAGGTACTATTACACTTTGCTCTGCTTTCGATTGATGTCTGAAAGTGCAAGGGTCTAAAATCAGTATAACTTAGGTGTTGGTAGAACATTTTATTGTACCATATTTTCCTTTGCATCTTGAGCTTGTAACTCCAGGAGTTTTTGAAGTTTGTTTTTATATGCGACACTGTTGTCCTTTGCATCTTGTGCTACAGGTTTAATTTGCATTATTTTGGAGCTTGCGTTGTTTTTTGTAATATGCTCTCCAAATAAAATAATTGCCCATTTAGGCCATGTTTGAATGCACTAGAGATAATAGTTAGCTGCTAAAATTAGCTGAAGAAATCCAAACAGTCTAGCTAATAGTTTAACTACTAGCTATTTTTAGGAAGTTAGCTAATAATTAGCTAGATATTTGTTAGCTAGCTAATTCCACTAGCAATTTTTTAGCCAATAACTATTAGTTCTAGTGAATTCAAACACCCCTCAGTATGGTTGATTCTTAAAAGTGCATGTAAGTGTCACGACCTCTATCAGAGTGTCTTTTTCTTGGCAGAATTACTAGAATGGCAGTTGCTTCATTGGTTGATGAACCGTAAGCATTACATGCCAATAGGCTTCATATTTTTGTTTTTTTAAAATATGCTAGGTCTACCATAACTGGTTTATACATCCCTGCTGCTAACCACTTCAGATTCAAATTTGAGCTAGCCAAAAATCTGAACTTAATGTTTGTCCCCGAAAATTATCTTGTAACCTTGTCTGCAGCATACTGTATCTTACAAAGTTCATCGCTATTGCTGTTCCATGGAATTTAGATACAAAGAAGTTTGCAGCTAAGAATCGAGGAACAAGGGAAGTGTCTTCAGATGATGCTAGAGCAGCAGTGCATACCCGGGGCAGAAAAGGCGCAGGATGCTTCAACCGCTGCAGATGAATTGAGGTCACCTTCTGAGATTCCAGAATCTTCTACCGTCAAGGAAGTTCCAGAAAACAGTCAAAATGGATCAACCAAGCAAACAAGTATGCACATCTATATGACCGAAAGGTTTTAGCTTATGGTTGTGTGACGACGAGGCACACAGATCACTGATGTTTCTTGCCTTTTGTTTCAGAATAAGCTAAGGGCCGATGAAGTTGCAAGCATGAAATGTGTTTCATGATCCGATTGGCTGTTTCCAGGCTTAAATCAAGTTGTTTTTGTCCTTCCGTGGGAACAGATGAACGCTATAGTTAACTTCCTTGCAAAGCCTGGCTAGGTGCATGTAACTAGGAGTTAGTTGTATATTACCTACCCTCACGGTATCACTGAATCCCAGTGTTATGCGGATGATGTAGTCTTCAGAAGACAGCGCAAGCACATTGTCAGGGGTTTGACTTGTTTTGCCCCCCATTACTTAGGTATCAAGTAGCGTCTCCTAGGCATTTGATTATGGGCTAATTCAAGTGTTTACAATAATGTTTAGCACCTGTTGTTTAAAACATGTCATGGTACCAAATATGACGAAGATGTATTGCATTTATATGAGAGAATGAGAGATTTGAACTGCTTTAGTTTGGTCTCCGACCATAACA
>ZmG45
GGGATATATTCGCCAACAAACTCATTTCCCGTCTCCACTTGTTCCTCCTCTGTGCTCTCGCCTTTCCATTCCTCCACCGGCCTCATCCCCCAACTCCGTCGAGCATTACCGTCAGAGGGCGGCGGCGCGGCGCGGCGCCGCCGGCGACGGGGACCGCGTGAGGCAGGCTCCCCTCAAGGCTCGTCCTCCTCGTCGGGAGGCGTCGCCGTTGCCCCGCCCTCTGGGCTGGCGCGGCGTGGAGGGGACAGCTGGAGATCCGCCCGTCTCTGCTTGGATTGCTTCCTTCTCCCGCAGGTAAGCTTGCCGCTATGGCCCGCTCATGTTCCACGGATTCCCTTGCTTCTTGTGCCAGGTCGCTGGTTGGTTTTATTAGTTCCCCACTAAATCCAAATCTCTCTCTCTCTCTCTCTCTCTCTCTCTCTCTCTTGATTCCGTTAGCTTCCATACGGTTTCTGCGTGATCACTGGTAATCTAGTCTATCCTGACATCCAAACACGGCCCGATTAGCCTAGTTCCCTATTATCCCTTGCTCAGCACTCGGAAGAGCGATTGCTAGATCTCATTTCACTTCACGCCACAGCATAGGGCTTGGCATCAGCCCCAAAATCGAGGTTGCAGTCTGATTTCAAATTTAATTATGTTTTCCTTTCTCAAAAATTGGGCCTTCAGCTGAAGGAATCATTCAGTGCCACCCCTCTCTCTCTTTTTGTTACAATTTCACGCCCCTCTTTCGTAGTTAGTACTAGGGTACCTGTATATATAACTATAAATGGAGAATAGTAGCAATTGATGGTCAGTGCTAGTGTCGGACTAATCTACTGCTACACTTCGGATGTATGTACCTGCATACTTAGTCTCCTCTCAATTACTTTGCCGCACGAGAAAGTTTTATCTCCGTGATTGACATGTCTTAATAAGGAGCATATGCCATCCATGATACATCGCTTCAACTTTTCATCCATCTCACAAGATGGGTACAATAGCAACGGCTTTGCACCATCTGCTCAATGTTTTCTTTACTTGTGCAGTTGTGCATAACCTTATAACACTGGAAAGAATCGTTTTTTGTCACTATAAATGAAAATGACCGTTTTGTTAAATATTATCTCACAATTGGCTCTTCATGTCTCTATGTTTCTTCTCCCTGCAGAGGGTATGAGCAATGTACTCACCAAAACCAGAGTCTAGTTTTGGCCCAAATCCCAACTCAGGTACACACCAGCAGCAAATGGAATTAACTGGGGCCAACATGGGTCCTGGTAATGGAGCAAATAACAATACCAACATGGCTGGGAGGCAACGCTTACGCTGGACAAATGAACTGCATGAAAGATTTGTTGAGGCTGTTACTCAACTTGGGGGTCCTGATAGTATGTTCTCATACTACTGCTTTTCTGCATCCAGTTCTTTAGATTGATTTTACTGAACATTTAAGCAGGATTTTCTTCCTGTATATTCATACTCTCTCTCTCTCTCTAGATGTCATGAACTTATATTCCGGCAAAAGATTTTTTTTAATATTATGAAAGTATGTTTCTCTGTGGGGAATTAAGTTTTACATGATTCTGGGCTCTACAGATATGGATGAGCTGCAAAAGCTACCAATCTAAGATGCCTTGGCCTTGGGATTTATGATACACTAAGAACTCACTTTGAAGTTAGCTACAAGAACTAGCGTCTGATGCCCTCCTATTACTTGGTGTTCAATTTGCTGTATTTTTTATAGCGATGCAATCTGCTCAAAATTTGGGTTCACCAATTTCAAACATTCTTTTTGGGTCATATTCTTGGCAAACGCTTAATCATAATGGGTGTTTTTCATGGATGAAATTACTTGAACTATCCACAACCAAGCAAAATTCGCAACTTAGGCTGCCAGGATTTTTGACGCCAAAGAAAACCAACAGGATTTTTGTGTGTTATTGTTGTACTTATCTGGATTTATAGCCCTTTCAATTTTACTTGTACTATGTGGACATGTAATTTTCTGCTTCTGCTAACACTTAGTTGATCAAATGAAATAGGGGCAACTCCAAAAGGAGTTCTGAGAATTATGGGTGTACAAGGATTAACAATATACCATGTAAAAAGTCACTTGCAGGTATATTTTTTCAGTGTGACACTTGGCTTTTAACAGTTGCTATCTGTCACTATCAATGTTTACTTGTTTAACTCCTCCATTCTTGTTTCAGAAATACAGACTAGCAAAGTATATTCCTGATGCTTCAACTGATGGTAGGTGTCTAAATTCATCACCTTATGTGTAATACTACAGTATTGTTTTAGTTCTTCCTAATTTGTATATCATGTAGGGAACAAGACCGATAACAAAGACCCAGGAGATTTGCTTGCCGGACTTGAGGGATCCTCGTATGAACACATAATTCTAATTCGTTTAATTTTACTGAAGAAGGATATAATTCAAAGTCTAGTTATTTATTCCCTTATGAGCCATTTTGGGTGAAATTTTACTGTCCTAGTGGCATGATATCAGATGGAAGTATGATGATTTATGGGATTAGTTAGCTGTGAACGTATCGTAATTGTAGCTACTCCTATTTTAGAGTGATTTCTGCAAAATGAACAAAAACATATTGATTCCATCTGCTCATTATTTTTTACCTTTAATGTCATAAGATGCATAACTGTTAGACAGGAAATACAGAGAACTCAAAATAATTTCAAAATCGAACAGTGGTATTTTTTATTTCTTCTAATGAAAATGGTTACCATTTCAGTCCCTTTTATTTCTTTTCTACTAGAAATATTTTTCTTGTAAGGACCTTTAATTGTATAAGTTTTTGTTCACAGTGGATTGCAGATATCTGAAGCCCTCAAACTGCAGATGGAGGTCCAAAAGCGGCTGCACGAACAGTTAGAAGTAAGTCTTTCCTGGATGATCTGTTATTTAGCTTTTGTTGTCTTCATAATGTGTAAATCTGAGACATGTACAAGGATACAGATATTTCTTCTAAGTTCTTGAAGAAATTTATTTACTGAAAATATTTGTGGCATCTTCTGAAATGTTCACTGAGGGGTAGACCGTAGGCCCATAGTTGCGACTGAGCCTCTTGTTAGTAAATGCTTCTACTAGAAAAATGCTTGTAGCTCTACTCTTCCACAGCATCTAAGATAGACAATTCCTGCTCGTGCACTAAATGAATTGTGCATCCAATGTTGTTTTCTCATACATTCTTTGTTATTTGTAGCGGGTCTTGTTTTTGTACGTGCTAAAATTTTAAAATCATTTTCACCATCTTATTTGGCTAGTGAACAAAACCAATTTGTTCTCAATATTTTTGACCTCAATGGTTCTATTCTATTAGTGGCTTCAAGTTCGCAATACATATACTGTTCACATTTTAATTTTAATCTTCGTGTTACCAAATTTACAAAGTTATTTGGTTGAAAAATTAGATGATTATATTCAACAGTGGACCATTTGATGTGTGGAATGCTGAGATTGTCTGATTTTCACATTAGGTACAAAGGCAGCTGCAGTTACGAATTGAGGCTCAGGGAAAGTACCTCCAGAAGATCATCGAAGAGCAGCAGCGCTTAACAGGTGTGAAATCTGAAACTCCTGCTGGAGGTGCTTCTGTCACTGTATCAAGTGATCAATTCCCAGACTCGGAGCGGACTGAGCCCTCCACACCTGCACCAGCATCCGAGTCTCCAACTCAAGTTGGTGCTTCCAATAGGGACACTGGAGACCGAACTGAAGCAACCAAGAGCACCTGTCATGGTGATTCTCTTTCCCGCAACGAGCCACTAACCCCTGATTCCAACTGCCAGAACGGTTCTCCTGTCGCTAGTCCAAACCATGAAAGGGCAGCCAAGAGGCAGCGAGGCAGTGGTACTGAATTCTTAGATTCTGAGGCTGAGTTTTCCCTTCCGCGCCACATCTTCGAGTCGAGTTCAGGCTCAGAGTTCCAACAATACTCAATGTCCTACTCAGGACAGTAGCTTCTGATGTTCACATCATCTCTGCACCGTTGCTAGCTTGTTCAGCACGATGCGCATGGTCCGTAGGTCTGGGTAGGTTGATGTCTCAAGGAGCGTGTTGTTGGTAAACAAAGCTGTAGGTGTTCAGTGATTGTCTACATGGTATACGTGACCAGCTATTTAAGTTCCTAGGTTTGTAACATGTATGTCCGCCTGCAGTTCAGTTGAGATGCTTCAAGGCTAAGGTTCTGTTGTGTGACCTGTAGACACGAGGCTGTCAGCTTGTATTCTCTTGGTAATGTGTGTCAGCAGAGCGTTAGCATTAAGTCTAATTGAACAGTGCTGTTATCTGTAACGTCTGAGTTTGATCAGAAACTGAAGTTAATTGAGGAAGACATCAACAATGTTCTGATACTATTGGTTGCTTGTGTTATTAGATTCGACCTCATTTATGTGGGAGTAGGAC
>ZmG46
AAGCTAGCCGGGCATGAAGAGAGGAGAGACCGCGGGGTGGGAACTGCAAGCGTCGTGCGATCAGGAGAGAGGGGCGTCAGCCGAAGGTAGACGGCGGGCGATGGAGGCGAGCTCGGCCGCGTCGCCGGACCTGTCGCTGCACATCAGCCTGCCTAGCAGCGCGGCGGGGTCCGGCCCGTCCGGCAGGCGCGCCGCCGTGGGGGGAGGAACGGGAGGAGGAGGAGGCGCCGGGGGAGACCCGTGGCGGAGGCTGAACGGGTCCACAGCGTCCACGGAGCTGTCCCTGTCGCCGCCGGTCGAGCAGGAGCACGCGGACGCGCTGCCGTGGCGACACCGGCCGTCGGCGGCGGCCGCGTCCTCCGCGGGCCACCACGTCGGCGGGCGCCACGCTGATGCCCGCCATGCCGATGCTTCAGCCGCTGGACGGCGGGGGCGGGCTAGGCGCCGGCGCCGGCGCAGGAGGGGGAGCGTCGGTGGCGCTGCCAATCCGAGGGATACCTATCTACAACGGCCCGGGGGGCTTCCCGTTCCTTCCGCCGGCCTCCGGGGCCGACGGCGCCCCCCTCCACCACCACCAGCAGCAGCAGAAGCTCGGGTTCTACGGCTCGTACCACCCGAGCACGTGGCCCTCGTCGCTCGGCTCCACGTCGCCGTCGCCGTCGCCGCTCGCGCCGGGCACGCCGCCGTCCCCGCTGCTGGACCCAGCGTCGGCGGCGTTCCTGTCCCCGGCCGCGCATCACCACCACCGGATGCTGTCGGCATCGGGCCGGCTCAACGGCATGCTCACCGACACCCTCCGCGGCTACGGCGCTGGCGGCGTCGGCGGACTGGGCGGCATCGTCGGCGGGCACCACCACCACCACCACCACCTCCACGGCGCGCAGCCGTTCGGCCTGGGCTCCCGGTTCATGCCCAAGCTCCCCGCCAAGCGCAGCATGCGCGCGCCGCGCATGCGGTGGACGAGCACGCTCCACGCCCGCTTCGTCCACGCCGTCGAGCTCCTCGGAGGCCACGAGAGTGCGTGCCCCCCGGCCCCCGAACAACAGCAACCACGGCTGAATTACACCTCCGATCCCCGTCCTCCGATCCCTGTTCTCAAAATAAATATATCTCCCTCTCCCTCGCCTGCAGGGGCTACGCCCAAGTCGGTGCTGGAGCTCATGGACGTGAAGGATCTGACCCTAGCCCACGTCAAGAGCCATCTCCAGGTACGCGCGCTAGCACTTCGGCCATTGCCAACCAACCATCTCCGAAACTCTGGGCTCCGAACGAATTCACCTCCATCATCGCATTCGCAGGAGAGCCTTGTGATTTCCTTCGCCTCCCTCCTCGCGCCATTCTTCCTTTCTTTTTTCTTCTCTTGTTTGGGTCAGACAAGAACGCCAATGCAGTAACTCCAGACGGTGAATGAAACGGTCCGATGGGCGGGGCCTCGTTCGTAGCCAAGAAACTGCCATTCCTGGCGGAGGAGAGAGATGCATGGGTGTGGGGATGTGTGTGGATGAGAGAGAAAGAGGGCAAAAGTAGTCATCATTACACAATAATGCAGTGTATGTGCATCCGCGCCTAGTTAGCGTATGTGTGTGTAGGTGTGTGCGCGCACGGCCCAAAGCACTAGTCACAGCTTCAGAAAGAACCATGGCCAGAGGAGAGAGAGAGAGAGAGGGCATCATAGTATTTCCATGTGTCCATTTGCTGGTGTTCTCTTGCGCGCCGATCCGCCTGCTCATCCATTTGTTTGTCTCCTACTACACCTCCCATCCCCACCAGTGATTTCTGGTTTGCATTGCATTGGCCTGTGAGCTCATCGCTTTGCTTTTTTTTGTGTGCTTTCCTCGCTTCCCCCCTTTCTCAGATGTATCGGACCGTGAAGAGCACTGACAAGCCTGCGGCGTCATCAGGTACCGCCGCTAATCCACAATGCCACGCGCTCATCGGGTCCCGATTTACTACCTTATTAGATCGGAGCCGGGGGGACTAATCAAATCAATCACACTGCTAATATAACGGCTGGTATACGGTGGCGGTGCGTGTTCAGGGGCGAACGACGGCGGCTCCGGCGACGAGGACTTCGCCGGCGGTGGCCAGGCTGGCTCCGGCGGCGAGAACATGTGCGCGAGGCCGTTCGGGGAGCACCGGTCCACCTCCGAGGGTGCGGCGAGCTCGGTGGGCGGCGGCGGCGGGGGCGACATGGACCAGTCTTCGGCAGGCAACGGCAGCACCAGGTGGAGCAACTCGTCAAGGTACTCAATCCTGCACAAGCGCGACTACCCGTACTAATAATAAAAAGGGCAGCATCATGTGTGTTTGCGAGCGTCTGTGATGACCTCATGAAGCCTCTGGCCTCCTTTACTTTGTTGTTGTTCCCCAACTAGCTAGCTAGATAGCTAGCGCGTACACACATATGTGCACGTTTTGCTTAATGCACGAACTACTAATATATAAACAGCTGCTTCATCTTTTGCTTTTGTCTAATCTTTTGCTTCATCTTTTGATCCAAAGACACCACCAAACATAATTTGGTGCTTAGTAGCCGCATACATGCACTATATATAAAAAGTGATGCATGTCCGGTTAATTACATACTCCCTCCGTTTCTTTTTATTTGTCGCTGGATAGTGCAATTTTACACTATCCAGCGACAAATAAAAAGAAACGGAGGGAGTACATACATCCGGAGAGCAGGAGTATTCAGTTGGACGATGTAAATAATGAAAAAGGTTAAAAAAGGATGTTTTTTGGGGGGGGGGGGGCGCACACACTAGTACACCACACACATGCTGACATGTACACCTGACCTGGAGAAAGAGGCGCACACAGGCCGGGCTCTGCCTACCTCTATATTGAAGGCCAATGCAATGCCGTGTCATCGCACAAAGAGACCAAAAAGGCCGCATACCCCCATGACCTCCATTGACTTCAGCTTCTGCTCTCTGTGTTTTGTTGGTTTATGCGGGATTATTACATAGAAGGAAAAAAAATATATACAGATCTGCTTCTCCCACCCCCCACACCACACACAAACACGCCACAACATTGTGTGCTGTGTCATTGTGTGTGTAGGTTCTTGGGCTCTGGCCTTGTCTTTTTTCGCGCTCTCTCTCTCTGTCTGTCAATCCTAGAAACTACGTAGGGGGACGGAGTAGGCCGTGGGGCTCCATTATCTTTTCTTATCAATGCATGGCTCTGATTCCAGGGGTATTGACCTGACATGCCCTATTGCCTAGGAATATGTAACCAAGGACCTCTTGGTTCTTTCCCATCGTCAATCTCTTCAGTGACTTCCTTTTTTCCCTTTTGCAATTATTTGCACTGCACCACACACTCTCTCTCTCCCTCCCTCTCGCGGTTGATTAGCCAGCCAGCCAGATGCAGCAGTGGTAGGACTACCAGTATATGTACATGCATATACTGTAGGTAAATCTGAGGTTTTACGAAGTCTAGTACTCCGTATGTACGGAGCAGCATAGCTCCAAAATTAAGAAAGACTTCTATTATAGCCACGCTGTGATCGGGCATATTAATTTTTATTACCAAGAACTGGGATTGGGTAGGAAACATGATTTCTGAGCAGCTTGGAAGCAAGCGGGAGCACGTACGTACAGGGGAACCTGTCTTTTGGCTTTAGTCGAGTTTTTTTCTTCCTCCGCTCCATCTTTCTTGTCATCCCATCTTTTGTCATACTTGCATTATATATTCTTCGATTTATTGGTTGTTTCCCCTCAGTTTCCTCTCTGATGGCATAGCTATGTCTCTCTCTCTCTCTCTCCATATGACTCTTGTCTTTATCAGCATCTTGATTGTTTTTTTTTTTGTGAAATAAAAGCCCACTCAGATTTTTGAAAGACCTTTTTTTAGTACCTTACCTTCCTTTTTCATAGCCGTTTTAATTTTAAGGAAAAGAATAAATTCGTGCGTCATTTTTAATTACAAGGATCCATTGTGTTAAGTACTATCTGTTGATAATGCAATTATGTTAGCAAATGGCAGCCATATCTGCCTTTTTTGAAAGGAAAGATAATGTTTTTTTCCTTTACAATCATCTGCACATTATTCTCTCTCTCTCTCTCTCCCTCTCCTCTCTTTTGCTTTGAGCCTTTGACAAACTGTGCTTGTTGGACATTCTTTCGAAACTGTTCTAGGCAAAAATTTAAAAAACCCAAAATTTAATTGCTCTAGGCAAAAATTTAATTGCCAGGCGTGGTAGTACAATTCTCATCTTGTTTTTCTATTCATGGTGTTTACCAAGTTAACGCGGAAATAGGACCGTTGTACACAGATGAAAGTGAATGAAATGAAGTTGTGAAGCCAGAGAACATTCTGCTATAATCTTATTGACCAGCAAAATTGTGCTGATAACCAAAATAATATTGTACACTGGACAACTGAACATGGATCCACAATATAGCACAACTTATTTTGTAAGAGGGAGAAACAAGTGCATAGTTTATTAATTTTTTTAAGGTTTTATTGATTTACTGGTTAATTCAGTGCTTCCTTTGATGTATTCTATGCTTTACTCACTACTGAAAAGAACAAAGAACATGTAACTTAGCAAGAAGTTGTGGTGTCGACTCATGCAAGTAATTAATGCAACAGTGTTCTTTCCATGAAGTAGGAGTGTAGAACTAACCTATTATTATAACGTATAGTACTGATTTGTCTCCATCTTAGAAATTTAGAATAACCTATATCCATATTGTAAGGAAAAAAAAGATCCATGCATATATAACTCTTTCCTAGCACAGAGTAATTTGTCTATGACTGATATGTAGTATCATCTTTGCATTTAAAGTCGCGGTCTAGTGGCTCCGATCCTTAATGTTTAACAGTGTATACATTTGTTCCAATGAAGACAAAACGCACTTTATAAGGATTTTGTAGTAAGTAGGGTATTATCTTGGTAGAGTAGTGGCAAAGGAAGGGCACTTTAATTTCCTGATACGACAGAAATCGCAAACTAACTAAAAAAAACAAGGAACGGAAGGGGCAGCTAGCTGTTCCATGGCCGGCCTCCAACATGTGGGGCATCCACAAACATGTTTTCTGTCTATATCAGCAATGGAACCTACAATTAGTATGCATATACTTAATGCTTAATTGCGTGTTATTGTTGCTAGATTTAGCATTTTGGAAAACCTAGATTTCAGTAAACGCACATTATTTTTTGCTTCTCATGAAGCGGTAGAGCAGGTTCTTTGCTTCAGTAGTCTTTGCTTTCCTCGAATCCTCAACGTATAGGAGGTTGCTTGCTGATCAGCTCTGTATGGCATCCACAGACCACAGCACGACTGTACCGAACCGGAACATCTTTTAAGAGCGCGTGTTGCCTAGAAAGGAGTCATGTGTAACTAACTGGTGGTCATGCATCACGGGCAACTGTTGTTGCTCACTTTAGACAAAGCTAACCTGGGGGGAGAATTTTGTGCGTGTGTGTATATATATGCCATGTTCGTAGTGTACCTGTACCAATAGTGACTGATGATACACATGCATATATACCTACTGCCGAATTGTCTATTTAGAGAGAGTTTGTAACGGGCTTGGCAAAATTCTCTTTTGTTCAGGGACCCATGGCTGTCGTCGAATTCATGCAACATGGATGCTCATCGCTTGGCAGCGTTGTCTTCTCCGATTGAGGTATATACGTGTGTGTGTGTGTGTGCATATATATACATTATTGCGCTTGCTTATGCATGTCTTGTTGTGCAAATATATATTATTCAGAACGGGGAGCCTTGCCGATCGAGCAGCTCGCAGGTGTCGAACCAGGAGCTGATGAGCAGCCCGAGCCTGGAGTTCACGCTTGGGAGGCCGGACTGGCAGGGCACGGATCATGACTAGCAGTAGCAATAGCTAAGCTACTAGCTGCTAGCCATGCGTCGACCGTACGTGGAGCTCTAGCTAGCTAGAAGGCTAACTTCTTCATTGAGGCCGGGTGGTTATAGTAGCAGCACTACTACTGATATCAGGCGGTGCGCGCGTGTGCATGCCTGATGATCCCCCAAGCAACTCGTAGACGACGACGACGACGACAGGTTTTTTCGCCTGCGAAGTCGAACAGATCAATCAACAAGTACAGCAGCAGCAGCAACCGCGCGCGTCTCCATCGATGGGTGTGGAGATCATGGTGAGTACGTACGTGCCGACGGACGGAGCACCGGCCTGGAAGAAGGGATTTTAAAGACTTACTGGGTCACTCTCTCTATTTCTTCTCTGTCAGAGAGAGGGAGGGAGAGTTGAGTGGGCTGCCTTTGGGTGAGTGGTTTGTTAGATTGGCCATGCCATGTTCCTGATTTCCTTTTCTTTCTTGCTTCTCTCTCTTTTTGTTTCCTTGTGCCATGTCGAGCGGGCGCGAGATTGTGTCAGCGCAGCCGGCGGTGCAGCAGGGGGTATGCATGATGGGAGTCGTCGTAGCTGGCTGGCTAGCTGATGATGGCGAGAGAGAGGCGTAAAGCTAGCCTTGTGTGGTGGTGTGGGAGTGAGTGAGTGAGTCGTGTGCGTTCGTCCAATGCATGTTTGGTCCGTGTGGTGTGTGAAGCTAGCTATACCTAGCGTATCATTAGCACATGCAAAGCTGGAAAGGAGAGAAAAGAAAGAAAAGGGAATGAGTTCTCATGAAGCAATA
>ZmG47
ATCCGCCGCCCGCGCACTTCTTCCTTCGGGCACACAGGACACCACCGTCGACGGATTCATCGCGACGATGGGGCTCGACGTCATGGAGATCGGGATGGGCGCCGATTTGAGCCTGGATCTGAGGCACTTCGCCTCCAAGGCCGTGAGGCAGAGCAAGGACGACACGCCGGCGCCGGACATGGACGCATGCATCCGCCGCCTCGAGGAGGAGCGGGGTAAGATCGAGATGTTCAAGCGGGACCTCCCGCTCTGCGCGCGCCTCCTCGCCGACGGTGAGCGCACCTACCTCTTCTCCTCTCTTCTGTCTCTCTCTTTTTTATTTTTCCCACCTGTGATTCATTTGGGATACCTTCTGCTTCTTTCCATTTTGGGGAGCGGTTTTTTTTATGCGGCGATGCGGTGGCGTGTGCGCAGTAATTGATGTCATGAAGGAGGAGGCGGGGAAGAAGAAGACGACGACGAGGAGGAGGAGTGATCGCAGGCTGGCGTCTGCGGCAGCTGATGATGAGGAGGAGGAGGCGGACGGCGCCACCGCGGACAAGAGCAAGTGGATGAGCACGGCGCAGCTCTGGACGGGCGATTCCGGGCGGGAGGACGCGGAATCAGAGGTACGGCACGATTCGATCGCTGGTGCAGCTGCTTGAATGCTCAGTCAGCACAGGATCTGTGGGGGTGCTGTCGGGTGCTCGATTCGTCGGTGGGCCTAAAAGTTTTGGAGCTTTGCGATCGCAGAAGCAAGACAAGGGGCGGTGCTCGCCGGAGGCCAGGTCCCGCGGCGCTCTCTTACCGTTCAAGGCTGATGTGGGCTCTGGCGCGCCGGCGTTCGCGCCGCTCTTCTTGAGAACGGACGACAAGGCTGCGGCTGCGCGCGTCGGGGTGCCGGATCTGTCGTCCTTGCTGTCGCCGCCGGCGACCATGCCTCCTGCGGACGCCGGCGCCGAGGAGAGCCGTCGCCAGGTTGTGGGATTTGCGCAAGCTGCGGCCAGGGCGGCTGCCATGGCGCCGTCTGCCCCTGCGCTTGGGCTCCAGTCGCAGCAGCAGCAGCAGCAGCAGCAGCAGGCAAGGAAGGCTCGGCGTTGCTGGTCGACGGAGCTGCATCGCAAGTTCGTCGCCGCCTTGGATCAGCTCGGTGGCCCCCAAGGTGAGCCTTGCCTTGTTCTTCGGATGCCAGTTCACCAGAATTTCTTGCCAGTTTTGGGCCACCAACACACACGTCCAATCTTACCTAGTTGCTAGCTGCCTTCCATATTATATTAGAAAGAAACATTGAGTTCATTCATGCTACGCCATGCCTGCAGTTGCCACGCCGAAGCAAATCAGGGAGCTGATGAAGGTGGATGGGCTGACAAACGACGAAGTGAAAAGCCATCTTCAGGTTAGCGATCCAGCAGCAGCTCAGTCCACTTGGCATTCCATTCATCCATCTCAGGAAGTCACGAATATCTGTTGTTTTGATGGTTGCTGAAATGGATTCTCTAATTCCGATGTTTATTCAGAAATACCGGCTGCACAACCGCAGGGCGCCTGGATCCGGCGTGGTGCGCCAGCCGATCGTGCTCGTGGGAGGGCTGTGGATTCCCCAGGAGCAAGGCAGCCCTCAGTCTGGATCTCCCCACGGCCCCCTCCACCACCTGTCCACCTCGGTGGCCGCCGTCTCGTCCGCCGCCACCGCCAGCTGCGAGGAGGAAGACGGCCGGTCCGAGAGCTATGGCTGGAAATGATGAAGAGGCTGCTGCTGCTGCTGCTGCGCCACCAATGTGTGTTCACTGTTTAGAGAGGGGAGGGAGGTTTCTTGGCATGGTGGGGATCGCCATGGGCCATGGCGGAGGCCACCAGTTGCAGCTTCAGGAATCGGGAGGGGAATTGAGTGTAGTGTAGCTGTCTGTACACATACATACATACATACAGTGAGATGGGATGAGATGAGAGCGGGCCTTGAGCGCTCGAGATCAGAACTGATGGTGCTTCGTCGTCGGGTTTGTACATCCCAAAGAGAAAGAGATACTAGCTACAGTTTTGCGGCTTGTTAATCCATGCTCTGGGGGCAGAGCTACAGTTTTCGCCCCGAGAGAGTTCACCCATACCCGTTGTTGTCGATTAGACGATTACCATCTTCGCCTTCTTGTTGCCGTTGAACAAAATGTTGCTTCCGCTGTTCGTCTCGGAACGAACAGTCCGGTTGAAAAGTTGAATCGTTGCAGGAGTACATGCTACTCAGGCTGTAATGTGGTTGGTAAGAGGTTTTTTTGAATGAACTAGAGATAATATTTAGTGGCTAAAATTAGTTTAAGACATTTAAACATTCTAACTATTAGTTTAATTACCAGCTATTTTTATTAAATTATTTAATAGTTAACTAGCTATTTGTTAGCTCGCTAATTTTATAAGTAATTTTTAGCTAACTAACTATTAGCTTTAATACATTCAAACACTTCCTAATTAGCATCTGCACGTATCGTTCAGGTCTATCTAACTGAAAGAGCAGCAAAGAAGAAAGAGATCTCAATAAGAAAAGAACCCGATTCCACCATTGAACAACCAACCAAGAGGGTTGCTCCTGCTCCTCTGCTGTTCACCATCATCAACAGCACGTAAAAAAAAATCTCTAGCTCTCTACTGTACCGTCTACCAGTAGTGTTTGGATAAAGCAACAGAAGCCGGTTTCTCTTCTTTTTTACAGAGATAATATAGATATACAGAAGAAGAAAAAGGAATTATCTGGGCTCTGAGCTGACGGAGCACGAGCACGGAAGCCATGCCATCCCTGTCGCTGCCGGTCAGAGAGTAATGCTTGTATACATAAGCCGGGGGAGGATAATCTCGAGGCATTTCTCTTCTTCCTCCTCCGTCAGTCACTGGCTCGGTCCATTCGTTAGCGTCTCACCGGTCCTTGATCAGCATTGTTAATACTACTAGCTCGCTGCTGAGTGCTGACAATGCGAAACAGTTTCTTGGCAGGATTCCAACTCGAGCTCGCCGTCGCTGTCGCTGTCGCTGGACCGTACGAACGTGCCGGTCCCCTCCCTGCATGGCGGACCAAAGACGCACCCAGATCAGAGGACGGATCCCCGTGAAATCCCCCCTCTTGTTCTTTAATTACTCGCAGGCGGAGGAAAGGCGGCAGTGCACAGCGACAGAGACGAAGACTTTTGGAATCGTCCTTGGGTGGATGGATGGACGGACGAACGAGGCGGGGCCGCGAGCTCTGAATATTCGCCGCCGTCGATGCATCGGCGGCCTGCCTGTCGCTCTCGACGGAGAGGGTGGTACTGGTGTGCGCAACCGGACAACGCAATGTTCAGGCCAGAAGAATCGGAATCGGAATATCATATTCCGTCTGGTGTGGTGGTCACTTTCTTTTCTTTGTGTGTGTTTTTTGTTGTTGTTGTTGTTGTTGTTGTGTAGATAAATACTATGAGGGAAGAATGGAGGGGATATGAGGATATCCTCGTTGATTCTGCTTGA
>ZmG48
ATGGAGCAGCATCCGTTTTTGCGTGGAGGAAATGCCCAAGGAGATTCTGGGCTGGTTCTCTCAACTGACGCTAAACCAAGGCTGAAATGGACACCTGAGTTACATCAGCGATTTGTAGATGCAGTCAATCAATTAGGTGGAGAAGAGAGTAAGTATTATATTCTTATACCTTCTCAAGATATAGAGACCAGCTGAATTCTTATATTTCTATTCATCACCCAGAAGCTACTCCAAAAACAGTCATGAGGCTCATGGGAATTCCAGGACTCACCTTGTACCATTTGAAAAGCCATCTCCAGGTACTTTGGAATCAGAAACCCGCCTGCTAAAAATGATATTCTTAACTGCTGCAGTAATCACCATTTCTTGGGTGTTACAGAAATACAGGCTCAGCAAGAACCTCCAAGCTCAAGCAAATGCCAGTACATCGAAGAATGGTAAGAACAAGCTGTAACTCCCATATTTACTATTATAATGAAACAATATAAGAGTTAGTAACTTGTAACCATAGGATGTACGCCCGTTGCTGATAGGATTCCCGGAACAACCGCAGCAACAATGAGCAGTACAAATGTTCTTCCTCAGGCAGAGAAGTAAGGACTATGTTAACACTCTGTAATTGTATAAAATCCCAATACTGAAATAATACTCTTTTCCTGGGTTCAAGGACTATTCAAATTGGTGAAGCACTGCAGATGCAAATCCAGGTTCAAAGACAGTTAAATGAACAACTTGAGGTGAGTTACTGACACCACGAAGATAACGCTTTTGTTCTAGACAGTTAAATGAACGATGGGCCAGCTCAAGCATTTTGGCTAGCACAGTCCCAAACTTTGGAAGAGCACAAGGAAAGACTACGATTCCAAATTACTACCTCCTTTAACAATGACAAAATAATTTAAATCCGGATCTGTTTTAGACCAAACATTTTCATTATGATGACAAGGGTGTATACCTGTAGACCCAATTTTTTTAGCAAAAAAGTTATAGTTAGTAAGTAATACTTATATACTCCCTACGTTTCAACTTATAAGTTGTTTTAAAATTTTGTCCTAAGATACCTGTCTAAATTTGACTAATTTGTAGAAAAATGAACAAACATCTACATCATTAAACAAGGGTCATTAAATGCACTATGAATATGTTTTGATAGTATATAGTGTATCAGTGTATCTATTTGATATTGTAGGTATTATAATATTTTTCTACAAACCTGGTCAAAGCTAAAAAAACTTTGACTTAAGGCACTAAAAACAACTTACGATTTGGAACAGAGGGAGTACAAGCTAATTACCCTTTTAGATTAAGGAACAAGATTGTTTGAGCTGAACCATGAAATGCACACATACTCATTAGTTAGTACAGGGTGAAGAAACAAATAGTCTGTTAAAAATTAAACATGAAAACAGATATTTCAAACACCAATTCTATTAGTGAACTTTTAAACGTTGATGAAAATTCCCATTAATGCGAGTATGCAATCTTCAACAAATGGCATTCAACCTTTATATGATCTCTCTGTTCCAAATTATTGTTTACTTCAGCTTTGTCCTAAGTCAATACCTTTGTCCAAGTTTGTAGAAAAAACACATCAATATCTATGACATCAAATTAGTTTCATTGAATTTGTAGATGTTAATATTTTTTCTAAGAACTCAGCAGAAAATAAGTTTAACTTAGGATAGAGCTAAAGTGAACTATGATTTGGAACGGGTGGAGTGTGTTCTTCCTCTGTTTGCAAGCTATCCTCGTTGCAAGTCGCACCTCCCGTGTTGTGGCAGACTGATGACTCCTGTTGGCCTAAGTGCACTTGTGCATTCTGTCTGACACAGATGGTGACCATTGAATCAATTAGTAATCTTGAAGCTGCATGCTTGAAAAGCAAAACCATTCTCATCTGGTTTCTCTCGCCTCTAGGCTTCTTTCTCCTGCCCGTCTGCTACAAATAGGGTTTCCCGGGGCCAACCACGGAACCACCTCAGCCTCTTTTGTGCTGATCATTAGACAGCTTGTAGAAGTGCAGGGTTCAGGGCCATGATTGTGAGGGGAAGCATCTTGAATTATTTTCTACGGCTTCGGACACCAAATATTGGAGTCCAATGTCCACTACTGATTTTAATGGTCCAGCAAAGTCCCACTTGTAGTGTCTATAAATGGAGTTGTCCTGCAGTGATTCTGATCTGAAATTTAAACTGGCAACAGGTGCAAAGGCATCTACAACTACGAATTGAAGCCCAAGGGAAATATCTTCAGGCAGTTTTGGAGCAGGCACAAGAGACACTTGGAAAACAGAATTTGGGCCCTGCAAACCTGGAAGATGCAAAAATAAAAATATCAGAGTTAGTTTCACAAGTATCAAATGAATGCTTCAGTAATGCAATTACAGATGTAAAAGAAAGTTCAAGTGTGCATAGATTAGAGCCCATACAAATTGAGTTTGTTGAAAGTTCAACAAATAGTTATTTGTCTGTTGCTGAAGGATTCATCAAGGAGCACAAACTACAGCACCATGGAGTACTAAAAGCATATGATGATAGTTCATTATTTTGCAGAAAAAGATCTCATGAACATGAGACACAGTTTGCCCTCAACAGAAGCCTAAGCGAACATAGGATGGCTCATTTGCAGAATGAGGAAGGATACCATAAAGCAGAGTTTGGGTATGAAAGTGACACAGAGATGGCGCATGAGTATACTGCACCTCAAAAGAATGGTAGATGTAGTACCACCAGTTCGGCATCCGGAAGCAAAGTAGATGCAGAGAAGCTATATCTGGAAGAACAAAAGTGTGCAAGACAGGCAGTTGAATACCCCAGAGAAAGCAAGCTAGTAGATTTTGAGCATCCGTGTTCAGTGAACAAACTTGATCTGAACACCCACAATGTCGATGACACAAATCAAGCTTACAGACATTTTGACCTGAATGGCTTCAGCTGGGGCTGA
>ZmG49
ACCCACCAACACGCCACACAACACAAATATCTCCGTCCTTGTCCCCCATCTCTCTCGCCCGCCGCCGCCGGTTGAATCGACGGAGGGAGGCGTTGATGGATTGCTCGATTCCTGGTGGGAATTGATTGATTTCAGCTGCATGTGCTTGTGCTTGTGCTGCTCAATCGAATTCGAGTCCGAATTGGATTAGGCAGGTGGGTTGGGTAGGTGCGGGATCCAGCGAGCGGAGGATGGGCGAGGAGGCGGTGGACGACTACGAGCTCCACATGGTGTGCTACGGCAGCGACGAGGACGAGCGCGTGATGGAGTGGGAGTCGGGGCTCCCTGGCGCCGACGAGCTGACCCCGCTCTCGCAGCCGCTGGTGCCGCCGGGGCTGGCCGCGGCGTTCCGCATCCCGCCGGAGCCCGGGCGCACCCTGCTGGACCTGCACCGAGCGTCCGAAGCCACGGTGGCGCGGCTGCGGCGCGCGCCGCCGTCGTCGCCGGGCACCTCCTCCTCCCCCCACGGCCACCAGGAGGCGAGGGGGGGCGAAGGGGCGGACTCGGCGGCGGCGACTACCACGAACAGCAACAGACGGCCCCGGCTGGTTTGGACGCCGCAGCTGCACAAGCGGTTCGTGGACGTGGTGGCGCACCTGGGGATCAAGAAGGCGGTGCCCAAGACCATCATGGAGCTGATGAACGTGGAAGGTCTGACGCGGGAGAACGTGGCCAGCCACCTGCAGAAGTACCGGTTGTACGTGAAGCGGATGCGGGGGCAGGGTCCGTCCCCGTCCGACCACATCTTCGCACCCACACCGGTGCACGGCGTCGCCGTCGGCATGGTGCCCATGGTCAGCGGCCAGGCGTACCACTACCTGTACAACGGAGGAGGGGGAGGAGACAGATGACACCCGCTTCGGCGACGACTCCAGAATCTAGTTTCCTCTTGGGGAAGACCGGAAGACAAATCCAAAACGGAACAAGCGATTGCCTGCCTCACTCTATACTCTACTCCCTCCAAATTATCCAAAGCTTCTACTGTACTCCGTCCGTCCCGTTCCAAGGTATTCGGTATTTTTAAAGCCAAAGCTTTTGTTCAAGTTTATTAGAGAATAAATTTCGAAGCTTTTGGTGAAGGGGAAAGTAATGAGTTTTTAGTCCCATACAGAAAATTGAAGAGAAATAAAATTAACTTAAATAGCTTGTCTTTTGCCATTGCTTAACAGTTAAAAGCGCGTTTTACAGAACGTGTGATTGCTCGTGTGACTTGGGGTGTGGAGACAGACACTAATTCCGTTTCTATCTACTACATTTTGTCTTACATGACACGTTCGAAACTAAACCCATCGAAGCATGGATTTAGTTTCCTACATCTTTTGTGTGTGCTTGTCGTG
>ZmG50
CTTGCTCGTTGCTCCTGCTGGCTGCCGCTGCCGCCGGCGTCGACTCGCTCGAGTGAGCTGCAAGAATTGCTCTGCCCGTCCGTCAGGAGAGAGCAGAGGAAGAAGCCGCGGCCATGAGGGAGGAGGAGGAGCCCAGCTGGTTCGCGCGCGGCGAGGAGCAGGAGCAGCAGCTCCCGCGGCCGGACGAGCTGATGCCGCTCACGCAGACGCTCATCACGCCCGATCTCGCCGTGGCCTTCGACATCACGACGCACGGCGCCGGCGGGGCGGGCCCCGTCCCCGACATCAACGGCGGCGGCGCGTCGTCGGCCGCGGGATCCAGCGGCGGGGGCGGGGGCGGGGGCGGCGACGAGCCGGCGCGGACGCTCAAGCGCCCGCGCCTCGTGTGGACGCCGCAGCTGCACAAGCGCTTCGTGGACGCCGTGGCGCAGCTCGGCATCAAGAACGCCGTGCCCAAGACCATAATGCAGCTCATGAGCGTCGACGGCCTCACGCGCGAGAACGTCGCGTCCCACCTCCAGAAGTACCGCCTCTACCTCAAGCGCATGCAGGGGCTCGGCGGCGGCGGGGGAGGGGGCAGCCACTCCTCCGGCTCCGGCTCCGCCACCGACGCCGCCACCGAGCACCTCTTCGCCACGGGGCCCGTCCCCTTCCTCCCGCCGGCCCACCGCGCGCCCGCCGCCGACACCTACCCGCCCTTCTCCCCCATGGGCTCCGGCGCCGCGCACCACCACCACCGAGCGCCGCAGATCGGCCACTTCCACCACCCGGCCGCGCGCCCGCTCGCCCACTACGCCGCCGCCGCCGGGCCCGGTTTCGACCACGGCTTCCTGAGCCGCGTCGCGCCGCCCGGGATGCACCACCACCGCATGGCCAGCGCCGCCGCCGGGATGGGGATGGGGATGATCGCGCCCTCCTCCTTCGCCGACGAGATGGACCGAGGCGCTGGCGGCAGCGGCGGCGGCGGCGGCCGCCGCGAGCTCACGCTGTTCCCGACGTCCGGGGACCACTGAGGCCGACGGCTGCGACGGGCATCGGACTGCGACTGCGGGCGGTCGCCTCCGCCCTCGTTCTTCGGGTACATAGAATTCCAAATTCGTTGGCTTCCTGTGCGCCCCCCACTCTCCCTCTGCTGCGCAAGCGCAAGCGCAACCGCCGCTGCTTCCCACAGATCGGCATACAAATCGAGCAAGGCACCCCCCCCCCCCCCCCCCCGGCTCGGCCACATCTCACTCTCAATCTCACATAGTTCAAGAATTATTGGGAATTAGCAATCCGTCCATCCTACTAGCGTCTCATCGCCCACCATTGTTTCTGTTGGTGTTCGTGTACTGCTGC
>ZmG51
AGAGACCAAGATTAGTACCACTTGTACTGTACACTCCTCGTTCCGCGTGCGAAGCGAACCCTGTTCCATGTTCTTGAATCTCTCTGAGCCCAGTCCTTGTAGCTAGCAGATCAGATCGCTCAGGCGGAAAGATCGAGAGAAGGTCGCCCCAGGATCGAGATCTAGAGCGAGAAAGGTTTAAGAGGGAAAGGCGCGGCAAGGAGTCGAGAGAATAGAATGTTCCCTTCCTCCAAGAAGCAGGCCAGCACCGGTGCCGCGAACCCAAATGATCGGCCTATGTGCGGGCAAGGCGGCGACTCCGGCGGTCTCGTCCTCACCACCGACCCCAAGCCCCGCCTCCGGTGGACACCCGAGCTCCATGACCGCTTCGTCGATGCCGTCGCCCAGCTCGGAGGCCCGGACAGTACGTGATACATAGAGATGCATGCTTTCAGTTACGTTACGTGTTGCTACTTGCCGCTGTGGAATTTTATTTGATACGTTAATTTTGGTTGATTTGCATCCTTCCCTAAATTCTTCGCCGTACGTAGAGGCAACGCCCAAGACCATCATGAGGGTTATGGGAGTCAAGGGCCTCACCCTCTACCACCTCAAGAGTCACCTTCAGGTACGTACCTGCATGATCCAGTATGCAGAAGTTGAAATTAATTAGGTTTAAGCTGTTCTTTCTCTGATTTGTGCTGTGTCTCACTCTGCCAGAAATTCAGGCTAGGGAAGCAGCACAAGGAGTTGGGTGACCATACAGGTTAGGATTGTACAGCAGATGCCATGCACTAAGATTCTAAGACTACTATATGCTTATTAATTATCTAGATAGAGAAATTATTAGAACTTGTAGCGCATACATAATTTTTGTTTCCTTGCCTTCTTCTATCTGCTTCTATATGTGTTCCCTTTTCCATCCTTTTATGAGAACCTATTATGAGTTTTAGATTCATTCATCACGTACCCAAACCTAGTAACAAAGATCATCATTTTGTCTATATATCATGTGTCCAGTACTTTCAGTTGTTTGCAATGATAGTTAATTGTAGTATAAACATATTTTTCAAAACTACTGACATATATCATCCAATGAATTAACCACATTCAGCAATGGAGATGCAACGTAGCGTGGCCTCTTCTTCAGGCATGATAGCAAGAAGCATGAACGAGTGAGCTGATTTGTTCACAATAATACTTACTCATTCCTCTCTAGTTCTGATGAGTGCAATCTTCAGATCATAAGGTTCTGATAATACTACCTCATGTTTTCTCGTGGATCATTATTCAGCCGCAGCGTGAATGTGAACGAGGCCTTAAGGATCCAAATGGAAGTCCAAAGAAGGCTCCATGGAGAACTAGAGGTACATGCATTTACGTACACAGTAGCTAGCATATTTGCTTTAGGAAGTTTACTAGCTCACCGCAGCTTTGGTTTCTTTCTTCTGGCCTTGCACGTTGTTGCTCATGAACTTTGCGTGAATGCATCAATAATGAACGTTCTTGGGAAGTTTCCATACACTTGTCACATATTATATGGCGATTTTTGCATTGTGGTTCGCATGTTCCGAAATCAGAATCGTAGACGCTTTTGCAAGAACAATCTTGGGAAGTTTACTTGACACACATCTTCTCTGTCCTTCTCATATATATGTGTGGTGCTCATGAATTCAACATATATGCATTGTCCTTCATTCTATAAACAAAAGTTAAAGGGCGGTGAACTTTGCATGCATGCATGCAGGTGCAGAAGCACCTCCAGATGAGGGTTGAAGCCCAGGGGAAGTACATGCAGTCCATCGTGGAGAAAGCATACCAAGCCCTCGGGTCCAGCGACTGCGCCACGTGGCCCGCTGGGTACAGAACTCTAGGCAGCCAAGGGGTCCTTGACATCGGCACCAGCTCCACGAGCTTCTCGTCCGTCCAGGACCTGCAGTGCTTCTATGGAGGAAGCAGCCACATGGACCAGCTCCTGCATCAGATGGAGAGGCCAATGGATGGCTTCCTGACGTTGGGCGAGAGCTGCTTCATTGGCTCAGCAGACAACAAAAAGGACCTTAATAACCATTGCAGCTCCAGTGGCAAGAGCTCGATGATGTGGGCCAGCGAAGAGCAGCAGGCAAAGAGCGGCAACGATCAGCTTCAGATGGGGTCGTCGACAAGGATGGAGGGTGCAGGCATTGATGTCATGGATCCAGTCACCGGGCTGTACGAGGGCGCCGTGTCGGGAGACTCCATGGACAGCAAGGGTTTTGAGGGTTCGAACTCCAGGCTCGAGATGAAGCCGCCTGCACAACAAGCACCTGTAGGAAGTCAGAGGATACGCATATAGTCGTCCAATATATAATGGTTTGGAACTCACGTAAAGAACTGTATACTACAATATATATGGATAAGCAAGGTCAAGCTAAGGTATTTAAATGCAAGTGTCAGTTTTGTTGTGAACCATCAAAGTTCAGACGATTAGCATGTGATCGGAGTTGTAGTACATGCAGTCATTAGTTTTAATTGTTGGATACAAGATATTATGGAGATCAATTCTCCATATATATGTTTGTTTATTTTGTCCCTAAGATTCGCCATATATATGCTGTATTATATTGGATTTGTGTGACACCGTTGTAACATTGATCAGAGATCTTTTGTGGGTGCA
>ZmG52
CCGCCCCCTGCCCTGCCATTCAAACTGTCATCTTCTTCCAGCTCTGTCGTCGTCGTCCAGTCATGGGGAGAGAGAGAAAAGCTAGCTAGTAGCTAGCTACCCTCTGTCTCTGTGTCCGCCATGCCCAGCCCAACAGGGTGTTGCTGCTCAGTGCTCAGGTCTACTGCTGCCCTCCCATCATTAACTCATCATCCACCCCCCCTCCCTCCATAGTAAACTACGCTTTGCCCATCTCTCTCTCTCTCTAGCTTTTACCTTCTTACCCCTTGTCTTTCTCTCTCTCTACACCCCCCACTCTCTAGAAAAGGACAGCATCCCCCCGTCCATCCCTCTAGCTAGCTGAGCTCAAGCCACCACAAGTTTCGTTCCACAGACAAAGAAACGGGCGAGAGGGAAAGGAGAAAGACAGCGCTCTTTGTCACTCGCTCGTCTGCAACAAGCTAAGTGTAGAGTGTAGTTGCAAAGGGATTGCAAGAGAGAGAGAGAGAGTGTGTGTGTGATCGACCCATGGAGCTCTTCCCCTCCCAGCCGGACCTCTCCCTCCAGATCGGCCTCCCCGCCAGCGCCACGCCGCACGACCACCACCACGGCGCCGCCCTCAGCGCCAGGTTCCTCGCGGCAGCCGCAGGCGGCGGTGGCAACGGGATCCCTGGCAACCCGGCGGTGGCCATGGCGCCGTCGCTGCAGCTGCCCATGCCGATGCCGCTGCCAATGCCGATGCCGATGCCCCCCAACGCCGCCGCCGCCGCGGGGGCCGCCGGCGGCCTTTACTACCACCCCGACGCCGCCGCCATGCTGCGGCCCATACGCGGGGTGCCGCTGTACCAGCACCCGCACACGCACGCGGTGCCGCCGACGTTCCCGCCGCACGCGGCGGGGGCGGCGGGCCCGTGCTTCTGCGAGCCTTGCCACGTCGCCGCGGGCGCCTGGCGCCGCGCCGGGTGCGGCGTCGGGACGCGCGTCGTCGCCGGGTTCCCCACGGCGGCCAAGCGCGCCGCCAGGGCGCCGCGCATGCGCTGGACGTCCACGCTCCACGCGCGCTTCGTGCACGCCGTCGAGCTCCTCGGCGGCCACGAAAGTACGTTGCCCTCTTCCGGTTCCGGGTCCATCGCCCCATGCACATGACATGCATCTGCCCTTGCAACCTTGTCTCTCTAGCTAGCTAGCTAGCTAGCTACCTTTCTTGTGTTCCTCCATTTCTTCTTCGTTCTTCTTCTTGATGCGTTCATCCATGAGTATGATCTGTCCTCATCGTCAACTGACGATTTTGCTTGTTCTTGTGCATGATGGTAAACTACCAGGGGCAACACCCAAGTCAGTTCTTGAGCTCATGGACGTGAAGGATCTCACCCTGGCTCATGTCAAGTCTCACTTGCAGGTACTCCGATCCGATCCTTCGTCTTCTTCTCACACAACTTAACAATTTACACCTCCTATATTTTACATTTCGATCTGATCATTCCATGACAGTAATAGACACACCGTAGGACTGAACAAGCTAGCTGCTAGTATCAAGCAGGGAACAGGTTAACATAAACACATGCAAATCATATGGTGATCCCTTCTGCTGGCTCTTGTTGTTTTGCTGCCGCATCAGTGCTAGAGAGACTGCCTGCCTGTTGCTAGTTAGTAGCCACTACTAGTACTAGTCTAGTGCACGGTGCACACTGCTCGATGCTGTATGTGTGTGTACATGCAACAGATGATATGCATCAAAGTGGAAGAAAGTGAGCGAAGGGAGAAAGGAGAGAGAGAGAGAGAGAGATGGGCAGGGCAGATGGGGCTAGAGTCTGAACAGTGCACAATATAACTCCCTGTAGTGTCTTCCTCCATCGGCCCTAACATTATTAGCGTCATATCCCTTGTAAAAATCATGCATATGGAAACTTATATGATCATCATTAGCTAGCTAGGTCCAAGCATCTCAACTTTGGTGCAAAAGCAAAAAAAAAAAATGCAGGTTTCATTCACATCTAGGGCACCATGCAAGCTACTCTTTTCTCTTGCTATTGTACTACACACATGAATCACACACAGACACAGTAGTTACTCTAATACTATGCCTTTGATGAATAATGCCTGTCGATAGTGTGAATGTGGTGGTTCCCCTTTGCTAGCTAGCTAGCTACTTTCCCCCTTTGCTGTTCTTGATTTATGCCTTAAGGTGTCAAATCAAATCTTGCAGCAGGATAGCCCATATATATGCACGCACGCACGCACGCACGATGTATCTATCCTCCTGAAAAACGCAAATCTTATGATTCGCCAAAGAGATTCCCCTATTTTGTACTGCGAGTTGCTTGCTTCAAATGTAGTTCGTAGATACGCTGGTAGATAGATATGCTTTGCCTGGCCTATAAACTAATGATCCTTTGCCATGTTGCTGCGTGTGCTGCATGCAGATGTACAGGACCGTGAAGAACACCGAAAGGCCGGCAGCTTCGTCAGGTGAATAGTACAAGATTTGTGCTTTGTTTGCTCGCGCTTTAGAATCAATGCTAGCTAGCATGACATGAGTGATGAGCCAGCCCCCTTGCTGCTGCTTCAGCCTTCCGTTTTATTCCCTCTTTTTTCATCATCGACCAGCTAGCTAGCTACTCATCTTCAACATCACTTGTGTTTCCTTTCCTATGGTGGTGGTGGTGGTAGTAGTAGTATATGCCAAGGATCAGTATACATATATATGCTAATCTTATTCTTGTTGCCTAATAATTGTTTCTTTTTTGCACGCACGTACGCGTGGGTCCTGCAGATCTAGCTGATGGGTTCGAGAACGGGTCGGCAGGCGAGATCTGCGACGACAACTCGCTCGATCTGCACGGCGCCGGCAGGCCAGAGTCGGGGGCGGCGCGGCATGGAAGGTTAGCTGCCTGTAACGATCATGGGAGCAGCACCGGTGCTCATGGTGCCCTCTGGAATAGCTCCTCAAGGTGCATATATAACTGCATATATACGTACATACATAGTTACATACATACATGCTTATTAATCTTATGATAAGTACTACGTATACCACATGTGTGCATTAGAACAGTAAGCTAATAAGAATAGGGTTACATTAGAATCAGACATATGGATCAAGAACTAGCTTTTTCCCTGATGTCAACTTACACACACTGTCAATCAAATCTCGAGCTTTGTTGCAGTAGTGGGTGCTTTACTTGCTAGCTTTATTAGGTCATGGAAAGAGGCAAGCCTCTTTTACCCACATGCACATCTGCTCTCTCCCTGAGAATCAGTTCCCAATAAATATGATGAGCTCAGGAAAGCGCCCCTACTTCATGGAGACCAGCAAAACCTTTTGAGAGTTTTGACATGGATCCGCCTAGTAGTAGGTGTCTCTATGTGCCTGCCTCAATTATGGCCTCATTATGTATGCCCGTCGTGGCCTTTTTGTCAGTATAGTAGTAGTGTGTATGCATACAGTTCACAGTGAGGTACAAGTATATATATAGTGGCTATAGTCGTAGTGTATCCACGCACACATGTTTTGGCGTATATACATTTTGTTAAGAATTTTATATATGGTGTCAACATTTCCTAATAACTAGGTCCACTGCCGTTACAGTATTGCAGTAACATGCAGTGTTACAGTCTTTAGCTCTTTTACCCATTGCATATCCATGTAGTCACACACACTGTTAGACCGCAGCAGAGAAGCTTTGCCAAACAGTTTTTTTCTTTAGGGAGAAGTGATTCTCCGCAGATTTTATGAAGTGTTTTTTTCGAAATAAACTAACAAGTTGGGGGCCGAAAAAAAAAATTAGCTTTTCCTAATTCTGTGAAGCCATTCTTTATAGTGACTTGAAGAGTTTATGTTAAAGAATAGGAGAGAATCACTTCACTTCTCTTAAAAAATCAACTTTCATAGGAAAATCATAATCAGATCGATCAAACTCGATCTACCATACTAGCTAGCCTTACTCCTACTTTGTGACGATGCGTCGGTACTAACTGAGCTCTGTGTCTGTTGGTGGCTTTGTTCTGTTGTGTCTACAGGGAAGACTGGACCGGCTTTCCCAGCGAGTCCAACACCGGGCGCATGAGCATGCATTCTCGATCTCTCAAGGTACGCAGATATATATATACTACACTAAACAAGAACACAGTGAGCCTGTTGCACTACTGCACCTTAATTATTGTTAGTTCATGTGATAATGAGGCCGGCCAACTGAACTGAACATATATATATATATATCGACCGATCAACTACTTAATGCATGCATGTGTGTGTGCAGGATCAGACGATGCAGTCCAAGAGCCTGGAGATCCTCTCGGACATGAACTCCTCCTGCGTGTCGGAGACGACGTCGTGTGCCAGCGAGTTGAACCTGGAGTTCACCCTAGGCCCACGCATCAGGCACTAGCGTGCAAAGCGACCAGAGGACGATATAATCGGAGGAGGATTAGCTATAGGCTACTATATAAGACGGGGTGCTTTGCATTGCGTGCGTGCGTGTTCATGGGATCGTGTTAAGACGGAGGATGCACTCATGGTCCCAGAGAGAGAGAGGCAGCATATATGCATCTTTCATCGTTAAAAGAAGCTAGGCCATGGACAGACACCAGCAGCAGCAGCAGCCAGGAAAAAGGATTAAAGGTGTAGCATCAGCAGCAGCTAGCTCTAGGGTAGTGGTAGTAGTAGTGGTAGAGTGAGGTGATCGTTCGAAAGCTAGCTAAACACAGATGCAATGTGTGTAATGGATGGAGTTGTTGTGTTAGATCGAGCGCGTTTGCGTTTAGGATCGGACCATCTGTTTAAAGGGCTTTTTTCGCAGCAACAATGCATGCATATGAGCTTGCATTTGCTAGGGGCCG
>ZmG53
ATGAGAGGGTTTGAGAGAAAAGGGGTCCGGCAGTACAACCGGTCAGAGGTGCCGAGGATGCGGTGGACGGAGGAGCTGCACCGGCAGTTCGTCGAGGCCGTCGAGTGCCTCGGTGGCCAGGACGGTGAGTCGGCCCGCTTCTAATACTTCCCTTCTTCTCCGATCCGACTGCATGCGTGAGACATGCCCTAGCCCTGCATGCTTTCATTGATCTGGATCTCTCCATGCATGGTTGCTTACTTCCTTTTACTACCTTTATTTGTCGGGAGGTGACCGAAGGGCGCAGCTTGTTTTTCTTTATTCAGTTCGCTTGTAGTTTTGAGGGTTTTGATTATCTAATTCCCCTCAGTGTTTAGGTTGTTAATTAGGCAGAGAGTTTGTTGGTGGTGGAATCCACCGGGCAAAGGAAAAAAATAAATAAGAAAACACGTGTTTCGCATGCTTGAATGACGAACATATATTATCCTCGGGTGATTTATCCTGTGTAGTTTAGGCGATTACATATAGCTTTTTTTTTGCTGATAGATAAATCCTGTTCACGAAAGTTTGAAACGTTTCTACAGCCAGTTCCAAATACTTTTGATAGAATTACCGCGAAAGATACGAATTGCATACTCGAATTAGTAAGCTATATATATGAGAAAGTTATTAATTTCATTACTATTTCATACGTTATACAACGATATTCATGCAATATATATACCCACAAAATCATTTACACTGGTTATTCTTCATACAAAAGGCAATGACCATATGGTTTATGGGGTAGCAACATATATATATGCGCACATATCTTGTCAGAAATTAGTTTGGAGAAAGATCATGCTTCAGAATCAGTTGTATTATTGTGTGTGTTGTTAACCTTTCGTTTTCCAATGTCATGCAGAAGCAACTCCGAAGCGAATTCTTCAGCTGATGGGCGCGAAGGGAGTTAGCATATCTCATATCAAGAGCCATCTTCAGGTACGTACTTTATGATGTATAATCAATTTTGCTTGTATATTATTAGAAGCCTATACATTAATTATGTGCATGCATTTCAGCTTCTTATTGTATGGGATACGCATGCTAACCTTTTTTTTAATTAATTCTAGCTATTTACAAATTACAACAAACCTTGTTAATTTTTTTTTTCCAATGAAATGATCAGATGTACAGAGCCTCCATCTCCAGCAGCAGCAGTACCCATCATCAGCCCAGCCTCCAGAAGTCGACATCAACCGCAGCGAGCAACAACAAGCGCGTGTTCTTCACGCGTGAAGATTGTGCGTCACAGGAAGGCAACGCTCCAGCTTCAGACAAGAACATCTATACCACCACGGTCCGTGGTTGCGGCCAGTACTCATCACCGTACCAAATGTAAGTGCGTTAATTATTAGCACAAATCAATCACGCTTCCCAATCTTCAAATGATCGAACAGGAAACTAAATTTCCTGGAAATTTCGCCAGATTTGAAATTAAACTCGACTGTTTTTACTAGCAGACCGTCGCTACAGCAAGTGTTCAGATGCTGGGAACAAAAGAGAGGGCGTGTTGCTTGGAACTCCGACGTGCTAACAACAGAGAAGGTAATAGTAGTATATACGCACGGGTTTCCGTTATATGGCTAGTTGGGAACCTATTTTCGCAAGAGATTTTCATTTTTAAAGAGAAATTAATTCATTTTCTTTAAAAAAAATAGAAATTTATAAGAAAATAGAGTTCCTAAACTAGCTCTTAATTATATGATCCATCTGCAGACAAATAAAATGTACTCAAACAATAACGCATGCATGTACCATATTCCCTAGAAGCTTCATTTTGGTCATTCGGTGGCAGGCTGCCAAACTCCCATGCTGCCCTACTCATGCATGATTGCATGGTCCAGACCCTTGATGAGCTAGCTAACTATAGCTAGTAGATGAAAAATGACTCTCTGAATAGAATGCTTCCAAAGTCATGATAGTAGTTTAGATTAGCGTGTTAACGTTGATGCCTTGATTGTTACACTTACACGACCATCTTCTCTGCTTGTATTATTCCAGGGGGTGATTATTAGGCCAAGTCACACTAGGAAGCACGAGACGCAGCAGCACACGGGATGCGACCTCACGCTGTCGATCGGGCTGTGGGAGGACGCGAGCAGCAGCGACGACGCCGACGGCTCGAGCTCCATCAGCGAGGAGCTGCTGCCTGCTCCGGCAGCGGGCGGCGCTCGCCGCGTCGCCGCCGTAGTGAAGGAGGAGGAGGAGAGCAAGCCGGCGGCTCTGAACCTGGACCTGACCATCTCGTCGTCCTGGCTGGCCTGA
>ZmG54
CAACAGCAAAACAGCGAAACAGTGCAGAGACAAGCTACAACAACCTACCCTAACAGGCCATTCCTTCCACTGCACTTCATTCGATCCTGAGCTATAGCTGGCTGCCTGAGCTCGCTCCAAGAAGTGTATCTATAGTATAGACACTAGGCTTCGTGTGGCGTGCTCGAGATATGCTTGCAGTGTCGCCGTCGCCGGTGCGGTGTGCCGATGCGGAGGAGTGCGGCGGAGGAGGCGCCAGCAAGGAAATGGAGGAGACCGCCGTCGGGCCTGTGTCCGACTCGGACCTGGATTTCGACTTCACGGTCGACGACATAGACTTCGGGGACTTCTTCCTCAGGCTAGACGACGGGGATGACGCGCTGCCGGGCCTCGAGGTCGACCCTGCCGAGATCGTCTTCGCTGACTTCGAGGCAATCGCCACCGCCGGCGGCGATGGCGGCGTCACGGACCAGGAGGTGCCCAGTGTCCTGCCCTTTGCGGACGCGGCGCACATAGGCGCCGTGGATCCGTGTTGTGGTGTCCTTGGCGAGGACAACGACGCAGCGTGCGCAGACGTGGAAGAAGGGAAAGGGGAGTGCGACCATGCCGACGAGGTAGCAGCCGCCGGTAATAATAATAGCGACTCCGGTGAGGCCGGCTGTGGAGGAGCCTTTGCCGGCGAAAAATCACCGTCGTCGACGGCATCGTCGTCGCAGGAGGCTGAGAGCCGGCGCAAGGTGTCCAAGAAGCACTCCCAAGGGAAGAAGAAAGCAAAGGTACGCAGGGCTACGCATGCAGTATAGGCGTATAGCAATAATTGCAAAGCCCTAAATATATAGCAAAACAAAGCGATGATACCATGCATGTGTGCTCTGCTGACATGTCTTAACTTAACACAGGTGGATTGGACGCCGGAGCTTCACCGGAGATTCGTTCAGGCGGTGGAGGAGCTGGGCATCGACAAGGCGGTGCCGTCCAGGATCCTCGAGATCATGGGGATCGACTCCCTCACGCGGCATAACATAGCCAGCCATCTGCAGGTCCGTGCCGCGACGTACTCCAGCAGCTACTACCAATGTTTCCTTTGTGCTAACCCGCGACCGATTTTGGCTATCTAAATTGGAGCAGAAGTACCGTTCCCACAGGAAGCACATGCTTGCGAGGGAGGTGGAGGCAGCGACGTGGACGACGCACCGGCGGCCGATGTACGCTGCCCCCAGCGGCGCCGTGAAGAGGCCCGACTCTAACGCGTGGACCGTGCCGACCATCGGTTTCCCTCCGCCGGCGGGGACCCCTCCTCGTCCGGTGCAGCACTTCGGGAGGCCACTGCACGTCTGGGGCCATCCGAGTCCGACGCCAGCGGTGGAGTCACCCCGGGTGCCAATGTGGCCTCGGCATCTCGCCCCCCGCGCCCCGCCGCCGCCGCCGTGGGCTCCGCCACCGCCAGCTGACCCGGCGTCGTTCTGGCACCATGCTTACATGAGGGTATGTATGCATTGTACGCACGGCCGGCCGGCCGGCAAGTCTACGTGCTAGTTATTTTTGGATGCACCGTAAGTTAACTAGCTTCCTAGCTAGGGAGATTTAGCTAGCGTTCTGACGGCCGGATTTCGTTTTACCAGCAGGGGCCTGCTGCCCATATGCCAGACCAGGTGGCGGTGACTCCATGCGTGGCAGTGCCAATGGCAGCAGCGGTAATGGTCGTTCGTCAACAATAATGCTGTCAAACAAATGGAAAATGGCGTTCTTCTTTAATAAGAACTTGGTCTTGGTGTCCTGATTTTCAGCGTTTCCCTGCTCCACACGTGAGGGGTTCTTTGCCATGGCCACCTCCGATGTACAGACCTCTCGTTCCTCCAGCACTCGCAGGCAAGAGCCAGCAAGACGCGCTGTTTCAGCTACAGATACAGCCAGTAAGTGTATAGCTAGCTGTAGTGACATTCATGTTTCTTTTCATGCAACAACAATCATGTATTCTGCAGCACTCTCAACTCAGCCCTTCTTTTTTCCTTTCTGTATTTTTCAGTCAAGCGAGAGCATAGATGCAGCAATAGGTGATGTCTTAACGAAGCCGTGGCTGCCGCTGCCCCTCGGACTGAAGCCCCCTTCGGTAGACAGTGTCATGGGCGAGCTGCAGAGGCAAGGCGTAGCGAATGTGCCGCAAGCTTGTGGATGATCCCCGGGGCTGCATAGCTGCTAGCTCGTCCCTGCACGCAGTGCAACAAAAGGAATTTGTCGACATGCCTTTTATGTTTTGAATTCCCGTGAACCGTTTATGGAGCACTCTCAACTCGTTCAGGGTCAGATGAACAGAACATTATAGGAGTACATTCTTTGAGGTTTCAGGTTTGAGGGAAATCAACCTGAGTGCATCCAAGTACAGTGTACTGCCACAGTGCCACGTCGGAAAATGAAGTCTTGACCCGAATAACAAGTATTCCCTCGGGTTATTTGTC
>ZmG55
GTTCGGAACTGATTAGTTGCTTCCCTATTACAACCGTCTGTTTGAGGTCTCACTCACAGGATGCTGAAAATAAGCCGCGTTGTGTGTGTGTGTGTCTACGATGAACTGTTTGACGCGTTCGTTCGAGCTCTTCTTGAAGCAGTTTGACAAGCTGTTTGTGGTCGTCTCGTTCTCTGTTTGGTTGTCCAGTTTCAGTCCCGAGACGTCGTAATCGCTAGATGATCGATGAACGCCAAGAAGATTAAGCTGCACGACTATCACCACTGCTACGGATCGCCGATGTGTGACCCACAGCTGTTCCCGCGCGCCGCCGCCGCCACCACCGCAGGGCTCTCCTTGCACCCGGGGCCGGGGCTCGTGGGCTCCCTGCCGCAGCGGCATGGCGGCGGCGGCGGCGGCTGGGTGCACGAGGAGCACACCGCGACGACCCCGAGGGCGGCGCAGGGGCAGGGCGGCTGCGTCGTCGGCTCCGACGCCGCCGCGTTCTTCGCCGCCGAGGAGCTCATGATGGGCACGGCGCGGTTCGACTCCCCTCTCGGCGGAACGACGACGGCACTCCAGGAGCTGACAGCGTTTGCCAAGGGACCGCCGTTTGGCCGGCCGAGGCCCACGACGGGGGGCGAGCGCGAGCGCGAGCGGCTGTACCCAGTGGACCCGCTGCCGCTCCGCGACTGCGCGGCGGTGAGGACGTACTACGTCCGGCCGCAGCAGCGCGACGGCGCCACGGAGGCGCCTCCTTCACTCGAGCTGCCATTCCAGCGGCGGCAGCAGCAACAAGTGCACGGGCTATTCGGCGACCCTTCCACCGGCAGGCTACTCGGCGGCGGCGAGCCTCAAGCTCACTCCTTTCCAGCTCACGTAAGCGAACGCGTGGGAATGATTCACTGATAGAGTTGCCGTTCTCCTAACTAAGCATGCCATGCCATGATCGTGTTTTGATAGCGGTTCTTGTCTGGCTAGACCCTGAAGCAGGTTCCGGCGAGCACGTTTGTCCCCGCGATGGAGGCGCCGCCGGGCATGCAGAGCCTTATGGACAACCCGCTGTCCAGGAGCTGCAGTATCATCGGTGCGGCGGCGACCCACGCAGGGAGCGGTAACGCCGCCGCGCCGGGGCAAGGTGCTCCCAGCAAGACGCGGATTCGGTGGACGCAGGACCTCCACGAGCGCTTCGTCGACTGCGTCAACAAGCTCGGCGGCGCGGACAGTGAGCATCGTCCTTGATCCGAAACTCCTTTTTTTTTTCCTTTCTCTTCAAGAGTTCTTGGTTTATCTGTCTGCTTTGCTTAATCGAATGTTAGGCTACGGATCTCTCTCTCTCTCTCTCATAGAGTCATGTAGTCTTCTCTTGTTGTTGCGTGACACTTGCTTGCAGAGGCGACTCCCAAGGGCATTCTGAAGCTGATGAACTCTGATGGCCTCACAATCTACCACATCAAGAGCCACCTTCAGGTACACAGATTTTTTTTCCTTTTGTAAATTAAAAAGGGCACCTTTTCTTAACTCGCCAGGAGTGAAAAAAAATTCAAATTTGGATACATGATGTCTGTCTTTTTGACGCGAATTTGTAGGACGGCCTAATAACAATCTAATATCCTCCTCTCTCGATTTCAGAAATACCGCATAGCCAAGTACATGCCCGTGTCATCGACGTCCGAAGGTAATCAAATCAAATCTAATCTAATTCAGTCCAATCCACCAAGAATTTAGAACAGTACACTAGTACAATATGCTATTCTACGAACACGTCAACTCAAGCCTTATCCATCCCATGGCCGTTATATGCCATGCGCGATGCTGACTGACACACGTCTTTGCTGCCATCCCATCCCGGCCGTTGTCGAATTGCAGGGAAAGAGAAACGAGCTGCTGCCGCCAATGACGTGCAGAATCTCGACCCCGGCACGTACGTAATAACTGTCGTCGTCTACCTTGTGACACTGCACACGAACCCTCATGGCAGCCATGTGATGTGCACCGCCAGCTAGCTAACAGCGCTCACGCGCCTTCTTCCTTCTTAATCTGCAGCGGGATGAAGATCACGGAAGCGCTACGCGTCCAGCTCGACGTGCAGAGGCGCCTCCACGAGCAGCTCGAGGTGTGCTCCGTCGATCTACGCATCGAACACTTGGCGTCGATAAAGAACCCTAGCTTAGATCAGATAGGCAAGATTTGACGTGTGTTCGTGGGCTGCATGTAGTGACGCTTTTTTTTTCCCGGGTGACGTGTCTTGCAGATCCAGAGGAATCTGCAGCTGAGGATCGAGGCGCAAGGCAAGAAGCTGCAGAAGATGTTCGAGGAGCAGATGAAGACGAGCAGGACCGTGATGGGGCCGCCGCAGGGCGCCGACGTCGCCTTCATCGGCGCCGGCGAGCAGGAGGAGGAGGTGGAGGTGGAGGACGCGTTCGACGACGTGCAGCTACTGGCGGCCGTGTCCAGCGCCAGCGTCGGCTACCGCGACGGCGGATTCCAGTCGAAGATAAGCTAGCCTGTCGCCTCCAGCCTCCAGGCTTCAGCTGGCTTGTCGGCATTGTAATTGTAGGGTTTGACTACAAATGCCATCGTAGCTATCCATGGAAGATGATGCCTACAATGTTTGGGACGACGACGACGAGTGTTTTGGAGGGAAAAAAAGGAAACTAAATTGTTGGGGATGCAGGCAAGGGACGATCCTCGTCGTCCACTTATGTCGTTGATTGGAAGGTGTGATCGTGCACCTAGCCTAACCACTTAGTTTTAAAAGTTCTCTCTGAACTTTAGAATGTGAGTGTCTATTTTTGCTTATTTATTTTTAATAAAAAACCATCAGGTCTCTTATAGA
>ZmG56
GAATAAGTGAGAAAAAGATTCGCTTCCTACGCGACGCCTCGACCTCGATTCCCCATTCCCTTCCCTTTTCCCCTCCCGCGCCTCTGCCTCTCTCTCTCTCTCGTCGTCTTCTACCGGCACGGCGCAGCACGGAGCATGGAGATGGACCCGCCGCCGCCGCCACCCCTGCACGCCGACCGCCGCCTCCGCTTCCGCGACTACCTGCTCGCGCTGGAGGAGGAGCGACGCAAGATCCAGGTGTTTCAGCGCGAGCTGCCCCTCTGCCTCGACCTCGTCACACAGAGTGAGTGCCCGCTCTCACGCTCATGCACAAGCTTCGTCTGCTTCGTCGTCGTCTGTCCATCATCATTCCATAATCCATATATAGTAACAATTTGTATACGTGGTGTGCGCAGCTATCGAGGGAATGAGGAGTCACATGGACAGCGTCGTCGTCGGCAGCGAGGAGACGGTGAGCGACCACGGCGGCCCCGTGCTCGAGGAGTTCATGCCGCTCAAGCCCACAACCCTCTCGTCCTCCTCCTCCCAGCCCCAGTCCCAGGACGATCACGACAGCGCCCACTACCTTGAACACCGTCGCGCTGCCGCCGCCACGGCCAACGACGTTGTCGATGCCGACAAGGACGACGAGGCGCTGGGAGATCCGGAGACGGCAGCAGCCAGCAGCAGCAGGCCGTTGCCACATCCGGAGACGAAGAAGGCGATGCCGGACTGGCTGCAGTCCGTGCAGCTCTGGAGCAACCAACAACAGCCCTCCGTGTCCCCACCGCAGCACCAGGATGAGCTGCTGCTGCCGTGCAGGCCGGTGGCGCTCAACGCCTGCAGGAAGTCCGGGGGCGCGTTCCAGCCGTTCGAGAAGGAGAAGAAGAAGGAGGACAAGGAGGAGAAGCAGCGCGCCGAGCTGGAGCTGCCGCTGCCGGCCGCGGCGAGCTCGGCCGTGGTCGGGGACAGCTGCGACAGGGCCGGCGCCACCGACACCGACACCGACACGGCCGAGAACAATAAGGCTAGCAGCACCAAAGGCGGCAAGGACAAGGAGGCTCAGCTGTCGTCGCAGGCGCCCAGCCGGAAGGCGCGGCGGTGCTGGGCCCCGGAGCTCCACCGCCGGTTCCTGCAGGCGCTGCAGCAGCTCGGCGGGTCCCACGGTTTGTTGCCTTGCTCACCCTTATCCTACCACCTCCTCATCACAGAAAACTTGTGTGGCTGTGTACGATTAGTCTAGTTAATAATAACAATTAATTAATCTAACCAATTGTGATGTGAAGATGCTAACGTATGCGCATACATTCATGCAGTGGCGACGCCCAAGCAGATCCGGGAGCTCATGAATGTCGACGGCCTCACCAACGACGAGGTCAAGAGCCATTTGCAGGTCAGGAGCTGCCTCGAAAAAAAAAAAGAGTGGATTTTTTTTAATTTTTTGCAGGTCATCAGTCATCAGTCATCAGTAGCATCTGTTCTCACTTCGCCCTTCATTTTGAACATCTTGGGCGGGCCTTCAGAAGTATCGTCTCCACACTCGGCGTCCGAACTCGGCGGCGGCGGCGGTCCAGAGCGGCGGCACCAGCGTCGTTGCGCCGCCGGCCGCACCGCAGTTCGTCGTGGTGGGGGGCATCTGGGTGCCACCGCCGGAGTACGCTGCGGCAGCCGCAGCGCAGCCGCAGCAGGTGCACGTGCACCTAGCCGGCGACGCGTCGGGAACGACGACAACAGCCGCCGACAAGGTGTACGCGCCGGTGGCGACGACGTTGACGCCCGCACCGCGACCGCGACCGCGTCCGGGTCCGGAGAGGCAGTCGAGCAGCTGCTCCGGCGCGCGGCGCAATGGGGACGCCTGCTCTGGCTCGCCGGCCGTGTCATCGTCGTCGTCGCAGACCGCCTCTGCCTAATGAAACGCCGTCGGTCGGTCCCCAGCTTGGCTTCTAATTTTAGCTGCTTACGTCCGGAGGTACAGACAGTCAGACGTACACACGTGGATATGCTAGCTTGAATACGATGTGATCCAGCATTTTGCTCTCTGTTTTTTGTGATTAAAGATAAAAGAAAGAAGAGTGATAAAAAAAAAA
>ZmG57
GAGAATAAGTGAGAAAAAGATTCGCTTCCTACGCGACGCCTCGACCTCGATTCCCCATTCCCTTTTCCCCTCCCGCGCCTCTGCCTCCCTCTCTCTCGTCATCTTCTACCGGCACGGCGCAGCACCGGCACCGCGGCACGGCGCATGGAGATGGACCCGCCGCCGCCGCCACCCCTGCACGCCGACCGCCGCCGCCGCTTCCGCGACTACCTGCTGGCGCTGGAGGAGGAGCGACGCAAGATCCAGGTGTTCCAGCGCGAGCTTCCCCTCTGCCTCGACCTCGTCACACAGAGTGAGTGCCCGCTCTCATCTGTTGCGTCGTCGTCTGTCCATTATCATTCCATAATCCATATAGTAACAGTTTGTATACGTGGTGTGCGCAGCTATCGAGGGGATGAGGAGTCACATGGACAGCGTCGTCGTCGGCAGCGAGGAGACGGTGAGCGACCACGGCGGCCCCGTACTGGAGGAGTTCATGCCGCTCAAGCCCACAACCCTCTCGTCGTCCTCCTCCCAGCCCCATTACCAGGACGAGCACGACAGCGCCCACTACCTTGAACACCGCCGTGGTTCCGCCGCCACGGCCAACGACGTCGTCGATGCCGACAAGGACGGCGAGGCGGTGGGCGATCTGGAGACGGCAGCAGCCAGCAGCAGCAGGCCGTTGCCACATCCGGAAACGAAGAAGGCGATGCCGGACTGGCTGCAGTCCGTGCAGCTCTGGAGTAACCAACAACAGCCCTCCGCGTCCCCGCCGCAGCACCAGGATGAGCTGCTGCTGCCGTGCAGGCCGGTGGCGCTCAACGCCTGCAGGAAGCCCGGGGGCGCGTTCCAGCCGTTCGAGAAGGAGAAGAAGAAGAAGGACAAGGAGGAGAAGCAGCGCGCCGAGCTGGAGCTGCCGCTGCCCGCCGCGGCGAGCTCGGCCGTGGTCGGGGACAGCTGCGACAGGGCCGGCGCCACCGACACGGACACCGACACGGCCGAGAACAATAAGGCCAGCAGCAACAAAGGCGGCAACGACAAGGAGGCTCAGCTGTCCTCGCAGTCGCAGGCGCCCAGCCGGAAGGCGCGGCGGTGCTGGGCCCCGGAGCTCCACCGCCGGTTCCTACAGGCGCTGCAGCAGCTCGGCGGGTCCCACGGTTTGTTGCCTTGCTCACCCTTATCCATTCCTACCACCCCATCACAGAAAACTTGTGTCGCTGTGTACGATTAGTCTAATTAATAATAACAATTAATCTAACCAATTGTGATCTGAAGATGCTAACGTATGCGCATACATTCATGCAGTGGCGACGCCCAAGCAGATACGGGAGCTCATGAATGTCGACGGCCTCACCAACGACGAGGTCAAGAGCCATTTGCAGGTCAGGAACTGCCTCTAAAAAAAGAGTGGGATATTTTTTTTTGCAGGTTCTCACTTCGCCCTTCATTTTGAACATCTTGGGCGGGCCTCAGAAGTATCGTCTCCACACTCGGCGGCCGAACTCGGCGGCGGCGGCGGTCCAGAGCGGCGGCACCAGCGTCGTTGCTCCGCCGGCCGCACCGCAGTTCGTCGTGGTGGGGGGCATCTGGGTGCCACCGCCGGAGTACGCTGCCGCTGTCGCTGTCGCTGCGGCAGCCGCAGCGCAGCCGCAGCAGGTGCACCTAGCCGGCGACGCGTCGGGAACGACGACAACAGCCGCCGACAAGGTGTACGCGCCGGTGGCGACGACGTTGACGCCCGCACCGCGACCGCGACCGCGACCGCGTCCGGAGAGGCAGTCGAGCAGCTGCTCCGGCGCGCGGCGCAGCGGGGACGCCTGCTCTGGCTCGCCGGCCGTGTTGTCGTCGTCGTCGCATACCGCCTCTGCCTAATGAAACGCCGTCGGTCGGTCGGTCGCCAACTCGGCTTCTAATTTTAGCTGATTATTACGTCCGGAGGTACAGACAGTCAGACGTACACACGTGAATCTGGGAGCTCCTTCTTCGTGCTAGCTTGAATACGATAATATGATCCAGCATTTTGCTCTCTGTTTTTGTGATTAAAGATGAAAAAAGAAGAGTGGTACGCGCCCTGCAGACCACAATTGTTTTGTACTAGTTAAAAAAATACTTTTGGTGTTGTTT
>ZmG58
GCGCCTCGCCTTTTGAGGAGGGAGCGAGCGAGAGAGACGGAAAGAGATACGGTGCAGGGCGCTGCGACCTGCGACTGCGAGGAGAAAGGGCGGCGCCAGCTTGGACTTGCCGGTGCCGTCGCGCGCGAGAGAGAGAAGGAAGCGACAACCTGCTTGCCGGTGCGGCAGCTCTGGGCAGGGCTTACACATATAATAACAAGGGTGGTCGATCAGAGAGCGAGGGAGGAGCTGAGGACAGGAGGGAACAAAAGGGCAAGTTTGGTTCGCTCCTTGCTAGGGCCCGGTGAGCTGAGCTCCATATCATCCAGATCCAGGTAGGTGAGGTCGTGAGGCGATCCAAGAGATGGGCGGCGGCGGCAGGAATGGCACTGTGGTGAGGCGGTACATCCGGTCCAAGGAGCCCAGGATAAAGTGGAGCGCCGACCTCCACCGCAGCTTCGTACAGGCCATAGACTGCCTCGGCGGCCAACACAGTACGTTCTCTCCTTCCTCCGATCCGCCTCGTCCCTTCATCATAAAGATATATACTGCTGCCTCCCATGTTTTATGTAATCATGCTCCCCCCATTTTTTTATGCTCATGTAGTAACATTGCCCTTGACCTTGAGAGATTTGGTAGAATTATCTAGTGATTTGTTCCCCGCCGGTTCTAATATTGATCGTGTTCTTTCTTTTTGGGAAAAAAAAAACTATCGTTTTGTGCTGTGTGCTTCTTGTGTCTCTCTCCTGCTTCCAATCGCGTTTTCAACAGCCTGGCTAGCTAACTGCCGTTCGTCTTGGCGGTGCAAAATCGCAGAGGCCACGCCGAAGCTCATCCTCCAGTTCATGGCCACCAGGGGGCTCACCATATCTCATGTCAAGAGCCATCTCCAGGTTAATTGTTTCTCTTCTCTCCATCCATTGCTATTATTGCTGATTGGCGTGCACCTGCAGAGGCACTGACTGTTTGTTTTCGCGTTGGAGCTGACAACCGCGCGCGAATGAACTCAACAGCTTCTGATTCCTCCGTTTGCTTTTTTTTTTCTTGATGAACAGATGTACAGAGCTGCGAGGCTTGGCGCAGGAAGGAGAGGTGAGAGTTGAGATGAAACGAGCCCTCGTGTGCTGGCTTCTTGCACTACCGAATTCTTTCTTTCTTTACTCATTGGTCGTATTTTTTTAATTGCTTTACATGTCAACGCCGTGCAGTGTTCAGGGACAAACAAATGTCCTGCAACAGTGAACTGACCATTCCAAAACATCTTTATATATAATTTTTTCTTTCTTTTTTTGAAAAAATAAGATATCACATTGCCTTGTGGTTTCTGTGACTCTCATCTTAGCTCACTCCTCCACATGCTCACTGCACTTGCCAACTACTCCTTGCGACCCCAGCAGATTCCCTTCTCGTGTGTCAATGAGTGTAGCTTACCTTGCAAGATTTGTTGTTGGGAAAGCCAAGTATACTTTAGATGGATTTTGCTAATGGAAAGCCAAACACCTTTCTTTCATGGCACCATCGAGCAGGGATGCAAGCCCAGCTGCTGCAAAGGAGGCACTCATGCACTGGTGATGAGCAAGAGGAGTTCCTGCGCCCACCACCACCTCTGAAAAGGTTTGGCCTGCAAACACCTTTCTTTCCCCCGTCCCCCCTCTTTGAAACGTACGTGTTCAAGTTAGAAGACAAGCTTTTCAAGGCCCTAATCCTGACGCAGAACCAAAGCGCCTTTTCCCACGGTGTCTGTCCATCTGCACCTTTTTCTCATGGGGGTCTCTGGTCGTCTACTCTTTGTTGGATGCGTGAACAGGGCCCGGATGGGGTACGAGAGCATGCAGGGACTGGGAAGCCATGGAGTCAGTGATGCGCGGACCGCAGCCGCTGCCGGGGGCCTGTACTGCATCGATGATTACATGCAAGCCATGGCGGCCATGGGCTGGAGAATAAAGGAGGAGGGACTCACCAGATGGCAGTGGCAGAGGAGGGATGCTGCTGCGCCTTCCGACCTCCAAGCCATGGGATGTTTGGTGCAAGAACCTGACCCCTTTAAGGTACATTATTAGCTAAAATAGTAAGAGTTTTTAAAAGTTTATGCTAGAAAAGGAGATATTGCCAAAAGGTTTATCAAAAGAAGATGAATCTTTCCATGCTTAGCTGCTTGTTGCTTGGCCTGTTTGGACCAGTTTCGGATTCATAAAAACTACTTTTTGCATCTAGTTTGGTAAAATCTGGATTCTGGGTAAAAATAGGCGTGTTTGGACCCCTAGTTTTTAAGAACCTAACTTCATTTATTATTGCTTATTGGGTCACAATAAACTGCCAAAAAATTACTCTATCCGTTCATAAATATGACACCGATAGTTTTTTTAAAACTTTAATCATTTATCTTATTAAAAAATAATAAGTTATCATTTATTTTGTTGTGATTTGTTTTCACTTAAAGTAGTATGTGATTGACTTAAAATTTTATATTTTTAAACAAATATTTTGAATATGATAAATGATCAAAGTTTTTGAAAAAGTCAACGGGAACATATATTTGTGAACGAAGGTAGTACTAGGTACCATCTTCTTTCCAAGAAGATACAACAATCTCCCAAAAACTTCCCAGGGGATCCAAACAGCCTTTAATGGTATCCGTACACATCTCAGATCCACCAAATGCATGCACACTTGCACATCCCAGATCCTCCTGCACTCCTGCAGGACTGCCGTATCTTTGGCGTATGTTTTGTTGAAGACACACACAACATTGATGTAGGATCGTCGGCACAGGTATCACCACGGGATACTGAGAATCCGGCGTGAGTAACCAAACGGAGCGTGTGTTTTTTTTTCTGGCAAAAATATGTTCTTGAAATCTGTCTGTTATATTGGAATAGAGATCATTCATAGCATTGGCTCGGGCATTTACTTCTCGCCTTACTGCAGCGGCATGTTTGCAGTGGCTTCTGCAGGGCTCAGATCCATGCATATGCCTAGCATTGCACCCAGTAGTTCTCGCGATGATGGTAGTAGCTCAGATGGAATTTAATTCGTTGTAGCTTCCCTGCTAGCTGCCTTGCTCTGACTGAAAATTTCTGAAAAACTGCACGTCCTGCTTCCATCTCGTTGCCCGGCCGGATCCTGGCGATCTTTGTGGGTACATGTCAGCAGGTTTACGGCTACAGCAGGAGTACTTGAGATAGCCTTTACGCAAATGCAATGTGTAGTATATAATCGCAATCTTCCATGGATTTTTTTTTAGCAGATGCGCCGACCAGAAGCACGCCGTCTTGGTTCAGCGCTGAGGAATCAGCAGGACGACTCCAGCGAAGAGGACGGAAACGGATGCCCCCTCCTCTCCAGCAGCAGCTTCAGCAATGCAGCGAACGACGACGAGCCGTCTGATGAGCAGTGCTCCCTCTCGCTGTCCCTTGGCCTGGACACAAAAGGCGCCCGTGCCATGGCAACCTCCTCGCCGAGCGGCGAGAGCAGCTGCATCCTCACGGCGGCCTCGCCTGCGAGGAGGAGCTCTAGCGACTGCTGCTGCTCCGGCCATTCAGGCTGCTTCGTCGGCCCGGGCGTTAGCCTGGAACTCTCCCTGTCCATCTCTGGATCCTACCTAGATCACTCCGATTCTGTACATCGACCCGGTCCGGCCGGCTGCTCGCGTTGGTGATCGCCGCGCTTGTTTTGGATGTTCCTGGCGTCATGGCCGTGTTAGAAAGTTACAAGTAGCCAATTCCAAGTTGGTAGTAGGATAATGACCGTAGAACATGTTACTTCTAGCTAAGCTGCTACGGTACTAGTCAGAAAACGTGTACAATGCGCACTGTTATATCTATCACATTTAATTTAGATA
>ZmG59
CCCACCCCCTGTAGAAAAATGTGTATGAAATGGAATATCACTGTTGAAACTAGTCAATGTAGTGGAATGCTTGCCCATTTCCCCGTCCTTATATTTTATTCCCACATCAAGCTTGCTTATTCTTCTTCCCCTCCCTAGTATTATTCTCATCACGTTCGTGTCTTCTTTCCTCCAGGTTCCTACTCCCACCACACACCTCATTCCAATCCTATGCTGGTGGTGTAGAGACAGACAGAGAGAGCCGGGAGAGAAAAGAGAAGAGGACCAAATCTGAGAGGTGGAAGCCATGGCAAAGGTGAAACAGAAGGTGGCAACGGAGGATATCCTTGAAGGAGATGATGAGAGAACATCTTCGGAGAACAACTCTGTACCACCTGTGATTCTCGACCTCAACGAGGGTTTCGGTGAGGGGAACGAGGCAGGGGAAGCCAGCGATGATGGTGACGACAACCAGGAGGAGGACGGTGACGACGGCGGCAGCACAAGTGAAGTTGCAGGCGGCAGGAATTCAAGCAACAACAGCAGCACCAACCACACTTCCATGAGCAACAAGGATTATGACATGAATAGCAGCAGTAATGGTGAGGGCCGCGAAGAGAGAGAGCTAGCGGTGAGGCAGTACAACAGATCCAAGCTTCCCCGGCTCCGGTGGACTCCGGACCTGCATATGGCATTTGTCCACGCCGTGGAGAGGCTGGGCGGGCAAGAGAGTAAGTAATCTCTCATGAATTATGTTGTTCTTTCCTTTTTGTAATTTTCTTTAAAATTAATTGATTTTCCCAATGATCGATCCATGTTGTATTTTTTTTTTTGTATCAACTTTCAACCGATGGACAGGAGCAACGCCAAAGCTGGTGCTTCAGACGATGAACGTGAGGGGGATCACCATTGCTCATGTAAAAAGTCACTTGCAGGTAAAGCATGTTACAAACAGGCCTACATCTCATGACTAGTTAGTTGCTGTGCTAACTGAGCTAGCTGGTTTCTTCACATAACAAGCGTTGGGGCCTTTGGCTTTTCAGATGTACAGGAGCAAGAAGCTGGACCAAGAGTCTGCTGGACACGAGAGAGCAGCAACCTCCTCCGGTTGTCATCTCAAATCTCTCTCCCCAATTTAACTAAATAATCTCCTCCACAGAAGCACACTGGATGACTGGACACACATGCAGAAAACGCCATGGATCAGACTGAATCTTTTCCTTAACCTCCGCTGCTCAATTTTGGCAGTTTTCTCGCCCATGGACTTCCACATGATGAGGACAGGGGACCATCATCGCTACCATGACATGTTCCTCCATCGACCTGCAGCTGGCTCGGCCATCTCTTCGCGGCTGCTCCACGGTGGGGAGTTCTTCGGGTCACGAAACGCCGCCGTCTCGCCGGAGGCCAGAAGGCTCTACGAGCTCCTCCAACGCCGGCAGCCTACCATGCAAACGTTCGACTTCAAGGGCTACAGTAGTGGTAGTGGCCTCAGGTACTTAATTAATCACCAGATCGAAATGAAGAGCAGAATGCGCACCCATCTTCTATTATCCTGTGACCACGCGAAACTCTAACTAGTCTTTCATATCTATGCATGTAGGGATCAAGAGTGGAGTTTCAGCCAGCATGCGGCGGCGGCGGCGGCAAGGGCTGGGGCCATCAATGGCCACGGCCCGACGAAAGGGCTCATCCACGATATGGGTTTGAGAAAGAACAGCAGGCCGATGTCCCATTTGTTCGACGTGCGGGATCGGGATGCTATCGCTTCCAACCGGACATCGTCCGACGCCACGGGTGCTGCCAGCCATGGCGTAACGATCACCAGAAGCGCAGATCGGAACGGCACCAGCTCATCTTGGCCCCAGCCTAGGACAATGTCGGCAGCTGCGTCCACGGCTCCTGCGTTGGGCAGTCACCACCTGCTGTCTATGGGAAGAGGCTCCGCTAACTTAACATCGTCGTCAGATCACCCCGTGGTGACAAATGAAGCCCTAGGCTCCCGGCTCCAGGTACACCATTCGAATCCCTTCTCTCTATCATTGTCGCGCCTGTTTTGTCAACTATTATTACTCGGATCGATTTTGAGTCATGACAATGCATGTATGCCTTTTGCTGTCATGAAGCTGCAGACGTTCCAGGAGCTAAACAAAGTAACCGGCGACATGTGCGCTGGGACCAGAAAGACGAAGAGGATGAAGACGCCAATGGAGGGGAACAGTGGCACGCCGGACTTGCACCTAAGCTTGAGCCCCAACGACGACGACATGGGAGGAGCTGCCGACAAGCAGATCAAGAAGATGAAGATCCAAGGTATCGGATTAAGTGAACAGCAGGAGGTGGACGGCGATAAGATGCTGCCTCTCTCGCTCTCCCTGTCACTCCGGGGTGGCGAGGATGCCAGGAGGTTAGAGGCAGCTACAGGCGGTAGCAGCGGCAACAAGGCCGCTCTGGGGCGGTGTACTTTGGATCTGACCATGTCGATCAAGGCAACTGAGTGAGGAGATAAGTTTCATGGCCGTTCTGGGGGGTGAGTACTTTGGATCTGACCATGTCGATCGATCAAGGCATTGGAGTGAGATCTTTCAAGTACTTGTCCCCAAGGCCTTCCAAAACTTGCACACTGCACCATGCGGTTATATTAAGTAATATGAGTGATAGTTTAAGTTAACCTTGCATGCGTCCAGACCAGACCACATATAAATACATATCTATATATATGTTCAATGAGATGCACTTATTGTTTTTCT

Protein sequences of maize G2-like genes
>ZmG1
MSSCQMYHHQQQLQSHSHFLSSRQTFPPERHMLLQGGSIPAEPGLVLSTDAKPRLKWTPE
LHERFVEAVNQLGGPDKATPKTIMRLMGVPGLTLYHLKSHLQKYRLSKNIHAQANGVNAK
NVIGCTMAMDKPLEGNGSPASHLNLGTQTNKSVHIGEALQMQIEVQRRLHEQLEVQRHLQ
LRIEAQGKYLQSVLEKAQETLSKQNAGSVGVETAKMQLSELVSKVSTECLQHAFTGFEEI
DGSQILQGHTIQLGDGSVDSCLTACDGSQKDQDILSISLSAHRGKEIGGMTFDIQEKERG
REDLFLDKLSMTPPGQLDRRERGSFSMTRKAAKLDLNINDTTDGPQNCKKIDLNGFNWT
>ZmG2
MRNFNLMQSQKSRVLGAMSSSLPILPNPLKGSFSRPHNPQHIPMLRQLPDDSMPLCIDTH
QSASLHPRAGVIGVPYSGYTASPLDSVSNLDSQTMAAPFISQSSNFEALQSLSNNTPETH
TKAAWFTSSMDVSPLNTDNIAASDVNQIQSIRPAMTSDESATQNDWWADIMNDDWKDILD
ATATDSHSKAMIQISNSATSLPAVNQSASSHSREICPVASPPNSSNASVAKQRMRWTPEL
HECFVDAVNQLGGSEKATPKGVLKLMKVDGLTIYHVKSHLQKYRTARYKPDLSEGTSEKR
TATEELVLDLKTSMDLTEALRLQMEVQKRLHEQLEIQRKLQLRIEEQGKYLQMMFEKQSQ
SSTEKVQDPSSRDTTAKPSSNQSQSTNKDCGATMDPNGTGGIVRTAELGERSSELGVKQK
LVEIEESGTEVATGDRSKISQEKRRKLQDS
>ZmG3
MFPSLIHHASHGRPDVAVAEDAPRSGCGLGLPGHGGGPSVVLTADPKPRLRWTADLHDRF
VDAVAQLGGPDKATPKAIMRTMGVKGLTLFHLKSHLQKYRLGRQSGKELTEQSKDASYLM
EAQSGTTLSPRGSTPDVKESQEVKEALRAQMEVQRRLHEQVEVQKHMQIRMEANQKYIDT
ILDKAFKIVSEQLSGFSISDQDLPILTSARAMLSPADHLSSSVFPQLSVSSVSLHNPGPG
GGKGLPHVADSHVFSQRPPEQFKRKSR
>ZmG4
MEARAASVPDLSLHISLPSSAASPSPAPGLGAGGVGRGAQPSGGDPWRRLNGSTASTELS
LSPPPPRQEAAAGDVLPWRLRPPAANYSSSTAEATFLPVTVPRLSFDAAAEAAPARPING
VPVYSSPRTGAAHPFLGAGGEYRQCHHHKAAVGLYNPYHSSSSWPSSLRSTTTAPLGAVA
PPASDPTASSYLSPSAYHRMLSSTGRLHLQGVLADTLRGYGSGHHHRQHLGSLAAARYMP
RLPASRRGMRAPRMRWTSSLHARFVHAVELLGGHERATPKSVLELMDVKDLTLAHVKSHL
QMYRTVKSTDKPPAATSSGGGGPPVDGGGGSGDDDHPSDWRRAPSSSAGRDVSPQAFTGH
RSASSDGAASHAGGDVECSSADDSDGGRPRSASPPRLPPPSACNAADTLHSVGVPYSTTE
DMEPACRSAGLQHSLNHEMSCPPSLEFTLGRPNWNGAE
>ZmG5
MTMVRTTMVGARERSGGVRQYNRSKVPRLRWTPDLHHCFVHAIHKLGGQDKATPKRVLQL
MGVGGLTISHVKSHLQMYRNMRNDLGMQGTTMQLVHRAEEHVYGLGGMHMELCADTQRRQ
PQCGHDECDGPACCCIVVCRSPPPPKPGKEATTLFQRQLKSVFAMEEPNNSGAGRRRERE
EMDGSASPKRVLLRGGPGPGTCEGDGSPSPPSASGGLCWALATAAAGGYNSYMRMMQAAM
GMAAGARAPPPRTLRHPPRHAETTVEPSRGPGIKRQAQMQSASARPGAQGGEHAAPALRP
RSTSSSEQLITFSGFVVAQKQPPPPPPPCCSRDHPFEMVGTALIAHGASAEARCGLETPP
RLPAVAEQAGGDPCWTSSAGSEDDHDEEEDGCSLSLSLATRSSRSSGDEGGRLSPTAATS
WGSQISLDLSLSTL
>ZmG6
MATTTAAAPDLSLHISPPSPPDDARSSDVLFSKQTLCLGLVQTTTAAAHDQDGQCDDVQQ
QQRQRLHQQPSQIQRFKKTSSSSAALLSAGGGTTRSGNGNSGGGKRSSRAPRMRWTTALH
AHFVHAVELLGGHERATPKSVLELMNVKDLTLAHVKSHLQMYRTVKGTTADRSCAAGHVQ
MRDMGFLHRGCELNGFEAFSNGTSNATANNRMQAAAGSPAGKHAEVAWFLRPPLAHQSSG
GGGGGGAVPLPLPLPCPYLMSAHHNRYLLSQNQGWRTRGAHQQDAAAPPPLVLGQQDSAR
RLHPGFPDTAISSSRPSSWSAGVASRWSSSTAAAPSPSSGRSSISSGTEQPAACSWTMMT
TNKQQQQPPPSTSSSSRVVAVPNLEMSLGRQGWQHDLQDHHPQQQQQQRSGESTAPKELT
PGLLKCL
>ZmG7
MSGTTGGVVGVQTTAAAVPDLSLHISPPSPPPAGGVEALPEPRLLLGLGLGPGPGLELDD
DDDAVATKKVDDDDDAAAAAREHNLHAQRLRLQLHQPSQTAHGFKKSSSGTAAGGGRRSS
RAPRMRWTTALHAHFVHAVELLGGHERATPKSVLELMNVKDLTLAHVKSHLQMYRTVKGS
TDRSCVAAAGHGGHAGDMVLLRRRGAGEGDGGYYDVPICNKNPVNTTVDPTFFNNNNSNI
TDRFALLH
>ZmG8
MVRTTVVGRERSGGVRQYNRSKVPRLRWTPDLHHCFVHAIHKLGGPDRATPKRVLQLMGV
GGLTISHVKSHLQMYRNMRNDLGMQGTEDQEHVYVGGGGMHTNIQQQRDHGCGDAPCCIC
CRHSPNKPAKEEEEATLFQRQLKRSRTETRRGRGQREEIDDGSASPKRRLLLLRGGRGRP
GICESDGSGSPSSGTLASGYDNYMRMMQAAMGVAAAAGAAAAAAPHHHHHHHAETVEPGR
GPRIKQHLARPGADGGEHAPPSSRQLFTFLGFVVAPGPPPPPCCSRDHPFEAERLNLHAH
SLAPEQARRHKHGLQTPPTKAAVAQQVGGDPCWSSAAASEHDDHHHDRDRDGCWLSLSLA
LETRSSRSADEGGRLSPTGSRISLDLSLSTI
>ZmG9
MPVADLSLSSPAAAASPSAASSAVTDAAGAHRRQHAQQRKARRCWSPGLHRRFVAALQRL
GGAQVATPKQIRELMKVDGLTNDEVKSHLQKYRLHTRRASSDGGDQHAGGLWSSAPEQQY
TTSQHSTSQSQSQSGSPQGPLQLAVSSRAMSATAGDSCDAGDEAQGGRSESYGWEMPQHG
TKASSS
>ZmG10
MGLDVGGIGMGLDLGLDLGLFAARSAGGMAAAAKGAPAEIESCIRSLEEERRKIEVFRRE
LPLCVRLLADVIDELKDEAAKRGGDAEAKADDGDKRKWMSTAQLWLDSDAKSDESDKEQL
SEITSPEPKLLGGAPMPIRAVAAVPPLPPPFFRREDSSAGSGLSLVPPAAKPPIPPMSAS
DNASGRFCATMPPSGSGANLHSQAQQQARKARRCWSPELHRLFVAALHQLGGPQVATPKQ
IREVMKVDGLTNDEVKSHLQKYRLHNRRSPGVVAPVSQSVMLAGGLWAPPHQEQSSSQSG
SPQGPLQFSGSGVAATVGGDSSSSDEDDKSEGYSRKYV
>ZmG11
MQLHRQFIAAVNSLGEKAVPKKILETMKVKHLTREQVASHLQKYRLHMRKVNQALHNDDD
TPPSSSLPNESNILRTEFDGSLNPTYFDQDGCTEYSLPKDDLSSGSDCMLGERNNYSPQG
FQDFRWDSDKQASETTYLWNFEADE
>ZmG12
MEDAKEDAAMVPWPGLALAPSCLTRHIPLPCPPIRPRAYPSIHTYAAARCRWRRNISERC
SGGVTRKEPTGRLSIRAPAQLAVASGIRSITLLLLLLLSLVGQEHTSCLLCRRRRSSRAL
SSSSRPRRDHSGGCCCLSCWPRHRRFCDTIRSAAAGTLEMSSLGGQQQHGRGDEARARLR
WTRQLHGRFVLAVAQLGGADSEFLSSKSSAHELAARACPVLSLTACLNATTTDVGFRYQN
IAEATPKSVMRAMAVSGLTLYHLKSHLQRYRLAVSQGTASPVGEGDNGGGANERSSSSES
QLDEYDDGSVADLHGDSSGSMAARVQREAKRKRHEQMQIEVQRHLQLRIEAQGRYMQSVL
RRAQEALADHILGSPATGAEAELSELASAVETGTGCLSSTSCCSTSPSPMRHRSADSCVT
SSSSSSSSEAESQAPAGANTCAGTRDCSVERPVQGEESTFLQRHEDEDEAEEADVGAAAA
AEDEDGTSSEIDLNR
>ZmG13
MQGSYGYDGAASRDPKPRLRWTPDLHQRFVDAVTKLGGPDRATPKSVLRLMGMKDLTLYQ
LKSHLQKYRLGIQGKKSTGLEPASGGVLRSQGFGSTTAHPPPGVPDQGKNTREIALSDAL
RYQIQVQRKLQEQTEVQKKLQMRIEAQGKYLKTILEKAQTNISFHTNASNGIESTRSQLM
DFNLDGFMNNATQVCKEHREQLVKAMSDENDKDSLGLQLYHLGSQEAKEVKCTPKTEDSL
LLDLNIKGGYDLSSRGMQACELELKINQQIV
>ZmG14
MLLIKLVYLLLRLISWFAVPVCFPARLFSPDTWSGDRWMMDAKKIKLHDYHLYGSQQLFP
AAGGLSFHPAAGLMSSLPQPPHAAWLHEDHHTTTPRSVLATHGSLQGSRCVGSDAAAFFA
AEELMMGMPRFDDCPLGGTEMTAFAKRPTTEDEQLHYRRPGPVDPLPLRDSAAVRTYYVR
PQQRDGATEAPPSLELPFQQGRRQQQQLFGNASTGRLLGGEPKAHSFTAHVATSTLLPAM
EAPAGMQQSPTENPLSRSCSTIGAPATHVGSGNVAAAAAPGHGAPSKTRIRWTQDLHERF
VDSVNQLGGADKATPKGILKLMNSDGLTIYHIKSHLQKYRIAKYMPASSTSEGNLIYRKQ
EKRAVGNDVQNLDPSTGMKITEALRVQLDVQRRLHEQLEIQRNLQLRIEVQGKKLQKMFE
EQMKASRTVMEPRQEEEDDDDDAFNDVHVQLLAAAARSDAGFQLNIS
>ZmG15
MGSGRNGAVVRRYVRSKEPRMRWSADLHRSFVQAIDSLGGQHKATPKLILQFMGARGLTI
SHVKSHLQMYRAASLGAERGGGTPAQLLQRRYSCSGDERGGPKEEFLCCPPPPPLKRARM
GYESMQGSHGVSDARTTAGGGGLYCIDDYMQAMAVGWRIKEEGLIRWQRRDAAAATPSNL
QAMGCLVQESGPFKQVRRPEAHRLGSALKQQDGDDSSKEDGNDGRPQSSNAATKEDEASE
QCSLSLSLGNLDAKCGRGMAAAASSRSGESSCILTASPARRSSSDCSGHSGCFVVGPGGV
VSLELSLSICGS
>ZmG16
MGLDVVEIGMGADLSLDLRHFASKAVRQSKDYAPAPAPDMDACIRRLEEERGKIEMFKRE
LPLCARLLADVIDVMKEEAGKAVAEEDGAAGDKSKWMSTAQLWTGDCGREDAEPEKQDKE
RSSPEARSRAAGGAFLPLKAAVGSGAPAFAPLGLRMDDKAAARAGMPDLCLLSPPATKSA
AEESRRQVVGFAQAATRAAAATAPAAPSLSVGVQSPSQQARKARRCWSTELHRQFVAALN
QLGGPQVATPKQIRELMKVDGLTNDEVKSHLQKYRLHNRRAPGSGVVSQPIVLVGGLWIP
QEQSSSQSGSPHGPLHFSTSGIAVSSAATVSCEEEDGRSESYGWK
>ZmG17
MMPSSDGEGGADVPRGPDGRSSPSNSSTVELDGDGGGGRKAGASPSSSVRPYVRSKNPRL
RWTPELHLCFLRAVDRLGGQDRATPKLVLQLMNVKGLSIGHVKSHLQMYRSKKIDGSGQV
IGGGGGSWRGRLHRQLQDGGQAAYSLGHLSLHHGAGQTTAASSAILSARSGAWPHWNSFH
DDPSYTMLLHGGHHHLLGSKPYYYYYSSTTAEAAAAAGASLTTCAALPLIRAPAPPPPTA
HQRCLLPHRQNQNNLNHHHHHHHRRRLLLLRNDEDDDTQRQRDPLVDLELALDIGPRRPD
KRVIIERSSACDQQEAEKNVGDQQVDSATDDDVRLSLSLFPSPPCARTGNGGRHKKVIGV
NMEKKGKCIQQGQVLLTSPSA
>ZmG18
MITTTTTTMTAAPDLSLHISPPSPPEPRLLLGLELDDDTAAEAAAATKKADDAAAMREYN
NLERATPKSVLELMNVKDLTLAHVKSHLQMYRTVKQQGADRPCVAVAGHGHARDMVVLL
TTGVGEGDAGFVDDVSNSNSNSNNSVVVNNTVPAAFNNNHTDRLVCLCTCSRTPQSPGGR
EQQQQPAPAVDRRRDDAAAAAAACAWVVGRQVQHQRSCSEGVTKLQGLKVGDERVDRHHG
DDAIAAHRLVEDEARDDHAGSGGGFQQRRPSPNNTSGTVSSSEWLNQQHCSGVMSVRVLG
LPPATPPSLEMSLGRQGWQMDQQCGGEFEFDFEPSPPSAAKELTLLRCLQVQRRQLHQPS
QTAGHGFKRGTSGSAAAGAGGRRSSRAPRMRWTTALHAHFVHAVELLGGH
>ZmG19
MASSPSDLTLDYKPNGNGAAYAVTTPKPPQETLVVDGHHHHHHLTAAEQTTQKLREFLAR
LEEERLKIDAFKRELPLCMQLLNHAMESYRQQLEAYQMGSLQGAPARPLVLEEFMPLKNI
GIDAAADKMGNPTSEKASWMESAQLWNGPAATADVAARGPQTPKESAECAHGAAGAGHGQ
RNGGGGGGAFLPFAKDKTASAAEGAALPELALAPADKDAADADRKPYLDAAAGSNNGGVL
GSRRDAVQSGVVNVKPAPNAPEGQQAAPPQTHRKARRCWSPELHRRFVNALQILGGAQVA
TPKQIRELMKVDGLTNDEVKSHLQKYRLHTRRPMPAPPAPATAAPQLVVLGGIWVPPEYA
SQAAGQAIYGAHPATQPHYTAAAAQEYYPSPAAVHHLQHHPAAAAMVHRAAAAPPPPQQA
AYSKAAAMAGSPPGSEGRGSAGGGSIGGGGGRERSESIEEEGEVEEREEDDEDDDDDMTA
NKADGEGAAAGAGVGAAMY
>ZmG20
MKDDDDDGGAGSGARGRVLESEHGLPTRGPAHDPTAPVPLSSSSSTQRRDRPAHDPTAPA
PSSSSSSIRRRDMKDDDDGGAGSGACGRVLEWEHGLPTAEELTPVSHPLIPPALAAAFGI
DVPRTAFPSSAFDSPALARKPPNTRLSLGCYGEDDDEKEEEGKSEVAAYTTGACGGGKSE
DAASASGACRGGRAEKKARIAWTPELHNRFVAAVEHLGDKGAVPKAIVRLMNVEGLTREN
VASHLQKYRIYLKQQARSPAGPQPPPAYSPSDSRPQQPSDTSTRSTCDIEKLERDKEFWA
LVAN
>ZmG21
MLEVSTLRGPTSSGSKAEQHCGGGGGFVGDHHVVFPTSGDCFAMVDDNLLDYIDFSCDVP
FFDADGDILPDLEVDTTELLAEFSSTPPADDLLAVAVFGADDQPAAAVAQEKPSSSLEQT
CGDDKGVAVAAARRKLQTTTTTTTTEEEDSSPAGSGANKSSASAEGHSSKKKSAGKNSNG
GKRKVKVDWTPELHRRFVQAVEQLGIDKAVPSRILEIMGTDCLTRHNIASHLQKYRSHRK
HLMAREAEAATWAQKRHMYAPPAPRTTTTTDAARPPWVVPTTIGFPPPRFCRPLHVWGHP
PPHAAAAEAAAATPMLPVWPRHLAPPRHLAPWAHPTPVDPAFWHQQYSAARKWGPQAAAV
TQGTPCVPLPRFPVPHPIYSRPAMVPPPPSTTKLAQLHLELQAHPSKESIDAAIGDVLVK
PWLPLPLGLKPPSLDSVMSELHKQGVPKIPPAAATTTGATG
>ZmG22
MESRDVKAEQRQQQPELPKKRRRQKLLESAQASGGSSMSVAESSHSRTSAPAPPAGSDDA
GAGGNGHQHQQGKRPRLIWTRRLHDLFVEAYEKSLGEDDAVPKRILENMREKMSPAETSE
ITREQVASHLQKYKLNLRSKEAERPPGGVQQQQASAEASTSQPRPRSLPPATPSAEVSQV
AANLQPVPQLSGLPIWDRQAQPAEAMQRIPADSSCPVVEGRNRFAHQHMETPPAAILLPE
TNTEAAVTLTRLARATQDGNVVGPEPAPACDIIERYWKSPRNEAFLSWDLFGLSPGK
>ZmG23
MEARAVSALDLSLHISLPSSAAGSASPAPELGGGGGIGRGAQPPAGADPWRRLNGSTAST
ELSLSPPLWQQDVAAGDVLPCRRLRPAAPNHYSSTADATTFVPVTVPRLISFDAAAGAED
EAARARPIEGVPVYSSSRAARRPFLGAGAGEYHRQGHHPKAAGLYNRPCHSSSRPSSLRS
TTTTTSPAVAPPAESSYLSPSAYHRMLSSTSRLRLQGVLADTLRGYGGHHHQQQHLDSLA
AARYMPRFLASRRGMRAPRMRWTSSLHARFVHAVELLGGHERATPKSVLELMDVKDLTLA
HVKSHLQMYRTVKSTDKPATTSSGGPPVDGGGDDDDLPSARRAQSSSSSPAGRRDGSSPQ
AFTRHRSAASSEGAASLAGGDDVECSSSADDSDCGRARSASSSRDQLLPPSAGSAGTLPS
VGVSSSTTEDMEPAYRSVGLQQAPNHEMSCPPSLEFRLGRPIWNGAEH
>ZmG24
MELFPAHPDLQLHISPPPATKPTELGFWKRALDTTPTATTTAAAATTAPSLAFASSAPTA
VGHHAAAGAHHNDHHHQVPTTSSHSHLVGLPFLHHTQPILLPEGRGGGLRRDLAAARPIR
GIPVYNASQPLLHFLQSHTHCHDAIVGAAGPRLSPKAALRLAAKRGARAPRMRWTTSLHA
RFVHAVELLGGHERATPKSVLELMDVKDLTLAHVKSHLQMYRTIKTTDHKPANSASSYGQ
AAAAKPVIDIPDPDDDSLFDLITTSAGSDQSSSSAQHSNPDGGGGNEHGSSMCALWCSSS
TSISRGGWFHDRPRDDDAATPGPGDDIKSFEDVQSHSLLDDVADLNSSPFQVVAGMFGSD
KKPNLDFTLGRI
>ZmG25
MELFPSQPDLSLQIGLPARATSHHHGAALSARLLAAAAGGSVGGGNGVPGNPAAAMAPSL
QVPIPIPLQLPLPMPPNAAAMLRPIRGVPLYQHPHTHAVPPTFPPHAAGAGPCFCEPCHV
AAGAWRRAGCGFGARVAGLFPPAKRAARAPRMRWTSTLHARFVHAVELLGGHERATPKSV
LELMDVKDLTLAHVKSHLQLVVLASKWKKMYRTVKNTERPAASSDQADGFESGSSSAGEI
CDDDNSSLDLHGTDGRRPESSSAVRHGRLTACNDHGSSTGAHGGALWNSSSREDWAGFPS
DSNTGSMSMHSRSLKDQTMQSKSLEILSDMNSSCVSETTSCASELNLEFTLGPRIRH
>ZmG26
MASSLGVGGQQQGHGHGHGEARARLRWTRQLHDRFVLAVAQLGGADKATPKSVLRAMAVP
GLTLYHLKRHLQKYRLVAVSRGVASPLGDSGDGTDERSSSSSENQPADECDDGTVAEPHG
DSSRSVARMQRKLQEQIEVQRHLQLRIEAQGRYLQSVLRRAQEVLADHGLGSAAGAEAEL
ASAVDTGSLSSSCCCSPTRRRSADSCVTSSSSEAESQAPVGGATWLHTCAGTRDCSVEQQ
PVQGEKSTFLQRHGAAEDGTSSEIDPNGNR
>ZmG27
MNMFDGMERAGYGGGAGPMGGVVLSRDPKPRLRWTPDLHERFVEAVTKLGGADKATPKSV
LRLMGMKGLTLYHLKSHLQKYRLGKQTKKDTGLDAGRGAFAAQGINFSTPVPPPSIPSTA
SDNTGETPLADALKYQIEVQRKLHEQLEVQKKLQMRIEAQGKYLQTILEKAQSNLSYHAT
GAANLEATRSQLTDFNLALSGFMDNVTQACEQNNGELVKAMSEDGLRANNLDFQPYHGVH
DGDDVKCATDEGLLLLDLNIRGGYGHRISTDLKMNQHMR
>ZmG28
MFPSKKATSSAAAAAAAVSSNDSRQQAMCVQADSGSGLVLTTDPKPRLRWTVELHERFVD
AVTQLGGPDKATPKTIMRVMGVKGLTLYHLKSHLQKFRLGKQPHKEFNEHSVKDAAAAME
MQRNAASSSGMMGRSMNDRSVHMNEAIRMQMEVQRRLHEQLEVQRHLQMRIEAQGKYMQS
ILEKAYQTIATGDLAACSPVAAGYKSLLGNPQAMLDVCSLKDMAPSMGFPSLQDLHMYGG
GGGHCLDLQQQMERPMEAFFASCDIGSLAKKRPVSPYADDDGGKSPMLWGEDDEGKGIVD
HFQMAPPMMDAAGIDVMDSIADVYGDAKHMTMSSDSTGSKGGGFDVRLERPSLRRPHMGG
SPSVLGGGQTRNLSYG
>ZmG29
MDQIATPDETAHASAPSVHKLFDAKLGHHSVMDGTLASTSQSSNIKTQLIRSSSLSRSIS
VNLEKRSPESDPESPQSHVSHPKFAEPMFSNSSTFCTSLFSSSSTTEPCRQMGTLPFLPH
PPKCEQQVSAGHSSSSSLLLSGDTGLDVAEQSDDLNDLLNLSGDASDGSFHGENNALAFD
EQMEFQFLSEQLEIAITDNEKNPHLDDIYGTPPQLSSLPVSSCSNQNLGSPVKVQLSSSQ
SSSSSATANKSRLRWTLELHERFVEAVKKLEGPEKATPKGVLKLMKVEGLTIYHVKSHLQ
KYRLAK
>ZmG30
MNFLESIAVNGHRDRQHGGVMSRQSMVAVEQLTGPASARPAHTCAAQPHAHQLLSARYDH
RGACASQVELPDRISPSNASTFCTSMYSSSSSSSAAADSSKSCRRAGALPFLPHPPKREQ
QQQQQSSSSPSLLVCTDLGNGGQDEAEAEHPAELKDFLNLSGEASWRGGFHGESSGVAFR
FGEQVEFQFLSEQLGIAITDHDESPRLDDIYDRPPQTSSCPVLSCSDQEEGLQRAGSPVK
AQPSSSRAASCNNKPRLRWTLELHELFVKAVNKLGGPEKATPKGVLRLMKVEGLTIYHVK
SHLQKYRFAKYLPETKEDMKSSSEDKISKSEMPGSNAGRKKILRSLQVAEALRMQMEVQK
QLHEQLEVQRQLQVRIEEHAKYLHKILEQQKARNSLSATTSSIETELSESTKEEKPETQA
DTSSAQLPNKKNSDTDME
>ZmG31
MVAREEQAMTREVKGKGLLVDILDDHEEVSIDNSKLLDLNEGFDVEDEGGEAAGDDEDEE
DEGEEGDDGGSTTDVGGSASSSNNRSSNNNNSESEKADAKGGSKSEVSGEQRVPSVRQYN
RSKLPRLRWTPDLHMAFVHAVERLGGQERATPKLVLQMMNVRGLSIAHVKSHLQMYRSKK
LDQDGRPRGAVSSVYSPMDFHFMRADHRRFHNMSFFQRAAASASSSGGQERGGFFASRNF
STPELSRLYGLLHHRPAPTQTFDFRNSSFRNHEWPWAASSNQQEAMTISRKHVVMPPSTS
PQTHASLASSAALRSDRRWWPFTEAGAAVAAGEHRAGTGVTSVKFDNCVGSSSRPLPLPM
SPAVCGDRRLPFRWRHGGSSRDVVVGYPGSSSMVAKRSSSDPVVIDDGHQLERQNSKHVV
EPTRASTATPAEEDEACLKRRPSSPVEAQDATTTTLDLQLSLSPTTASAKKRKTSGSFFM
DDTSCEFSTSLSLSPPVAAPAVSTQQRQEKTRRSSDDNGGGGGVLGQSTLDLTMSIRALE
>ZmG32
MELFPAHPDLQLQISPPPPATKPMELGFWKRALVDTTTSPATATAVAAATTATTATSHAF
ASSAPTSAVGYHHAAVGAHHHQVPVPVPAGSHSHSHLGLPLLHHTHPILPAAESGGVLRR
PDLGSTRPIRGIPVYSTSQQPLPFLQSHPHYCCDAIAGAGHPRSPKAALRLAGAPAKRGA
RAPRMRWTTSLHARFVHAVELLGGHERATPKSVLELMDVKDLTLAHVKSHLQMYRTIKTT
DHRPASASSYGQAGGAKTIIDIPDDDSSLFDLTNTTTTTSGSESSAQHSNPPDGSEHNGA
STCALWCNASISGRGAACWFVRDKSRDATPGDIKSFEDVQSQSLDDDVSDLNLSAPFQVA
AATMFGGGNKPNLDFTLGRI
>ZmG33
MGGAGGGGRNGAATRRYNRSKVPRLRWTSELHRNFVRAVDCLGGQDSTFCSCLLTSHAKH
ACIHTYMSLVWCPLYISLSSSAKMALGSFMCSLRGRCRLHAEATPKLILQLMDVGGLTIA
HVKSHLQMYRSSGQDIRRREVQPRRLGHLVEHYSFAIDEEGGPKEFVCCPHMKRAEAGPE
AAATATATHESVQGNSDMGAPGTRRCGDDYTRAIPIPMGSSSSRSRRITEGLAWQWQSSG
AASAARAATAASTLRELGFWVRGTEPFKTGRPMANRLSPVARQLSSKSKEIKCGDDGRFL
FGTATRDEAARRHSPSRRPDSIDPKAVAAVSWSSEGGACALPPPLSSTGLSARSGPSGSC
VFARQRVNLDLSLSICGS
>ZmG34
MTVDELKLQARASGGHGAKDQFPVGMRVLAVDDDPTCLKILENLLLRCQYHGMPRSSRSP
LSLSSPGNDNDDSGKKLQVVSAEGDNGGVNRNKRISRKGRDDNGDDGDDSDDNSNENGDS
SSQKKPRVVWSVELHRKFVAAVNQLGIDKAVPKKILDLMNVENITRENVASHLQKYRLYL
KRLSADASRQANLTAAFGGRNPAYVNMGLDAFRQYNAYGRYRPVPTTNHSQPNNLLARMN
SPAFGMHGLLPSQPLQIGHNQNNLSTSLGNVGGMNNGNLIRGAHMPLQDTSKCFPTGPSG
NSFANISNSTQLVTTNNLPLQSLEPSNQQHLGRLHSSADPFNSFVGEPPQFADLGRCNTT
WPTAVSSSNVQEIGQKDRIVNRPKLEPLSSFTEASSQIPLLGSEMQSHQVASLASNGLPM
PFTQEAVPFAYGSSTNSREMLNNNLALSNSGVNSTLPNLRIDGSVVPGQTLGGSNSGGCV
VPPLQDGRIDHQAVSSHLNYNNELMGTGRLQRGLSGGLDDIVVDMFRPDRADDGVSFIDG
DWELV
>ZmG35
MGITCSHTSTMNRLHSGRVPPCLSSAITPVPAFSEASFPSFTEQRSSFAERKLPVSSVAS
IGTSMAAYDTMSTHMLASNFTNESPNRQLCSGSYVTEPSDPDTPLLATHSSLMADSTPLF
VDFSEVSEHICLNQGQLLGLFDYPASVDFYKSKNMTIFGQQIQDTITVDPNTHLTPQNEL
FSGSSMQLQKTVGSAESVLKTVDARSATPQSYLYCHTESERSVPEPFNCDKLGADSLPFS
NTAPKPRMRWTPELHECFVDAVNKLGGSEKATPKAVQKVMKVDGLTIYHKHRIVQHRSAG
VPGRRGSHTEVDDDSIPQSKGEGGVEGGLVSQIGLQKQLHEQLEIQRRLQLQVEEHNKYL
ETVIAKQNESLKKLRALRGFRDRVRRVLQDSEAPGVRAHCAQ
>ZmG36
MGLDVGEIGMGLDLGLDLRLFAARSAGGMAKGAAPAGIQSCIRSLEVERRKIEVFRRELP
LCLRLLADVIDELKEEAAKRGEYDDGAATVDDGDKRKWMSTAQLWVDSDAKSDESDKEQQ
SEITSPPEPKLLGGGAPTPIRAAVSAVAVPQPLPPPLFRREDSSASSGLSLVSLSPATKA
AVPISPPVVAASGTGTASARFCGTTMPPCGSEVNNMHSQAQQQQQASRKARRCWSPELHR
RFVAALHELGGPQVATPKQIREVMQVDGLTNDEVKSHLQKYRLHNRRSSPGAAAAPVSQS
IMLVDGVWAAQEQSSGSQSGSRQGPLQFSRAGMAVGGGDDSSSSDDDEDDDKSEDGYSLK
CV
>ZmG37
MYHQHQGLSELFTTRTSFPMEQHLFLRGGNAQGDSGLVLSTDAKPRLKWTPELHQRFVDA
VNQLGGAEKATPKTVMRLMGIPGLTLYHLKSHLQKYRLSKNLQAQANVSTSKNAIGCTSI
ADRIPGTSAATMSSTNVVPQAEKTIQIGEALQMQIEVQRQLNEQLEVQRHLQLRIEAQGK
YLQAVLEQAQETLGKQNLGPANLEDAKIKISQLVSQVSTECFSNAITDVKGSSSVHRLEP
RQIQFVESSTNSYLSVAEGFIKEQRLQHQQHHGVLKAHDGSSLFCRKRPHEHETQFALNR
SLSERRMAHLQNDEQYSKAEFGYESDTEIVHEYTAPQNGGGSTTSSASGSKVDAEKLYLE
EQKCARQVAEYPRESKLIDFENSCSGKKLDLNTHNVDDTDQAYRHFDLNDFSWS
>ZmG38
MGKVKQKVATAAEDIVLEDEDDAERSSENSVPPVILDLNQSFGEGSEEGEAGEDGSYDEE
DGDCDGGSMSRVAGGSSSSNSSSTNHHTSMSNKNYDTNNSSSCKGEGSGETAQTVRQYNR
SKLPRLRWTPDLHMAFVHAVERLGGQERATPKLVLQTMNVRGLSIAHVKSHLQMYRSKKL
DHESAGAGHDRAAIYSVFKPMDLHMMMRRGDHRFHDMFLHRAAAAGSVISSPLLHNGDLF
GSRDAVSPEASRLYALLQRRQQPSSTQTFALMNYSSSLIDMIDQVWTFSRHAAAAAAAAR
AGAIDDDHGPTKGLIHDMILRKDGRLTSHLFGLWDAIACNRTSSNAAGAASHGARVVTST
DWNGTCSSSRPLSVTMSAAASTGLAMGSHHLMSRGRGGSANDVTSLDHAVVTNEALGSRL
QLQTLLERNNAAKLTGEEMCGGTRTKMLKTAMEGKNGGMQEPDLQLSFSPNDDMEGDANK
QIKKRKIIDGIGFSQQEVDSDKSMLPLSLSLSLRGGDIGGEDAGRFEAAAGSGGKKAALG
RSTLDLTMSIKALE
>ZmG39
MMYHAKNFSVPFAPQRAQDNEHASNIGGIGGPNISNPANPVGSGKQRLRWTSDLHNRFVD
AIAQLGGPDRATPKGVLTVMGVPGITIYHVKSHLQKYRLAKYIPDSPAEGSKDEKKDSSD
SLSNTDSAPGLQINEALKMQMEVQKRLHEQLEVQRQLQLRIEAQGRYLQMIIEEQQKLGG
SIKASEDQKLSDSPPSLDDYPESMQPSPKKPRIDALSPDSERDTTQPEFESHLIGPWDHG
IAFPVEEFKAGPAMSKS
>ZmG40
MRGFERKGVRQYNRSEVPRMRWTEELHRQFVLAVECLGGQDEATPKQILQLMGVKGVSIC
HIKSHLQMYRSSSSSSSSTHNQSSSLQKLTSTTASNSKRVFLSREDHASQADGSTPASDE
NIYTTMLCGCSHSTPYQIRPSLEGVFRGLEQTRMLATTEKSISRPSHTEKQHTGCDLTLS
IGLWAEDASSNDVDGSSSISEELMPAAPAAGARRAAAVKEESEAAALNLDLTISSSYWLA
LTSDDGARRRTAGWRR
>ZmG41
MREEEEASWFARGEEQQLLRPDELMPLTQTLITPHLAVAFDITTHGAGGTGAAGGAGAGP
GAGGPDINGGGASSAAGSSGGGGGGGGDEPARTLKRPRLVWTPQLHKRFVDAVAHLGIKN
AVPKTIMQLMSVDGLTRENVASHLQKYRLYLKRMQGLGGGGGGGGGGGAGGSHSSGSGTD
AATEHLFATGPVPFLPPGHRAPAAADSYPPFSPMGGAHHHQHHQIGHFHHPATRPLAHYG
GAAVGGFDHGFLSRVGPPAGPPGMHHRMVGGGAGMGMMAPASFADEMDLGSRGGGGSGSR
RELTLFPTSGDH
>ZmG42
MYHQQQLHTHNQHLSSSRPGLPPEKQFLLHGAGGGGGGGDAGLVLSTDAKPRLKWTPELH
ERFVEAVHQLGGPDKATPKTIMRLMGIPGLTLYHLKSHLQKYRLSKNLQAQAHTASAKNA
LVGCRTGADNALCQGSASPPPPPPPPHLNLEPPQINRSMHISEALQMQIEVQRRLHEQLE
VQRHLQLRIEAQGKYLQSVLEKAQEALAKQSGGADETTTTTQQQQQLLLPDLISRATATR
RGNVQQEHLHQQHHLGGDGSVDSCLTACEGSRCQRERDQDLLSIGLSSAPPPTPTPSRGY
NDRGGGGSASCEEFLQFLDEPSRRGAGGGGSSDEQQELDLSISGGRSNPRPRGSQSQRID
LNGSSWN
>ZmG43
MFPPGLIHHRPDATAPGDGPPRSGPGGPSLVLTADPKPRLRWTADLHERFVDAVAQLGGP
EKATPKTILRTMGVKGLTLFHLKSHLQKYRLGKQSDKEGSEQSKDASYLLDAQSGMSVSP
RVAAQDMKESQEVKEALRAQMEVQRRLHEQVEQVQKRVQIRMEALEKYIDSILESACKMV
TEQFASSGFSISNPDLPEISPGGVMCGSTDTLGSSVLNQLSVSSIDSHSPGGKPSPSGME
GPTLLQKSPELKRRSS
>ZmG44
MERLSTNQLYSSGVPVTVPTSLPCIPVSLDESFPRLPDAQSVLMERELRSTPLPPHQTTV
APIRGLFHSNTGSVGPLCSPPSVRFSSHSNPEQYPNHNSYNSQVPSTASSSTLNYGSQYG
GFEPSITDFPRDIEPTWCPDPVESILGYSGDVPAGNNLTGTTSIGASDDLTKQTEWWTEF
MNEDWKDMVDNPTSTETQPVGQPVQSSNSVHQSATQQTVSSQSVEPLAVVAPSPTAGSNT
GKARMRWTPELHERFVDAVNILGGSEKATPKGVLKLMKADNLTIYHVKSHLQKYRTARYR
PELSEGSSEKKVASKEDIPSIDLKGSFDLTEALRLQLELQKRLHEQLEIQRSLQLRIEEQ
GKCLQMMLEQQCIPGAEKAQDASTAADELRSPSEIPESSTVKEVPENSQNGSTKQTSLNQ
VVFVLPWEQMNAIVNFLAKPG
>ZmG45
MYSPKPESSFGPNPNSGTHQQQMELTGANMGPGNGANNNTNMAGRQRLRWTNELHERFVE
AVTQLGGPDRATPKGVLRIMGVQGLTIYHVKSHLQKYRLAKYIPDASTDGNKTDNKDPGD
LLAGLEGSSGLQISEALKLQMEVQKRLHEQLEVQRQLQLRIEAQGKYLQKIIEEQQRLTG
VKSETPAGGASVTVSSDQFPDSERTEPSTPAPASESPTQVGASNRDTGDRTEATKSTCHG
DSLSRNEPLTPDSNCQNGSPVASPNHERAAKRQRGSGTEFLDSEAEFSLPRHIFESSSGS
EFQQYSMSYSGQ
>ZmG46
MEASSAASPDLSLHISLPSSAAGSGPSGRRAAVGGGTGGGGGAGGDPWRRLNGSTASTEL
SLSPPVEQEHADALPWRHRPSAAAASSAATTSAGATLMPAMPMLQPLDGGGGLGAGAGAG
GGASVALPIRGIPIYNGPGGFPFLPPASGADGAPLHHHQQQQKLGFYGSYHPSTWPSSLG
STSPSPSPLAPGTPPSPLLDPASAAFLSPAAHHHHRMLSASGRLNGMLTDTLRGYGAGGV
GGLGGIVGGHHHHHHHLHGAQPFGLGSRFMPKLPAKRSMRAPRMRWTSTLHARFVHAVEL
LGGHERATPKSVLELMDVKDLTLAHVKSHLQMYRTVKSTDKPAASSGANDGGSGDEDFAG
GGQAGSGGENMCARPFGEHRSTSEGAASSVGGGGGGDMDQSSAGNGSTRWSNSSRDPWLS
SNSCNMDAHRLAALSSPIENGEPCRSSSSQVSNQELMSSPSLEFTLGRPDWQGTDHD
>ZmG47
MGLDVMEIGMGADLSLDLRHFASKAVRQSKDDTPAPDMDACIRRLEEERGKIEMFKRDLP
LCARLLADVIDVMKEEAGKKKTTTRRRSDRRLASAAADDEEEEADGATADKSKWMSTAQL
WTGDSGREDAESEKQDKGRCSPEARSRGALLPFKADVGSGAPAFAPLFLRTDDKAAAARV
GVPDLSSLLSPPATMPPADAGAEESRRQVVGFAQAAARAAAMAPSAPALGLQSQQQQQQQ
QQARKARRCWSTELHRKFVAALDQLGGPQVATPKQIRELMKVDGLTNDEVKSHLQKYRLH
NRRAPGSGVVRQPIVLVGGLWIPQEQGSPQSGSPHGPLHHLSTSVAAVSSAATASCEEED
GRSESYGWK
>ZmG48
MEQHPFLRGGNAQGDSGLVLSTDAKPRLKWTPELHQRFVDAVNQLGGEEKATPKTVMRLM
GIPGLTLYHLKSHLQKYRLSKNLQAQANASTSKNAIGCTPVADRIPGTTAATMSSTNVLP
QAEKTIQIGEALQMQIQVQRQLNEQLEVQRHLQLRIEAQGKYLQAVLEQAQETLGKQNLG
PANLEDAKIKISELVSQVSNECFSNAITDVKESSSVHRLEPIQIEFVESSTNSYLSVAEG
FIKEHKLQHHGVLKAYDDSSLFCRKRSHEHETQFALNRSLSEHRMAHLQNEEGYHKAEFG
YESDTEMAHEYTAPQKNGRCSTTSSASGSKVDAEKLYLEEQKCARQAVEYPRESKLVDFE
HPCSVNKLDLNTHNVDDTNQAYRHFDLNGFSWG
>ZmG49
MGEEAVDDYELHMVCYGSDEDERVMEWESGLPGADELTPLSQPLVPPGLAAAFRIPPEPG
RTLLDLHRASEATVARLRRAPPSSPGTSSSPHGHQEARGGEGADSAAATTTNSNRRPRLV
WTPQLHKRFVDVVAHLGIKKAVPKTIMELMNVEGLTRENVASHLQKYRLYVKRMRGQGPS
PSDHIFAPTPVHGVAVGMVPMVSGQAYHYLYNGGGGGDR
>ZmG50
MREEEEPSWFARGEEQEQQLPRPDELMPLTQTLITPDLAVAFDITTHGAGGAGPVPDING
GGASSAAGSSGGGGGGGGDEPARTLKRPRLVWTPQLHKRFVDAVAQLGIKNAVPKTIMQL
MSVDGLTRENVASHLQKYRLYLKRMQGLGGGGGGGSHSSGSGSATDAATEHLFATGPVPF
LPPAHRAPAADTYPPFSPMGSGAAHHHHRAPQIGHFHHPAARPLAHYAAAAGPGFDHGFL
SRVAPPGMHHHRMASAAAGMGMGMIAPSSFADEMDRGAGGSGGGGGRRELTLFPTSGDH
>ZmG51
MFPSSKKQASTGAANPNDRPMCGQGGDSGGLVLTTDPKPRLRWTPELHDRFVDAVAQLGG
PDKATPKTIMRVMGVKGLTLYHLKSHLQKFRLGKQHKELGDHTAMEMQRSVASSSGMIAR
SMNDRSVNVNEALRIQMEVQRRLHGELEVQKHLQMRVEAQGKYMQSIVEKAYQALGSSDC
ATWPAGYRTLGSQGVLDIGTSSTSFSSVQDLQCFYGGSSHMDQLLHQMERPMDGFLTLGE
SCFIGSADNKKDLNNHCSSSGKSSMMWASEEQQAKSGNDQLQMGSSTRMEGAGIDVMDPV
TGLYEGAVSGDSMDSKGFEGSNSRLEMKPPAQQAPVGSQRIRI
>ZmG52
MAKVKQKVATEDILEGDDERTSSENNSVPPVILDLNEGFGEGNEAGEASDDGDDNQEEDG
DDGGSTSEVAGGRNSSNNSSTNHTSMSNKDYDMNSSSNGEGREERELAVRQYNRSKLPRL
RWTPDLHMAFVHAVERLGGQERATPKLVLQTMNVRGITIAHVKSHLQMYRSKKLDQESVF
SPMDFHMMRTGDHHRYHDMFLHRPAAGSAISSRLLHGGEFFGSRNAAVSPEARRLYELLQ
RRQPTMQTFDFKGYSSGSGLRDQEWSFSQHAAAAAARAGAINGHGPTKGLIHDMGLRKNS
RPMSHLFDVRDRDAIASNRTSSDATGAASHGVTITRSADRNGTSSSWPQPRTMSAAASTA
PALGSHHLLSMGRGSANLTSSSDHPVVTNEALGSRLQLQTFQELNKVTGDMCAGTRKTKR
MKTPMEGNSGTPDLHLSLSPNDDDMGGAADKQIKKMKIQGIGLSEQQEVDGDKMLPLSLS
LSLRGGEDARRLEAATGGSSGNKAALGRCTLDLTMSIKATE
>ZmG53
MRGFERKGVRQYNRSEVPRMRWTEELHRQFVEAVECLGGQDEATPKRILQLMGAKGVSIS
HIKSHLQMYRASISSSSSTHHQPSLQKSTSTAASNNKRVFFTREDCASQEGNAPASDKNI
YTTTVRGCGQYSSPYQIRPSLQQVFRCWEQKRGRVAWNSDVLTTEKGVIIRPSHTRKHET
QQHTGCDLTLSIGLWEDASSSDDADGSSSISEELLPAPAAGGARRVAAVVKEEEESKPAA
LNLDLTISSSWLA
>ZmG54
MLAVSPSPVRCADAEECGGGGASKEMEETAVGPVSDSDLDFDFTVDDIDFGDFFLRLDDG
DDALPGLEVDPAEIVFADFEAIATAGGDGGVTDQEVPSVLPFADAAHIGAVDPCCGVLGE
DNDAACADVEEGKGECDHADEVAAAGNNNSDSGEAGCGGAFAGEKSPSSTASSSQEAESR
RKVSKKHSQGKKKAKVDWTPELHRRFVQAVEELGIDKAVPSRILEIMGIDSLTRHNIASH
LQKYRSHRKHMLAREVEAATWTTHRRPMYAAPSGAVKRPDSNAWTVPTIGFPPPAGTPPR
PVQHFGRPLHVWGHPSPTPAVESPRVPMWPRHLAPRAPPPPPWAPPPPADPASFWHHAYM
RQGPAAHMPDQVAVTPCVAVPMAAARFPAPHVRGSLPWPPPMYRPLVPPALAGKSQQDAL
FQLQIQPSSESIDAAIGDVLTKPWLPLPLGLKPPSVDSVMGELQRQGVANVPQACG
>ZmG55
MNAKKIKLHDYHHCYGSPMCDPQLFPRAAAATTAGLSLHPGPGLVGSLPQRHGGGGGGWV
HEEHTATTPRAAQGQGGCVVGSDAAAFFAAEELMMGTARFDSPLGGTTTALQELTAFAKG
PPFGRPRPTTGGERERERLYPVDPLPLRDCAAVRTYYVRPQQRDGATEAPPSLELPFQRR
QQQQVHGLFGDPSTGRLLGGGEPQAHSFPAHTLKQVPASTFVPAMEAPPGMQSLMDNPLS
RSCSIIGAAATHAGSGNAAAPGQGAPSKTRIRWTQDLHERFVDCVNKLGGADKATPKGIL
KLMNSDGLTIYHIKSHLQKYRIAKYMPVSSTSEGKEKRAAAANDVQNLDPGTGMKITEAL
RVQLDVQRRLHEQLEIQRNLQLRIEAQGKKLQKMFEEQMKTSRTVMGPPQGADVAFIGAG
EQEEEVEVEDAFDDVQLLAAVSSASVGYRDGGFQSKIS
>ZmG56
MEMDPPPPPPLHADRRLRFRDYLLALEEERRKIQVFQRELPLCLDLVTQTIEGMRSHMDS
VVVGSEETVSDHGGPVLEEFMPLKPTTLSSSSSQPQSQDDHDSAHYLEHRRAAAATANDV
VDADKDDEALGDPETAAASSSRPLPHPETKKAMPDWLQSVQLWSNQQQPSVSPPQHQDEL
LLPCRPVALNACRKSGGAFQPFEKEKKKEDKEEKQRAELELPLPAAASSAVVGDSCDRAG
ATDTDTDTAENNKASSTKGGKDKEAQLSSQAPSRKARRCWAPELHRRFLQALQQLGGSHV
ATPKQIRELMNVDGLTNDEVKSHLQKYRLHTRRPNSAAAAVQSGGTSVVAPPAAPQFVVV
GGIWVPPPEYAAAAAAQPQQVHVHLAGDASGTTTTAADKVYAPVATTLTPAPRPRPRPGP
ERQSSSCSGARRNGDACSGSPAVSSSSSQTASA
>ZmG57
MEMDPPPPPPLHADRRRRFRDYLLALEEERRKIQVFQRELPLCLDLVTQTIEGMRSHMDS
VVVGSEETVSDHGGPVLEEFMPLKPTTLSSSSSQPHYQDEHDSAHYLEHRRGSAATANDV
VDADKDGEAVGDLETAAASSSRPLPHPETKKAMPDWLQSVQLWSNQQQPSASPPQHQDEL
LLPCRPVALNACRKPGGAFQPFEKEKKKKDKEEKQRAELELPLPAAASSAVVGDSCDRAG
ATDTDTDTAENNKASSNKGGNDKEAQLSSQSQAPSRKARRCWAPELHRRFLQALQQLGGS
HVATPKQIRELMNVDGLTNDEVKSHLQKYRLHTRRPNSAAAAVQSGGTSVVAPPAAPQFV
VVGGIWVPPPEYAAAVAVAAAAAAQPQQVHLAGDASGTTTTAADKVYAPVATTLTPAPRP
RPRPRPERQSSSCSGARRSGDACSGSPAVLSSSSHTASA
>ZmG58
MGGGGRNGTVVRRYIRSKEPRIKWSADLHRSFVQAIDCLGGQHKATPKLILQFMATRGLT
ISHVKSHLQMYRAARLGAGRRGMQAQLLQRRHSCTGDEQEEFLRPPPPLKRARMGYESMQ
GLGSHGVSDARTAAAAGGLYCIDDYMQAMAAMGWRIKEEGLTRWQWQRRDAAAPSDLQAM
GCLVQEPDPFKQMRRPEARRLGSALRNQQDDSSEEDGNGCPLLSSSSFSNAANDDEPSDE
QCSLSLSLGLDTKGARAMATSSPSGESSCILTAASPARRSSSDCCCSGHSGCFVGPGVSL
ELSLSISGSYLDHSDSVHRPGPAGCSRW
>ZmG59
MELFPSQPDLSLQIGLPASATPHDHHHGAALSARFLAAAAGGGGNGIPGNPAVAMAPSLQ
LPMPMPLPMPMPMPPNAAAAAGAAGGLYYHPDAAAMLRPIRGVPLYQHPHTHAVPPTFPP
HAAGAAGPCFCEPCHVAAGAWRRAGCGVGTRVVAGFPTAAKRAARAPRMRWTSTLHARFV
HAVELLGGHERATPKSVLELMDVKDLTLAHVKSHLQMYRTVKNTERPAASSDLADGFENG
SAGEICDDNSLDLHGAGRPESGAARHGRLAACNDHGSSTGAHGALWNSSSREDWTGFPSE
SNTGRMSMHSRSLKDQTMQSKSLEILSDMNSSCVSETTSCASELNLEFTLGPRIRH
