# Supplementary material for: Molecular Evolution and Genetic Variation of G2-Like Transcription Factor Genes in Maize
Source: PLoS One. 2016 Aug 25;11(8):e0161763. doi: 10.1371/journal.pone.0161763 (PMC4999087; doi:10.1371/journal.pone.0161763)
Supplement: S2 Text — (TXT) [file pone.0161763.s013.txt]

>SbG1
MYHHQQQLQSHSHFLSSRQTFPPERHMILQGGSIPAESGLVLSTDAKPRLKWTPELHERFVEAVNQLGGPDKATPKTIMR
LMGVPGLTLYHLKSHLQKYRLSKNIHAQANGGNAKNVVGCAMAMEKPPEGNGSPASHLNLGTQTNKSVHIGEALQMQIEV
QRRLHEQLEVQRHLQLRIEAQGKYLQSVLEKAQETLSKQNAGSVGVETAKMQLSELVSKVSTECLQHSFTGFEEIEGSQI
LQGHTIQLGDGSVDSCLTACDGSQKDQDILSISLSAHRGKEIGGMAFDMQAKERREDLFLDKLSMMPPSHLDRHERDSFS
MTRKAAKLDLNINDTTDGPQNCKKIDLNGFNWT
>SbG2
MYHQQQLHNHNQHLSSRPGLPPEKQFLLQGGGDAGLVLSTDAKPRLKWTPELHERFVEAVHQLGGPDKATPKTIMRLMGI
PGLTLYHLKSHLQKYRLSKNLQAQANAVNAKNALSCRTGTDNPCEGSGSPPPHLNLEPQINRSMHISEALQMQIEVQRRL
HEQLEVQRHLQLRIEAQGKYLQSVLEKAQEALAKHSGVHLDGGETSTQQLSELISRATATRRAHVQQDHQHQHQHQHQRH
LGGDGSVDSCLTACEGSQCQRERERDQDLLSIGLSSATPPTPSRRGYNNDRCGAICEEFLFLDEPGRRERGGGGGSSDEH
GQQELDLSINGRSNPPKPRDSQRIDLNGSSWN
>SbG3
MEQHLFLRGGNAQGDSGLVLSTDAKPRLKWTPELHQRFVDAVNQLGGAEKATPKTVMRLMGIPGLTLYHLKSHLQKYRLS
KNLQAQANVSTSKNAIGCTSVADRIPGTSAATMSSTNVVPQAEKTIQIGEALQMQIEVQRQLNEQLEVQRHLQLRIEAQG
KYLQAVLEQAQETLGKQNLGPANLEDAKIKISELVSQVSTECFSNAITDVKGSSSVHRLEPRQIQFVESSTNSYLSVAEG
FIKEHRLQHHGVLKAYDDSSLFCRKRSHEHETQFALNRSLSERRMAHLQNEEGYSKAEFGYESDTEMAHEYAEPQKNGGG
STTSSASGSKVDAEKLYLEEQNCARQAVEYPRESKLVDFEHPCSGKKLDLNTHNVDDTDQAYRHFDLNGFSWS
>SbG4
MFPSSSKKQAASTGAASSNDRPTTMCGQAGGDSGGLVLTTDPKPRLRWTPELHDRFVDAVAQLGGPDKATPKTIMRVMGV
KGLTLYHLKSHLQKFRLGKQHKEFGDHTG
>SbG5
MSMFEGMERAGYGGAGPMGGVVLSRDPKPRLRWTPDLHERFVEAVTKLGGPDKATPKSVLRLMGMKGLTLYHLKSHLQKY
RLGKQSKKDTGLEASRGAFAAQGINFSTPVPPSIPSTASNNTGETPLADALKYQIEVQRKLHEQLEVQKKLQMRIEAQGK
YLQTILEKAQSNLSYDATGGANLEATRSQLTDFNLALSGFMDNVTQVCEQKNGELAKAMSEDGLRASNNLGFQLYHHGVQ
DRDDVKCATDEGLLLLDLNIRGGYDHRASADLKMNQHMR
>SbG6
GCGGAASRDPKPRLRWTPDLHQRFVEAVTRLGGPDKATPKSVLRLMGIKGLTLYHLKSHLQKYRLGIQGKKSTGLELATG
ALSNALRYQIQVQRKLQEQIEVQKKLQMRIEAQGKYLKTILEKAQTNISFDTDASNGIESTRSQLMGLNQALSGFMDNAT
QVCKENRKQLVKALSDDNDKDNLGFQLYHVGSQEAKEVKCTPKTEDSLLLDLNIEGGYDLSSRGMQACELELKINQQ
>SbG7
MFPSKKATSSAAAAAAAAVSSNDRQAMCVQQGDSGSGLVLTTDPKPRLRWTVELHERFVDAVTQLGGPDKATPKTIMRVM
GVKGLTLYHLKSHLQKFRLGKQPHKEFNEHSVKDAAAAMEMQRNAASSSGMMGRSMNDRSVHMNEAIRMQMEVQRRLHEQ
LEVQRHLQMRIEAQGKYMQSILEKAYQTIAAGDVAACPAAGYKSLLGNHHQAMLDVCSLKDMGPSMGFPSLQDLHMYGGG
GHLDLQQQMERPMEAFFASCDIGSLAKKRPISPYADGKSPMMWCDDEDGKGIVDQLQMAPSMMDAAGIDVMDSIADVYGD
AKPMMSGDSTGSKGGFDVKLERPSPRRPHMGGSPSVIGGGQQTRNLSYG
>SbG8
MQSQKSRVLGAMSSSLPILPNPLKGSFPKPCNPQHIPMSRQLPDDSMPLRNDIHQSASLHPRAGVIGAPYSGYSASPLDS
VSNHDSQSMVAPYISQSSSFESFQSLSDTTPGTHTEAAWFTSSMDVSPLYTDNIAAPDDNQIQSIRPAMTSDETAKQNDW
WADIMNDDWKVILDATATDSHSKAMIQTSNSATSLPAVNQSASSHSMEICPVASPPNSSNASVAKQRMRWTPELHECFVD
AVNQLGGSEKATPKGVLKLMKVDGLTIYHVKSHLQKYRTARYKPDLSEGASEKRTATEELVLDLKTSMDLTEALRLQMEV
QKRLHEQLEIQRKLQLRIEEQGKYLQMMFEKQSQSSTDKVQDPSSRDTVAKPSSTLSQSSNKDSGATMDPNGTGDSTKTA
KLGERSSGSGVNQKLVEIESDTEGGTDDGCKISQEKRHKLQDS
>SbG9
MERLSTNQLYKSGVPVTIPTSLPSIPASLDESFPRLPDTQSVLMERELRSTPLPTHQTTVAPIRGHFHSNTGSVGPLCSP
PSVRFCSLSNPDQYSNHNPYNSQPPSTASSSTLNYGSQYGGFEPSITDFPRDVEPTWCPDPVESILGYSGDVPAGNNVTG
TTSIGASDDLTKQTEWWTEFMNEDWKDMVDIPTSTETQQVGQPVQSSISVHQSATQQTVSSQSVEPLAVVAPSPTAGSNT
AKARMRWTPELHERFVDAVNQLGGSEKATPKGVLKLMKADNLTIYHVKSHLQKYRTARYRPELSEGSSEKKAASKEDIPS
IDLKGSFDLTEALRLQLELQKRLHEQLEIQRSLQLRIEEQGKCLQKMLEQQCIPGTEKAQDASTTADELKLPSEIPESST
VKEVRENCQNGSTKQTGLNQVVFVLLWEQMNAIGNFFAKPGKVHVTRS
>SbG10
MCRLVIMESVNHLQAMNSQSLLAMEQIAASDKTAHVSALSVHKLFDAKLDHHSLMDGTSASTSQSSNIKTELIRSSSLSR
SLSVNLQKRSPESDPESPQSHVSHPKFSEPMFSNSSTFCTSLFSSSSTKTEPCHQMGTLPFLPHPPKCEQQVSAGQSSSS
SLLLSGDTGNGLDEAEQSDDLKDFLDLSGDASDGSFQENNALAYDEQMEFQFLSEQLGIAITDNEKSPHLDDIYGTPPQL
SSLPISSCSTQSIQDLGSPVKVQLSSSQSSSSSATTNKSRLRWTLELHERFLEAVKKLEGPEKATPKGVLKLMKVEGLTI
YHVKSHLQKYRLAKYLPGPKEDKKASSEDKKAQTGKSGSDSSKNK
>SbG11
MAHTRTAPQPSAHQLLSAPHDLLPSSSCAASQSSKILPFDLQKCSPDSTNGTPVSRVSQAGLLSKDLVSPSSSSTFCTSM
YSSSSTNSKSCRQADALPFLPHPPKSEHQQTSGGQSSSSSSLLFGTDLNNGGQSEAEPAADLKDFLNLSGDASGGSFHGE
SNGMAFREQMEFQFLSEQLGIAITDNEESPRLDDIYDRPPQTSSCPVLSCSDQDDLQRTGSPVKVQLSSSRAASCNKPRL
RWTLELHELFVKSVNKLGGPEKATPKGVLKLVKVEGLTIYHVKSHLQKYRFAKHLPETKEDMKFSSEDKISKSEIPGNNA
GRKKSLQLAEALRMQMEVQKQLHEQLEVQRQLQVRIEEHAKYLQKILEQQKASNSLPAMTSSIERELSESKEEKKPKTQA
DTFSAPLPN
>SbG12
MYSPKPESSFAPNPNSGTHQQQMELPGANMGPSNGANNNTNMAARQRLRWTNELHERFVEAVTQLGGPDRATPKGVLRIM
GVQGLTIYHVKSHLQKYRLAKYIPDASTDGNKADNKDPGDLLAGLEGSSGLPISEALKLQMEVQKRLHEQLEVQRQLQLR
IEAQGKYLQKIIEEQQRLTGVKSETPAGGASVTVSSDQFPDSERTEPSTPAPTSESPTQVGASNRDPGDRTEGTKSTCHE
PLTPDSNCQNGSPVASPNHERAAKRQRGSGTEFLDSESEFSLPRHIFESSSGSEFQQYSMSYSGQ
>SbG13
MGEVKQKVATEEDMLEEDDEKRSLDNSVPPLILDLNEGFGEGSEEGEAGDDGDGNEEDGDDGGSTSEVEGGRSSSNNSSS
TNHTSMSNKYCDMDSNSKGEGSGERALTVRQYNRSKLPRLRWTPDLHMAFVHAVERLGGQERATPKLVLQMMNVRGLSIA
HVKSHLQMYRSKKLDHESVFSPMDFHMMRRGDHRFHDMLLHRAAGSVISSGRLLHNAVSPEASRLYALLQRRQQPSMQTF
DFKNYSSNLRDQEWSFSQHAAAAAAVAARAGAINNHGPTKGLIHDMILRKNGRPTSHLFDVRDAIASNRTSSDAAGAAAN
HGGGRVVRSTDWDGTSSGPPLSRTMSAAASTGVALGGSHHQSRGRVANLTSSSDPVVTSEALGSRLQLQTLLEPRTTKRM
KTPMEGNGGTPDLQLSLSPNDDMGGDADKQVKKRKFLGIELSEQEVDDSGKTTLPLSLSLSLRGGEWSSEDAGSLEVAAR
SSGKKKAALGRSTLDLTMSIKALE
>SbG14
MMNAKKIKLHDYHRYGSPLCDPQLFPATAAAGLPFHPAPGLVGSLPQPHGGGWVHEEHTTTTPRSVLATQGLQGGSCVGS
DAAAFFAAEELMMGMPRFDCPLGGTPPPLPDLTAFAKRPPFGRPTTEAEQLYHRRPVDPLPIRDGSVRTYYVQPQQRDGA
TEAPPSLELPFQRRQQQQQQQQQERVHGLFGNASAGRLLGGTGGEPKAHSFPAHVAPSTLLPVMEAPAVMQQSPMENLLS
RSCSIIGAAATHVGSGNAVAAAAAAPGQGAPSKTRIRWTQDLHERFVDCVNQLGGADKATPKGILKLMNSDGLTIYHIKS
HLQKYRIAKYMPASTSEGKQEKRAAGNDVQNLDPTGMKITEALRFQLDVQMRLHEQLEIQRNLQLRIEEQGKKLQKMLEE
QMKVSRTVMEPQQGAAAAAAAAFLGVGERDEEEVEDAFDDVQEQLLAAMASSDAGFQSKIS
>SbG15
MVAREEQVVREVKGKGVLVDILEDDDEERSIDNNKLLDLNEGFDAESEEGEVGDDEEDEGEEGDDGGSTTDVGGSGSSSN
NSSTNNNSESKKADGKGGSKSEVSGEQRVPSVRQYNRSKLPRLRWTPDLHMAFVHAVERLGGQERATPKLVLQMMNVRGL
SIAHVKSHLQMYRSKKLDQDGRPRGAVSSVYSPMDFHFMRADRRFHDLSFFQRAAALSSSRQLERGGFFARNCSAPELSR
LYGLLHHRPAPTQTFDFRNSSFRKHEWASSNQQEAITMSRKHVTPPSTSPQTHPLASPVALRSDRRWWPFTDAGAAAAAA
AAVAADEHREETGTNVKFDSCIGSSSRPLPLAMSPAAVSGDHRLPFRWRHGGSGRDFVFGYPGSSSKITTRSSDPVVIDD
GQPLEPQNSKHVVEPTRASAAPPDEASFIRRRPSPVEAQDATPDLQLSLSPSSSVLASKKRKTISSSSMDTTTSCEFSIS
LSLSPPAAAVSMQQQQRQEKTRRSSDSSGGGGEGVLGQSTLDLTMSIRALE
>Sb16
MEARAASAPDLSLHISLPSSTTASSPSAPAPGLGAAGGAGRGAQQPAAGGDPWRRLNGSTASTELSLSPPPRQQEAVAAG
DVLPWRFRPPPATNNYSSSTTAEVATFVPVTVPRLSFDAAAEAEAARARPINGVPVYSSPRAGAAHPFLGGGGGEYRQQG
HHHSKAAGLYNNPYHSSSWPSSMLRSTTTTTSPGAVAPSASDPAAASSYLSPPSAYHRMLSSTGRLHLQGVLADTLRGYG
GGGHHQHQHLGSLAAARYMPRLPVSRRGMRAPRMRWTSSLHARFVHAVELLGGHERATPKSVLELMDVKDLTLAHVKSHL
QMYRTVKSTDKPATSSGPGDGGGGSGDDDLPCAQRAPSSSAGREVSPQAFTGHRSASSEGAASHAGGDVECSSADDSDGG
RPRSASSSSLEFTLGRPNWNGAEHD
>SbG17
MELFPAHPDLQLQISPPPATKPMELGFWKRALDTTSPATTTAAAAAAAATATTAPASLAFASSAPTTAVGYHAAVAAAGA
HQHHHQVPTSSHSHLALPFLHHTQPILPEGGAGGGLRRDLTSMRPIRGIPVYNTSQPLPFLQSHHHHHHPHCYDAIGGHA
AAGPRSPKAALRLAGAPAKRGARAPRMRWTTSLHARFVHAVELLGGHERATPKSVLELMDVKDLTLAHVKSHLQMYRTIK
TTDHKPASASSYGQAAAKAIIDIPDDNLFDLTNTTSGSESSAQHSNPDGGNEHGSSMCALWCSSSIXXXXXXXXXXXXXX
XXXXXXXXQSLQDVQSQSLDDVVSDLNSSSPFHVAGMFGRGKKPNLDFTLGRI
>SbG18
MLQRNLPNLCLQISPPAASSAVVASDAPVAASAKPPPTQPISTATYAEGSGEVGFFANPSPGAEPPGLSLGLATPALGDN
AAGRRGHHLQPQGCAFKRAAARASLPAAGSKRSARAPRMRWTTALHARFVHAVELLGGHERATPKSVMELMNVKDLTLAH
VKSHLQMYRTVKSTDRSLHTATGEALPLQRTAATGMEAAAAAAAGGGGGGAGGGVIMVPVPAACDDMVGICSSPSAGSAP
PAMATTSAAHFLCAPAATTAPLAAAPSPPPPIPPRSRTTDHAAAVPEKGVAIVDSLHRPVLEDTHQAAQEKANNGQLPMG
LHGCVDLLDPMATNCSSPASSSPSLASLEQLTADMYAPNLEISLGRQDWSMDRPEGLCLKYL
>SbG19
MEMDPPPPPPLHADNRRRRRCREYLLALEEEERKIRVFQRELPLCLDLVTQTIEEMRSHMDSVVVGSEEETVSDHGGGPV
LEEFMPLKPTLSSSSSEDDDDDEHDSSRHHQHRAAGVGDDDKKNDEASGDPETAAALASSRRPLLPQPETKKAMPDWLQS
VQLWSNQQQPPPQQQHQDELLLPCRPVALNAYRKPGGAFQPFEKDKDKEKQRGELPLPASSSAAASSAVVGDSCCDRAGG
ATDTDTAENTNKLSIKGGKDKEAQSSSQAPGRKPRRCWAPELHRRFLQALQQLGGSHAATPKQIRELMKVDGLTNDEVKS
HLQKYRLHTRRPNSTTAVAVQSGGTSVVAPPTAPQFVVVGGIWVPPPEYAAAAAAAAAAAAAAAASQPQQAPHLASTGDA
SGTPTATANKVYAPVATTLTTPGLLQPRPERQSSSCSGGRRSGDACSGSPAVSSSSSQTTSA 
>SbG20
MSSLGGQQQQHGHGEAARARLRWTRQLHDRFVLAVAQLGGADKATPKSVLRAMAVPGLTLYHLKSHLQKYRLAVSRGVAS
PLGDNGDGTIERSSSSESQPDEYDDDGTIAELHGDSSRTMARMQREVQRKLQEQIEVQRHLQLRIEAQGRYLQSVLRRAQ
EVLADDHSLGSPAGAEAAKGELSELAASAVETAGCLSSSCSCCCCSPSPSPTRHRSADSSCVTSSSSSEAESHQAPAAGA
KWRLHTCGAGTTRDCSDVDQPVLQAEESTFLQRHDAEDAEDGTSSEIDLNR
>SbG21
MRGFERKGVRQYNRSEVPRMRWTEELHRQFVEAVECLGGQDEATPKRILQLMGVKGVSISHIKSHLQMYRSSSSSSSSST
HQSSLQKLTSSTAASNSKRVFLSREDHCAYASQDGNTPAPSDKNIYTTMLRGCSHSSPYQIPPSLEEVFRSCWEQRRGRA
PWNSNVLTTEKAIRPGHTNNKKPAEKQHTGCDLTLSIGLWEDASSDDADGSSSISEELLLPAPAAGARRVAAAVKEEESK
PAALNLDLTISSSWLA
>SbG22
MEKDSSKGFDDESSADHQVLPSVGDGEGDDAGGADDVPRAGHDGSSSNSSTVELDEAGGDSGRKAAGASPSSVRPYVRSK
NPRLRWTPELHLCFLRAVDRLGGQDRATPKLVLQLMNVKGLSIGHVKSHLQMYRSKKIDDSGQGNTGSWRDLHHQLHDGG
QAYNFGHLSLHHGQTGASTILSARFGAWPHWNNFHDPSYLLHSRHLLGSKPYYSSTSEADAFLRTRAQYTARATSSTPAC
TLQRCLTYQNDQFIMNHHQRRLLHNEDNIHHDPLDLELALDIGPSRDKRIKRSLGCSWGRHQEEENVENQEVESATDDTQ
LSLSLLPSPSSVRTSSGGHHKVLGLNMEKGTTHPTRTSTLDLTI
>SbG23
MVRTTTVVGRERSGGVRQYNRSKVPRLRWTPDLHHCFVHAIHKLGGQDKATPKRVLQLMGVGGLTISHVKSHLQMYRNMR
NDLGMQGTMQVHRMQDQEHVYGGGMHMELCTNILVQQQPQQQCDHECDAPCCICCHSPKPGKEATLFQRQLKRAETRRER
EEIDGSASPKRVVLLRGGPGPGICESDGSPCCALAAAGGYNYMRMMQAAMGVAAAAGAPPPPPPPRHAETMVEPGGRGPG
IKQTQLQLARPGADGDGGDEHAPPPPPPPSNSKQRFTFLGFVVAPGPPPPPPPPPPCCSSRDRDHPFEMVGTALTHHRSS
AEAARRLPRGLETPPSKAAVAQQVGDPCSSSAGSEEDDDGCSLSLSLALDTRSSRDGDEGGRLSPTATASSRSRISLDLS
LSTL
>SbG24
MSTTGSAGVPTTTTPPDLSLHISPPSPPAGGVKMPPEPRLMLGLELDDDDTMAAASKKVDDAAAVNEHNLQVQRLRLHHQ
PSQTAHGFKKNSPGGGGGARRSSRAPRMRWTTALHAHFVHAVELLGGHERATPKSVLELMNVKDLTLAHVKSHLQMYRTV
KGTDRSCVAGPGHHQARDMVLLRTGVGEGDGFDVFNSNNSVNTIPTFNNNTDRFALLHFFSD
>SbG25
MAGGSKGCDESSADHQLLLSSGQAGDDGEDDAGGADDVPPAGRHDGSSSNSSTVELDEAGGDSGRKVAGASPSSVRPYVR
SKNPRLRWTPELHLCFLRAVDRLGGQDRATPKLVLQLMDVKGLSIGHVKSHLQMYRSKKIDDSDQGATGSWRDLHHQLQD
GGQAYNLGHLSFHHGQTGASTILSARFGAWPHWSNFHDPSYLLHSHHLLGSKHYYSSTAEADVFLRNRAQYTARATSNTP
ASTTLQRCLNDQFMNHHQRRLSQNEDNIHHDPLDLELALDIGPSQDKRIKRSSGCSWRRHQEEENVGNQEVESATDDTRL
SLSLFPSPPYVRTSSGGHHKVLGLNMEKGTAHPTRTSTLDLTI
>SbG26
LQWLLPPRPPISRSISDLLRRPTMLGTVFFAKQTLCLGLVETTTTTTTTTAQQDGQCDIQQQQQPQRLHQPSQIQKFKKS
SSAALSGGTTRSGNGGSGGGKRSSRAPRMRWTTALHAHFVHAVELLGGHERATPKSVLELMNVKDLTLAHVKSHLQMYRT
VKGTTADRSCAAGHVQMMRDMGFLQRGCEMNGFEAFSNSTSNATANI
>SbG27
MMYHAKNFSVPFAQQRAQNNEHASNIGGIGGPNVSNPANPVGSGKQRLRWTSDLHNRFVDAIAQLGGPDRATPKGVLTVM
GVPGITIYHVKSHLQKYRLAKYIPESPAEGSKDEKKDSSDSLSNTDSAPGLQINEALKMQMEVQKRLHEQLEVQRQLQLR
IEAQGRYLQMIIEEQQKLGGSIKASEDQKLSDSPPSLDDYPESMQPSPKKPRIDALSPDSERDRTQPEFESHLMGPWDQE
ICAKNICGVAFPVEEFKADPGMSKS
>SbG28
MELFPSQPDLSLQIGLPASATPHDHHHHHGATALSARFLAAAAAGGGGSNGVVPGGNPAASMAPSSLQLPMPMPLPLPVQ
LPMPVPPNAAAAAGAGGGLYYHPDTAAAAAMLRPIRGMPLYQHPHTHAVPPPTFPPPHAAGAGAGPCFCEPCHVAAGAWR
RAGCGVGARVAGLGFPPAKRAARAPRMRWTSTLHARFVHAVELLGGHERATPKSVLELMDVKDLTLAHVKSHLQMIVYAS
KWKKMYRTVKNTERPAASSDQADGFENGSAGEICDDNSSLDLHGSAGRPESAAARHGRLAACNDHGSSTGAHGALWNSSS
REDWTGFPSDSNTGSMSMHSRSLKDQTMHSKSLEILSDMNSSCVSETTSCASELNLEFTLGPRIRH
>SbG29
MGGAAGGGRNGAATRRYNRSKVPRLRWTSELHRNFVRAVDCLGGQDKATPKLILQLMGVRGLTIAHVKSHLQMQPRLRHL
KHSFTIDEGGPKEFICPPMKRAEAAGPEAAATATATHESMQGNSDMGAPGTRRCGDDYTRAIPMGSSRRITEGLGGWQQW
QRDAAARAATAASTLRELGFWVRGTEEPFKTGRPIANRHSPVARQLSSKEIKGENGRFLCGTAAATRDEAAARRRSPSSR
PPASSIDPKAVAAVSWWPSEEGGCVLPPLSSSTSLSACSGPSGSCIFARQRRVNLDLSLSICGS
>SbG30
IKLMGTACSHTSTMNRLHSGRVPPCLSSAITLVPAFSEVSFPSFPEQRLSFVERELPISSVTSFDTSMAAPDTMSTHLAS
SFTNESPNGQLCSGSYVTEPCDPDTPLLATHSSLMGNSRPLVMDFPEISEQICSNQEQLLGLFDYPASVDCSKSKNVTTF
GQQVQATITVDPNTHLTSQNEWFSSGSPMQLQKNVGSAESVLKTVDARSATPQNYLFCHTQRSVPDPFNCDRLGADSLPS
SNTAPKPRLRWTPELHERFVDAVNKLGGSEKATPKAVQKVMKVEGLTIYHKYRTVQHRSDGVSGRSGKADEDSIPQSKGK
GNVEGVMAQIGLQKQLHEQLEIQRKLQLQVEEHSKYLETVIAKQKESLKKLGALRGFRDQVRQILKDGEAPEEWTHSAQQ
R
>SbG31
MARKEDHQQQQQQLRALAARAVTDSLRAAASRCSAADRAARFRDCVRSLEAEKAKMEADDAEADAHDKRSWMSSAQLWSC
GSHDDSTANTNGVAAAAHSKVSTAFMPTLASPPTLARSPVDAACKLAGATPVPDLSLSPPPSSAAAAPSATSSAVTDADR
AQRQHQQAQAQQQRKARRCWSPELHRRFVAALQRLGGAQVATPKQIRELMKVDGLTNDEVKSHLQKYRLHTRRASSDVGG
GDHLAAAAVGGLWSSSGAAEQQYATSQHSTSQSQSGSPQGPLQLTTVSSRAMSATAGDSCDGDGDEAEGGGRSESYGWEM
QQQQQQQHGTKASSSS
>SbG32
MASSPSDLTLDYKPNGNAAAYAVTIPKPQQEPLVDGHHHHHHLTTAEQATQKLREFLARLEEEWLKIDAFKRELPLCMQL
LNHAMESYRQQLEAYQMGSLQGAPARPLVLEEFMPLKNIGIDAAAADKMGNPPSEKASWMESAQLWNGPAAATAADMAAK
GPQTPKESSEHPLPIDTLCAHDAAAAGQRNGGGAFLPFAKDKTASAAEGAALPELALAPADKDAGDAERKPYLDASSNNG
VLGARRDVVQNGVKPGTNAPEGQQAAATPPPQTHRKARRCWSPELHRRFVNALQILGGAQVATPKQIRELMKVDGLTNDE
VKSHLQKYRLHTRRPMPAPPAPATAAPQLVVLGGIWVPPEYATQAAGQAIYGAHPATQPHYTAAVAAQEYYPSPAAVHHL
QHHPAAAAAAMVHRAAAAPQQAAYKAAAAAMAGSPPGSEGRGSAGGGSVGGGGGGRERSESIEEEGEGEEREEDDDDDDD
DMAAAKADGEEAAAGAGAGVKY
>SbG33
MGEEAMDDYELHMVCYGGDDDGRVMEWESGLPGADELTPLSQPLVPPGLAAAFRIPPEPGRTLLDVHRASAATVSRLRRA
PSSSSSGSGGSGSSSFAPFHPHPQAAAAAGHARGDEDADSSAAALGGGNAATTTTNTGTNSKRPRLVWTPQLHKRFVDVV
AHLGIKNAVPKTIMQLMNVEGLTRENVASHLQKYRLYVKRMQGLSNEGPSPSDHIFASTPVPHSLVHEPQVPVPTSMYVA
AVGSMVPMASGGQAAYHHYHHHHNATAGGGRGYPQAAAYHHADK
>SbG34
MGLDVGEIGMGLDLGLDLRLFAARTAGGMAAAAAKGAPAGIESCIRSLEEERKKIEVFRRELPLCARLLADVIDELKEEA
AKRGGGDADAKADDGDKRKWMSTAQLWVDSEAKSDESDKEHQSESPRRSPSCLWPPMPIRAVAAVPPLPPPFFRREDSSA
GTCLSLVSPASKAPISPVATSDNASGRFCPTMPPSGSSGVTLHSQAQQQASRKARRCWSPELHRQFVAALHQLGGPQVAT
PKQIREVMQVDGLTNDEVKSHLQKYRLHNRRSPGVAPVSQPIMLVGGLWAPQEQSSSGSPQGPLQFSGSGVAISTATVGG
DSSGSSSDEDDKSEGYSRKCV
>SbG35
MGSGGGGRNGAVARRYIRSKEPRMRWSADLHRSFLQAIDCLGGQHKATPKLILQFMGVKELTISHVKSHLQMHRAARLGA
GRGGPGMQRRHSCTGDEQGPKEEEFLCPPPPLKRVRMGYDESMQGSHGVSDARTTAAAAGGLYCIDDYMQAMASMGRRIK
EEGLIRWQRRDAAADAPATIAAATPSNLQAMGCLVQESDPFKIRRPEARHLGSALIQQDASNKEDGSGCPLFSSFSIAAK
DEPSEQCSLSLSLGLDPRCARAMTAASSPSGESSCILMASPERRSSSDCSGHSGCFVGPGVSLELSLSICGS
>SbG36
MGLDVVEIGMGADLSLDLRHFATKAVRQSKDDAPAPDMDACIRRLEEERGKIEMFKRELPLCARLLADVIDVMKEEAGKK
TTKRSDRSLPAAEEDEDGAAGDKSKWMSTAQLWTGDSGREDAESEKQDKGRSLPEAKSRGGALLPFKAAVGSGAPAFASL
CLRTDDKAARVGMPDLSLLSPPATKSAAEESRRQVVGLAQAAARAAAMAPAAPALGLQSQSQQQTAQQQQQQARKVRRCW
STELHRQFVAALNQLGGPQVATPKQIRELMKVDGLTNDEVKSHLQKYRLHNRRAPGSGVVSQPIMLVGGLWIPQEQSSSQ
SGSPHGPLHFSTASGIAVSSAATVSCEEEDGRSESYGWK
>SbG37
MREEEEPSWFARGGGGDEHQLPRPDELMPLTQTLITPDLAVAFDIATHGGGAGAGGAGGAGGGMPDINGNGGGGGASSAA
GSSGGAGGGGAGDEPARTLKRPRLVWTPQLHKRFVDAVAHLGIKNAVPKTIMQLMSVDGLTRENVASQLQKYRLYLKRMQ
GLGGGGGGGGGGGGGGGAGGSHSSGSGTDAHTEHLFATGPVPFLPPGHGHRAPVDTYPPFSPMGGAAHHHHQQHHATQIG
HFHHPAAARPLAHHYGASATAGFDHGGFLSRVAAPPVVGPPGMHHHRMVGAGAGMGMMAPASFADDMDLGSRGAGGSGGR
RELTLFPTSGDH
>SbG38
MLSPRGGRPHDPTARSALPSSSSTRHTDMEDDDDAGAGAGACGRVLEWEHGLPTEEELTPLSHPLVPPALAAAFRIDVRG
TGTAFPSSPAFDCPVVFAHNSPTSHLSFRCEDEDEDEDDEGEGEREEEGEDATSGIGGSCGGGRAGKKARMVWTPELHHR
FVEAVAHLGDKGAVPKAIVRLMNVEGLTRENVASHLQKYRIYLKRTRSPGKPQQPPPAFPPEYGSHFRTQQLSDTSSRSD
YSAFSTSAATARSSNATKHSRLWDENGPDKRNTF
>SbG39
MCADVEECGGAAAGIKEMEEIAVGPVSDLDFDFTVDDIDFGDFFLRLDDDDRDALPDLEVDPAEIFITDFEAIATGAGHG
GVMDQEVPSVLPLADAVHIGAVDVDVDPCCPGVLGGEEDNVTTCEDVEEGKGECNDDHAEGEEVVAGNGDSGEGGCGTVL
GEKSPSSTTSQEAESRHKSSNKHSHGKKKAKVDWTPDLHRRFVQAVEQLGIDKAVPSRILEIMGIDSLTRHNIASHLQKY
RSHRKHMLAREVEAATWTHRRQMYAAGGAPNGVKRPDSNAWTVPTIGFPPPPPPPPPPPPPSPHPMQHFGRPLHVWGHPT
PTVESPRVPMWPRHLVPRTPPPPWAPPPPSDPAFWHHAYMRGPAHMPGQVTPCVAVPMPAARFPAPPVRGALPCPPPMYR
PLVPPTLDTQFQLQTQPSSESIDAAIGDVLTKPWLPLPLGLKPPSVDSVMGELQRQGVANVPPACG
>SbG40
MLGVSTLRSPSRSSSKADQHCGGGFVGDHHVVFPTSGGGSDCCDGFAMVDVDDNLLDYIDFSCDVPFFDADGDILPDLEV
DPTELLAEFSSTPPPDDLLLVHVDDEAANNKPPVVPDDDVKQHHLAVVTTAAAQEEKQTCGGDEKHVAASKQTTTEEDYS
AACAGAAVSDTKSSASAAESHSKKKAAAGNKNSHGKRKVDWTPELHRRFVQAVEQLGIDKAVPSRILEIMGMDCLTRHNI
ASHLQKYRSHRKHLMAREPEAATWAQKRHMYAAAAGGGAPRTDAPHASRPWVVPTIGFPPPAPPPFCRPLHVWGHPPHAA
AAEAAAAVAAPPTPMLPVWPRHLAPPRPLPPWAHPHPPAVDPAFWHQQYNAARKWGPQAAAVTQGTPCVPPPAAMLPRFP
VPGMVPHPMYRPTMVPPPPPPPPPQPSTKLAELQLELDTHPSKESIDAAIGDVLVKPWLPLPLGLKPPSLDSVMSELHKQ
GVPSIPPAATATAIATG
>SbG41
METMAKAIQHGACHYMVKPVRPEMVKNIWLHVVRKSKSNIRNKVNNRNDNPSQIGQPVDDEKDDAKHTRKHCKKNRKDGD
GSEKDEVISTQKKQRVEWTRQLHSKFLEAINHIGMDNAVPKKILEVMNVDGITKENVASHLQKFRMYLKKQKEGTLKYSA
FVDEQQAWLNGKTHVNSNMSVPECSSTQISNEHPPLGTSMSFPSSCSGISYASKLRASILGSNKGIPFDPDSFFEEMAGG
ELLQSPELANHPLAEIQSSSTDQVAPSSHLPLQSPELVNLPSTQIWSSSIGMLNQVAREPPQFTSRNSNNYWTTGVSSSF
HDGQNVGMSIGPSQRNNIFMNQLPGLVASSQSVPCSRNEYHQNQMAGVMGTTPMVSFNEQATLAPFNFGSNGSSTVMPIN
NFVPGSSLSTRPSLSNLKICNSLILTQMPNGGGTTGNLPEGGTVGHQTVGDQENNKIQLPMSTREVQIDMPVQMLNGGAS
GNLPKGSNTDLHPAGDQVNSTNELPTAGTSEAQNGAIDNIDAFFADWVKQVGSFYINFLSTYFTICFTCESDDYLSENYL
TQLLFSQQDLLNDDDAFFNGM
>SbG42
MAATATVAVHLPLRGPARAPSGPSVAAATRFRGRQERRGLAATGGRGLARFRAEAFSGGGGGGRRDPMVPPYNVLITGST
KGIGYALARKFLEAGDNVIICSRSAQKVESVVGDLKKEYGVQHVWGTVCDVRDGKDVKALVEFARDKLKHIDLWINNAGS
NAYTYKPLVETSDEALMEIITTNTLGLMICCREAINMMRNQPRGGHIFNLDGAGSDGRPTPRFAAYGATKRSVVHLTKSL
QAELQMNEVNNVMVHNLSPGMVTTDLLMSGATTKQAKFFINILAEPPDVVADYLVPNVRAIPTNQSMKPTYIRFLTGLKA
YSRIFSRLAFGARRNKIMSNNEPAHSNDVPDMSSMAASRIIWAMQPTRSFLRWSDDLHMIFVKAVAYQGGPHDAKPAAVQ
KTMEAMGVRGLTIKKIKSHLQRYREKCVLGPEAPDDIPCTTSSIAAAPNLASQILMDTEAVMPEIEVVNSFLMDDTEMVD
NNFSVDQMVEKELMNEIQVVQNFTTTTIEHYSECSQTAIDEYMDDLVDYAFGHFDYPNFNL
>SbG43
MESGEVKAEQRQRQPPVTPKKRKLPKPEKSAQANGGSSSSAAESSPPSRTSSSSPPSNDADGKGLQQQQQQGGGGGKRPR
LVWTDELHDLFVKAYDSLGDEAVPRRILEKMNEKMNVPEVSREKVASHLQKHKLHLRRLAEEAASSHSSPTEEAPAAPSH
PLRSLPPNTTPLAAEVSQAQLELLQVLQTPPPDCLSRSSSSIATNLQIVQSIQQQLLGPPIKEQQAKPAQTMQRAPADSG
SSPA
>SbG44
MEAASPDLSLHISLPSSASGPGPSGGGRAAVGGAGGGGGGGAGGGDPWRRLNGSTASTELSLSPPAEQEHADALPWRHRP
SAAAAAAVSSSAATTSVGGAALMMPAAMPMPMLQPLDGGGGLAGSGGGGASVAPPIRGIPIYSGPGGFPFLPPATGADGG
PLHHHHQQQQQQKLGFYGSYHPSTWPSSLGSTSPSPSPLAPGTPPPSTLDPASAFLSSPAAHHHHHRMLSASGRLNGMLT
DTLRGYGGATPKSVLELMDVKDLTLAHVKSHLQMYRTVKSTDKPAASSGGNDGGSGDEDFPGAGQAASGGENNMCVRTFG
EHHQRSTSEGAASSVGGGGGDMDQSSAGNTSTRWSNSSRYKRHCPY
>SbG45
MGVKGLTLFHLKSHLQKYRLGKQSGKEGSEQSKDASYLLDAQSGMSVSPRVPAQEMKESQEVKEALRAQMEVQRRLHEQV
EVQKRVQIRMEALQKYIDSILGSACKMVTEQFASSGFSISDPDLPEISPGGIMCGPTDTLSSSVFNQLSVSSIDSHSPGG
KPSPSGMEGPPLLLQKSPELKRRSS
