# Supplementary material for: Molecular Evolution and Genetic Variation of G2-Like Transcription Factor Genes in Maize
Source: PLoS One. 2016 Aug 25;11(8):e0161763. doi: 10.1371/journal.pone.0161763 (PMC4999087; doi:10.1371/journal.pone.0161763)
Supplement: S3 Text — (TXT) [file pone.0161763.s014.txt]

CDS sequences of maize GLK genes in GRASS website
>ZmGLK1|GRMZM2G064197
ATGTTCCCGCCTGGCCTGATCCACCACCGCCCTGACGCTACCGCTCCCGGCGATGGGCCACCGCGCTCCGGCCCCGGTGGGCCGAGCCTTGTACTGACGGCGGACCCCAAGCCCAGGCTACGGTGGACGGCCGACCTCCACGAGCGTTTCGTCGACGCCGTGGCCCAGCTCGGCGGACCCGAGAAAGCAACACCAAAAACTATCTTAAGGACGATGGGTGTCAAGGGTCTTACTCTTTTCCACTTGAAGAGTCATCTTCAGAAATATAGGTTAGGTAAACAATCTGATAAAGAGGGGTCAGAGCAATCTAAAGATGCTTCCTATCTTCTAGATGCTCAAAGTGGAATGAGTGTGTCCCCTAGAGTTGCTGCCCAGGATATGAAAGAAAGCCAAGAAGTTAAAGAAGCACTGAGAGCGCAGATGGAAGTGCAACGAAGGCTGCATGAACAAGTGGAGGTCCAAAAGCGCGTGCAGATCAGAATGGAAGCACTTGAGAAGTACATCGACAGTATCCTAGAGAGCGCATGCAAGATGGTTACTGAACAATTTGCTTCGAGTGGCTTCAGTATCTCCAACCCTGATCTCCCGGAGATATCCCCTGGAGGGGTCATGTGTGGCTCCACGGACACGTTGGGCTCGTCGGTGTTGAACCAGCTTTCTGTGAGCTCCATCGACTCGCACAGTCCAGGAGGCAAACCTTCTCCATCAGGCATGGAAGGTCCGACACTGCTCCAGAAGTCGCCTGAGCTCAAGCGGAGGTCCTCTTGA

>ZmGLK2|GRMZM2G333083
ATGGCAAAGGTGAAACAGAAGGTGGCAACGGAGGATATCCTTGAAGGAGATGATGAGAGAACATCTTCGGAGAACAACTCTGTACCACCTGTGATTCTCGACCTCAACGAGGGTTTCGGTGAGGGGAACGAGGCAGGGGAAGCCAGCGATGATGGTGACGACAACCAGGAGGAGGACGGTGACGACGGCGGCAGCACAAGTGAAGTTGCAGGCGGCAGGAATTCAAGCAACAACAGCAGCACCAACCACACTTCCATGAGCAACAAGGATTATGACATGAATAGCAGCAGTAATGGTGAGGGCCGCGAAGAGAGAGAGCTAGCGGTGAGGCAGTACAACAGATCCAAGCTTCCCCGGCTCCGGTGGACTCCGGACCTGCATATGGCATTTGTCCACGCCGTGGAGAGGCTGGGCGGGCAAGAGAGAGCAACGCCAAAGCTGGTGCTTCAGACGATGAACGTGAGGGGGATCACCATTGCTCATGTAAAAAGTCACTTGCAGATGTACAGGAGCAAGAAGCTGGACCAAGAGTCTGTTTTCTCGCCCATGGACTTCCACATGATGAGGACAGGGGACCATCATCGCTACCATGACATGTTCCTCCATCGACCTGCAGCTGGCTCGGCCATCTCTTCGCGGCTGCTCCACGGTGGGGAGTTCTTCGGGTCACGAAACGCCGCCGTCTCGCCGGAGGCCAGAAGGCTCTACGAGCTCCTCCAACGCCGGCAGCCTACCATGCAAACGTTCGACTTCAAGGGCTACAGTAGTGGTAGTGGCCTCAGGGATCAAGAGTGGAGTTTCAGCCAGCATGCGGCGGCGGCGGCGGCAAGGGCTGGGGCCATCAATGGCCACGGCCCGACGAAAGGGCTCATCCACGATATGGGTTTGAGAAAGAACAGCAGGCCGATGTCCCATTTGTTCGACGTGCGGGATCGGGATGCTATCGCTTCCAACCGGACATCGTCCGACGCCACGGGTGCTGCCAGCCATGGCGTAACGATCACCAGAAGCGCAGATCGGAACGGCACCAGCTCATCTTGGCCCCAGCCTAGGACAATGTCGGCAGCTGCGTCCACGGCTCCTGCGTTGGGCAGTCACCACCTGCTGTCTATGGGAAGAGGCTCCGCTAACTTAACATCGTCGTCAGATCACCCCGTGGTGACAAATGAAGCCCTAGGCTCCCGGCTCCAGCTGCAGACGTTCCAGGAGCTAAACAAAGTAACCGGCGACATGTGCGCTGGGACCAGAAAGACGAAGAGGATGAAGACGCCAATGGAGGGGAACAGTGGCACGCCGGACTTGCACCTAAGCTTGAGCCCCAACGACGACGACATGGGAGGAGCTGCCGACAAGCAGATCAAGAAGATGAAGATCCAAGGTATCGGATTAAGTGAACAGCAGGAGGTGGACGGCGATAAGATGCTGCCTCTCTCGCTCTCCCTGTCACTCCGGGGTGGCGAGGATGCCAGGAGGTTAGAGGCAGCTACAGGCGGTAGCAGCGGCAACAAGGCCGCTCTGGGGCGGTGTACTTTGGATCTGACCATGTCGATCAAGGCAACTGAGTGA

>ZmGLK3|GRMZM2G471600
ATGAGGGAGGAGGAGGAGCCCAGCTGGTTCGCGCGCGGCGAGGAGCAGGAGCAGCAGCTCCCGCGGCCGGACGAGCTGATGCCGCTCACGCAGACGCTCATCACGCCCGATCTCGCCGTGGCCTTCGACATCACGACGCACGGCGCCGGCGGGGCGGGCCCCGTCCCCGACATCAACGGCGGCGGCGCGTCGTCGGCCGCGGGATCCAGCGGCGGGGGCGGGGGCGGGGGCGGCGACGAGCCGGCGCGGACGCTCAAGCGCCCGCGCCTCGTGTGGACGCCGCAGCTGCACAAGCGCTTCGTGGACGCCGTGGCGCAGCTCGGCATCAAGAACGCCGTGCCCAAGACCATAATGCAGCTCATGAGCGTCGACGGCCTCACGCGCGAGAACGTCGCGTCCCACCTCCAGAAGTACCGCCTCTACCTCAAGCGCATGCAGGGGCTCGGCGGCGGCGGGGGAGGGGGCAGCCACTCCTCCGGCTCCGGCTCCGCCACCGACGCCGCCACCGAGCACCTCTTCGCCACGGGGCCCGTCCCCTTCCTCCCGCCGGCCCACCGCGCGCCCGCCGCCGACACCTACCCGCCCTTCTCCCCCATGGGCTCCGGCGCCGCGCACCACCACCACCGAGCGCCGCAGATCGGCCACTTCCACCACCCGGCCGCGCGCCCGCTCGCCCACTACGCCGCCGCCGCCGGGCCCGGTTTCGACCACGGCTTCCTGAGCCGCGTCGCGCCGCCCGGGATGCACCACCACCGCATGGCCAGCGCCGCCGCCGGGATGGGGATGGGGATGATCGCGCCCTCCTCCTTCGCCGACGAGATGGACCGAGGCGCTGGCGGCAGCGGCGGCGGCGGCGGCCGCCGCGAGCTCACGCTGTTCCCGACGTCCGGGGACCACTGA

>ZmGLK4|GRMZM2G159119
ATGGAGATGGACCCGCCGCCGCCGCCACCCCTGCACGCCGACCGCCGCCGCCGCTTCCGCGACTACCTGCTGGCGCTGGAGGAGGAGCGACGCAAGATCCAGGTGTTCCAGCGCGAGCTTCCCCTCTGCCTCGACCTCGTCACACAGACTATCGAGGGGATGAGGAGTCACATGGACAGCGTCGTCGTCGGCAGCGAGGAGACGGTGAGCGACCACGGCGGCCCCGTACTGGAGGAGTTCATGCCGCTCAAGCCCACAACCCTCTCGTCGTCCTCCTCCCAGCCCCATTACCAGGACGAGCACGACAGCGCCCACTACCTTGAACACCGCCGTGGTTCCGCCGCCACGGCCAACGACGTCGTCGATGCCGACAAGGACGGCGAGGCGGTGGGCGATCTGGAGACGGCAGCAGCCAGCAGCAGCAGGCCGTTGCCACATCCGGAAACGAAGAAGGCGATGCCGGACTGGCTGCAGTCCGTGCAGCTCTGGAGTAACCAACAACAGCCCTCCGCGTCCCCGCCGCAGCACCAGGATGAGCTGCTGCTGCCGTGCAGGCCGGTGGCGCTCAACGCCTGCAGGAAGCCCGGGGGCGCGTTCCAGCCGTTCGAGAAGGAGAAGAAGAAGAAGGACAAGGAGGAGAAGCAGCGCGCCGAGCTGGAGCTGCCGCTGCCCGCCGCGGCGAGCTCGGCCGTGGTCGGGGACAGCTGCGACAGGGCCGGCGCCACCGACACGGACACCGACACGGCCGAGAACAATAAGGCCAGCAGCAACAAAGGCGGCAACGACAAGGAGGCTCAGCTGTCCTCGCAGTCGCAGGCGCCCAGCCGGAAGGCGCGGCGGTGCTGGGCCCCGGAGCTCCACCGCCGGTTCCTACAGGCGCTGCAGCAGCTCGGCGGGTCCCACGTGGCGACGCCCAAGCAGATACGGGAGCTCATGAATGTCGACGGCCTCACCAACGACGAGGTCAAGAGCCATTTGCAGAAGTATCGTCTCCACACTCGGCGGCCGAACTCGGCGGCGGCGGCGGTCCAGAGCGGCGGCACCAGCGTCGTTGCTCCGCCGGCCGCACCGCAGTTCGTCGTGGTGGGGGGCATCTGGGTGCCACCGCCGGAGTACGCTGCCGCTGTCGCTGTCGCTGCGGCAGCCGCAGCGCAGCCGCAGCAGGTGCACCTAGCCGGCGACGCGTCGGGAACGACGACAACAGCCGCCGACAAGGTGTACGCGCCGGTGGCGACGACGTTGACGCCCGCACCGCGACCGCGACCGCGACCGCGTCCGGAGAGGCAGTCGAGCAGCTGCTCCGGCGCGCGGCGCAGCGGGGACGCCTGCTCTGGCTCGCCGGCCGTGTTGTCGTCGTCGTCGCATACCGCCTCTGCCTAA

>ZmGLK5|GRMZM2G016370
ATGGAGATGGACCCGCCGCCGCCGCCACCCCTGCACGCCGACCGCCGCCTCCGCTTCCGCGACTACCTGCTCGCGCTGGAGGAGGAGCGACGCAAGATCCAGGTGTTTCAGCGCGAGCTGCCCCTCTGCCTCGACCTCGTCACACAGACTATCGAGGGAATGAGGAGTCACATGGACAGCGTCGTCGTCGGCAGCGAGGAGACGGTGAGCGACCACGGCGGCCCCGTGCTCGAGGAGTTCATGCCGCTCAAGCCCACAACCCTCTCGTCCTCCTCCTCCCAGCCCCAGTCCCAGGACGATCACGACAGCGCCCACTACCTTGAACACCGTCGCGCTGCCGCCGCCACGGCCAACGACGTTGTCGATGCCGACAAGGACGACGAGGCGCTGGGAGATCCGGAGACGGCAGCAGCCAGCAGCAGCAGGCCGTTGCCACATCCGGAGACGAAGAAGGCGATGCCGGACTGGCTGCAGTCCGTGCAGCTCTGGAGCAACCAACAACAGCCCTCCGTGTCCCCACCGCAGCACCAGGATGAGCTGCTGCTGCCGTGCAGGCCGGTGGCGCTCAACGCCTGCAGGAAGTCCGGGGGCGCGTTCCAGCCGTTCGAGAAGGAGAAGAAGAAGGAGGACAAGGAGGAGAAGCAGCGCGCCGAGCTGGAGCTGCCGCTGCCGGCCGCGGCGAGCTCGGCCGTGGTCGGGGACAGCTGCGACAGGGCCGGCGCCACCGACACCGACACCGACACGGCCGAGAACAATAAGGCTAGCAGCACCAAAGGCGGCAAGGACAAGGAGGCTCAGCTGTCGTCGCAGGCGCCCAGCCGGAAGGCGCGGCGGTGCTGGGCCCCGGAGCTCCACCGCCGGTTCCTGCAGGCGCTGCAGCAGCTCGGCGGGTCCCACGTGGCGACGCCCAAGCAGATCCGGGAGCTCATGAATGTCGACGGCCTCACCAACGACGAGGTCAAGAGCCATTTGCAGAAGTATCGTCTCCACACTCGGCGTCCGAACTCGGCGGCGGCGGCGGTCCAGAGCGGCGGCACCAGCGTCGTTGCGCCGCCGGCCGCACCGCAGTTCGTCGTGGTGGGGGGCATCTGGGTGCCACCGCCGGAGTACGCTGCGGCAGCCGCAGCGCAGCCGCAGCAGGTGCACGTGCACCTAGCCGGCGACGCGTCGGGAACGACGACAACAGCCGCCGACAAGGTGTACGCGCCGGTGGCGACGACGTTGACGCCCGCACCGCGACCGCGACCGCGTCCGGGTCCGGAGAGGCAGTCGAGCAGCTGCTCCGGCGCGCGGCGCAATGGGGACGCCTGCTCTGGCTCGCCGGCCGTGTCATCGTCGTCGTCGCAGACCGCCTCTGCCTAA

>ZmGLK6|GRMZM2G117193
ATGTCGTCGCTGGGTGGGCAACAGCAGCACGGGCGCGGCGACGAGGCCAGGGCGCGGCTCAGGTGGACGCGCCAGCTGCACGGCCGCTTCGTGCTCGCCGTGGCCCAGCTCGGCGGCGCGGACAAGGCGACGCCCAAGTCCGTGATGAGGGCGATGGCCGTGTCGGGGCTCACGCTGTACCACCTCAAGAGCCACCTCCAGAGGTACCGGCTGGCGGTGAGCCAAGGCACCGCGTCCCCGGTGGGCGAGGGCGACAACGGAGGTGGCGCCAACGAGCGGTCGTCCTCCTCGGAGAGCCAGCTGGACGAGTACGACGACGGTTCCGTGGCCGACCTGCATGGTGATTCTTCCGGGAGCATGGCGGCGCGGGTGCAGAGAGAGGCGAAAAGGAAGCGGCATGAGCAGATGCAGATCGAGGTGCAGCGGCACCTCCAGCTGAGGATCGAGGCGCAGGGGAGGTACATGCAGTCCGTGCTGCGCCGGGCGCAGGAGGCCCTCGCCGACCACATACTGGGCTCGCCGGCCACCGGCGCGGAGGCAGAGCTCTCGGAGCTGGCCTCCGCGGTGGAGACCGGGACCGGGTGCCTGTCCTCCACTTCCTGCTGCTCCACCTCGCCTTCCCCGATGCGCCACCGCTCCGCCGACAGCTGCGTGACGTCCTCCTCCTCCTCCTCCTCCTCGGAGGCCGAGAGCCAGGCCCCCGCCGGCGCCAACACGTGCGCTGGTACGCGCGACTGCTCCGTCGAGCGGCCGGTGCAGGGCGAGGAGAGTACATTCCTGCAGAGGCACGAGGACGAGGACGAGGCAGAGGAAGCCGACGTTGGAGCTGCAGCTGCAGCTGAGGACGAGGACGGCACTTCGTCAGAGATTGATCTCAACAGGTAG

>ZmGLK7|GRMZM2G173943
ATGTACTCACCAAAACCAGAGTCTAGTTTTGGCCCAAATCCCAACTCAGGTACACACCAGCAGCAAATGGAATTAACTGGGGCCAACATGGGTCCTGGTAATGGAGCAAATAACAATACCAACATGGCTGGGAGGCAACGCTTACGCTGGACAAATGAACTGCATGAAAGATTTGTTGAGGCTGTTACTCAACTTGGGGGTCCTGATAGGGCAACTCCAAAAGGAGTTCTGAGAATTATGGGTGTACAAGGATTAACAATATACCATGTAAAAAGTCACTTGCAGAAATACAGACTAGCAAAGTATATTCCTGATGCTTCAACTGATGGGAACAAGACCGATAACAAAGACCCAGGAGATTTGCTTGCCGGACTTGAGGGATCCTCTGGATTGCAGATATCTGAAGCCCTCAAACTGCAGATGGAGGTCCAAAAGCGGCTGCACGAACAGTTAGAAGTACAAAGGCAGCTGCAGTTACGAATTGAGGCTCAGGGAAAGTACCTCCAGAAGATCATCGAAGAGCAGCAGCGCTTAACAGGTGTGAAATCTGAAACTCCTGCTGGAGGTGCTTCTGTCACTGTATCAAGTGATCAATTCCCAGACTCGGAGCGGACTGAGCCCTCCACACCTGCACCAGCATCCGAGTCTCCAACTCAAGTTGGTGCTTCCAATAGGGACACTGGAGACCGAACTGAAGCAACCAAGAGCACCTGTCATGGTGATTCTCTTTCCCGCAACGAGCCACTAACCCCTGATTCCAACTGCCAGAACGGTTCTCCTGTCGCTAGTCCAAACCATGAAAGGGCAGCCAAGAGGCAGCGAGGCAGTGGTACTGAATTCTTAGATTCTGAGGCTGAGTTTTCCCTTCCGCGCCACATCTTCGAGTCGAGTTCAGGCTCAGAGTTCCAACAATACTCAATGTCCTACTCAGGACAGTAG

>ZmGLK8|GRMZM2G171468
ATGGGGCTGGACGTCGGGGAGATCGGGATGGGCCTGGATCTGGGGCTGGACCTCAGGCTGTTCGCCGCGCGGAGCGCCGGAGGGATGGCCAAGGGCGCTGCGCCGGCGGGGATCCAGTCCTGCATCAGGAGCCTCGAGGTGGAGCGCAGGAAGATCGAGGTGTTCAGGCGCGAGCTCCCGCTCTGCCTTCGCCTCCTCGCCGACGTGATCGACGAGTTGAAGGAGGAGGCTGCCAAGAGAGGAGAGTACGACGACGGGGCGGCGACGGTGGACGACGGCGACAAACGGAAATGGATGAGCACAGCTCAGTTGTGGGTGGACAGCGACGCCAAATCGGACGAGTCTGACAAAGAGCAACAGAGTGAAATCACGTCGCCGCCGGAGCCCAAGTTGTTGGGTGGTGGCGCACCCACGCCGATAAGGGCGGCCGTTTCGGCGGTGGCGGTGCCACAACCCCTACCGCCGCCGTTGTTCAGAAGAGAAGACAGCTCCGCCAGCTCTGGCCTGTCGTTGGTATCGTTGTCGCCGGCAACCAAGGCGGCGGTGCCGATTTCTCCTCCGGTGGTGGCTGCCAGCGGTACCGGTACCGCCAGCGCCAGATTTTGTGGCACCACCATGCCACCATGTGGCTCCGAGGTCAACAACATGCACTCGCAGGCTCAGCAGCAACAGCAAGCAAGCAGGAAGGCAAGGCGGTGCTGGTCACCGGAGCTTCACCGGCGGTTCGTTGCCGCTTTGCACGAACTGGGTGGCCCTCAAGTGGCTACTCCGAAACAGATCAGGGAGGTGATGCAAGTGGACGGGCTTACAAACGATGAAGTGAAAAGCCATCTCCAGAAGTACCGGTTGCACAACAGAAGATCCTCCCCCGGCGCGGCGGCGGCTCCGGTGAGCCAGTCGATCATGCTGGTGGATGGCGTCTGGGCTGCTCAGGAGCAAAGCAGCGGCTCGCAGTCCGGGTCTCGGCAGGGCCCGCTCCAGTTCTCCAGGGCAGGTATGGCCGTCGGTGGCGGCGACGACAGCAGCAGCAGCGACGACGACGAAGACGACGACAAGTCGGAGGATGGCTACAGCCTGAAATGCGTGTGA

>ZmGLK9|AC234520.1_FG003
ATGCCGGTCGCGGACCTGTCCCTCTCGTCCCCGGCGGCCGCCGCCTCTCCGAGCGCCGCCAGCAGCGCCGTCACGGACGCGGCCGGGGCGCACCGCCGGCAACATGCGCAGCAGAGGAAGGCGAGGAGGTGCTGGTCGCCCGGGCTGCACCGCCGCTTCGTCGCCGCCCTGCAGCGGCTCGGCGGCGCGCAAGTCGCCACGCCGAAGCAGATCAGAGAGCTGATGAAGGTGGACGGGCTCACCAACGACGAGGTCAAGAGCCACCTGCAGAAATACAGGCTGCACACGCGGCGCGCGTCGTCGGACGGCGGCGACCAGCACGCGGGCGGGCTGTGGTCGTCGGCGCCGGAGCAGCAGTACACGACGTCGCAGCACAGCACGTCGCAGTCGCAGTCGCAGTCCGGGTCGCCGCAGGGGCCGCTGCAGCTGGCGGTGTCGAGCAGGGCCATGTCGGCCACCGCCGGGGACAGCTGCGACGCCGGCGACGAGGCCCAGGGCGGCCGGTCGGAGAGCTACGGCTGGGAGATGCCGCAGCACGGGACGAAGGCGTCGTCGTCTTGA

>ZmGLK10|GRMZM2G083472
ATGGACCAAATCGCTACCCCCGACGAAACAGCACATGCCTCTGCACCTTCAGTTCATAAGCTGTTTGATGCTAAATTAGGCCACCATAGCGTGATGGATGGCACCTTGGCATCCACGAGTCAGTCATCAAACATCAAGACCCAGCTGATCCGGTCATCAAGCTTGTCAAGGAGCATATCAGTTAACCTTGAGAAGAGGAGCCCTGAATCTGATCCTGAAAGCCCACAGTCTCACGTCTCGCATCCTAAATTTGCAGAACCCATGTTCTCGAATTCTTCGACGTTCTGCACAAGCTTGTTTTCGTCATCTTCGACAACAGAGCCATGCCGTCAAATGGGCACTTTACCTTTCCTGCCTCACCCCCCTAAGTGTGAGCAGCAGGTTTCAGCTGGTCACTCATCGAGCTCCTCTCTGCTTTTAAGTGGTGATACCGGTTTAGATGTGGCTGAACAGTCAGATGATCTGAACGACTTGCTCAATCTTTCGGGAGATGCTTCTGATGGCAGCTTCCATGGAGAAAACAATGCCTTAGCTTTTGACGAACAGATGGAATTTCAGTTCCTGTCTGAGCAGCTAGAAATTGCCATCACTGACAATGAGAAGAATCCTCATTTAGATGACATATACGGCACACCACCACAGCTGTCATCACTTCCAGTATCATCTTGCTCCAATCAGAATCTAGGGTCACCAGTTAAAGTCCAGCTTAGCTCATCTCAGTCATCTTCTAGCTCTGCAACAGCTAACAAGTCAAGATTGAGGTGGACACTTGAGCTTCATGAGCGTTTTGTGGAGGCCGTGAAAAAGCTTGAAGGTCCTGAAAAAGCAACTCCCAAAGGTGTGCTGAAACTAATGAAGGTAGAAGGTCTAACAATTTATCATGTGAAGAGCCATCTGCAGAAGTATCGGCTTGCAAAA

>ZmGLK11|AC233960.1_FG003
ATGAACATGTTCGATGGGATGGAGAGGGCTGGGTACGGCGGCGGCGCTGGGCCGATGGGCGGGGTGGTGCTGTCGCGGGACCCCAAGCCGCGGCTGCGGTGGACGCCCGACCTGCACGAGCGCTTCGTCGAGGCCGTCACCAAGCTCGGCGGGGCAGACAAGGCGACGCCCAAGTCCGTGCTGCGGCTGATGGGAATGAAAGGGCTCACCTTGTACCACTTGAAGAGTCACCTCCAGAAATACAGGCTTGGAAAGCAGACCAAGAAAGACACGGGTTTGGACGCCGGCAGAGGGGCATTCGCGGCGCAGGGCATCAATTTCTCCACACCAGTACCTCCTCCTAGCATTCCATCTACGGCCAGTGACAATACGGGAGAAACGCCACTTGCAGATGCGCTGAAGTACCAGATTGAAGTCCAAAGGAAATTGCACGAGCAGCTCGAGGTTCAGAAGAAGCTGCAGATGCGGATCGAGGCGCAAGGCAAATACTTGCAGACGATACTCGAGAAGGCCCAGAGCAACCTCTCGTACCACGCGACTGGAGCCGCAAACCTAGAAGCAACCAGGTCGCAGCTGACGGACTTCAACCTCGCGCTCTCAGGCTTCATGGACAACGTGACCCAGGCGTGCGAGCAGAACAACGGCGAGCTGGTGAAAGCCATGTCCGAGGACGGTCTCAGAGCGAACAATCTAGACTTTCAGCCGTACCATGGAGTTCATGACGGGGACGATGTCAAGTGCGCTACGGACGAAGGGTTGCTACTTCTGGACCTGAACATCAGAGGCGGGTACGGTCATCGGATTTCGACGGATCTGAAGATGAATCAACACATGCGGTGA

>ZmGLK12|GRMZM2G401835
ATGACAAAAGGTGCAAATGATTATAAAAACTCAACTGCGGGAGTGCTATCCGCAAACAGCGAGACACGGACTATAATGAAAGGGATAAAGCACGGGGCCTGTGATTATATCGTAAAGCCAGTGCGCCTCGAACAGCTTAGGGGCATATGGACACATGTGGTGAAGAACAGTAGGACTGATCCACGGACCAGCATCATCGACAGTGGCAGTGATGATGATGTACAGAAGCTGCCATCTGGGGATGGTGGTGAAGGTGACAAGGTTGGAGCAAACCGCAGAAAGAAGAAGTGTTCAAAGAAGAACAAACCGGCTGTGGATGTTGCTGGTGGGCACAGCGAGAACACATCAGCCCAGAAGAAGCCAAGGGTCCAGTGGTGTGGTCAACTACACCGCAAGTTCGTAGAAGCTGTCCATCAGATTGGCATCGACAAGGCTGTTCCCAAGAAGATACTAGAAGCCATGAATGTGGAAGGCATTACCAGAGAGAATGTCGCCAGCCATTTGCAGAAGTACCGAATCTACCTCAGAAAGCTCATCGAGGGCACATTGGGGAACTCTAATTCATTTGCTGACGAAACCGAAGCATTGTGGAGATACTTGAATGTCCCATCCTTCATTACCTCTCCGAGCTCAAGCAACCATTTTACAAATGCCGGTTCCTCATCTGCAATTAGAACCCAAACTTTGCTACCCCCACAGCCACCAGTTCATGTCATGAGCTCCCAGAAAAACTTGAGCACTCCTCGCTCCTATGCGAGCATACTGCGTGGCAAGATTCTGGGATCGAGCAGAGGTATTCCTTTCGAAGACACGCCAGATGGTGAGATGCTGGCTCCTGGTAATTTGTCATCGCAGTCTCCTGAGCTTCAGTCTGTTTGGGCTGGTTCTGCAAGCACCAGATCTGACCTTCAGATAGACAATTCGACCCAGGCGCTGAATGGCGGCGGGGCAAGTGACAATAGCCTCCGTGAAGGAGGCAGCACTGTTGATCAGCAAGCTGTTGTTAGTGACCAAGTGAATAACATCAATGCGGAGAGTGATGGCTTGGATGATTTCCTTGCTTACATGGTTAATCGACGGGATTTCATCAACAATGGTGATTCTTTCATCCTCGGGGACCAGGACTTTGCCCCTTGA

>ZmGLK13|GRMZM2G087804
ATGCTTGAGGTGTCGACGCTGCGCGGCCCTACTAGCAGCGGCAGCAAGGCGGAGCAGCACTGCGGCGGCGGCGGCGGCTTCGTCGGCGACCACCATGTGGTGTTCCCGACGTCCGGCGACTGCTTCGCCATGGTGGACGACAACCTCCTGGACTACATCGACTTCAGCTGCGACGTGCCCTTCTTCGACGCTGACGGGGACATCCTCCCCGACCTGGAGGTAGACACCACGGAGCTCCTCGCCGAGTTCTCGTCCACCCCTCCTGCGGACGACCTGCTGGCAGTGGCAGTATTCGGCGCCGACGACCAGCCGGCGGCGGCAGTAGCACAAGAGAAGCCGTCGTCGTCGTTGGAGCAAACATGTGGTGACGACAAAGGTGTAGCAGTAGCCGCCGCCAGAAGAAAGCTGCAGACGACGACGACGACGACGACGACGGAGGAGGAGGATTCTTCTCCTGCCGGGTCCGGGGCCAACAAGTCGTCGGCGTCGGCAGAGGGCCACAGCAGCAAGAAGAAGTCGGCGGGCAAGAACTCCAACGGCGGCAAGCGCAAGGTGAAGGTGGACTGGACGCCGGAGCTGCACCGGCGGTTCGTGCAGGCGGTGGAGCAGCTGGGCATCGACAAGGCCGTGCCGTCCAGGATCCTGGAGATCATGGGCACGGACTGCCTCACAAGGCACAACATTGCCAGCCACCTCCAGAAGTACCGGTCGCACAGAAAGCACCTGATGGCGCGGGAGGCGGAGGCCGCCACCTGGGCGCAGAAGCGCCACATGTACGCGCCGCCAGCTCCAAGGACGACGACGACGACGGACGCCGCCAGGCCGCCGTGGGTGGTGCCGACGACCATCGGGTTCCCGCCGCCGCGCTTCTGCCGCCCGCTGCACGTGTGGGGCCACCCGCCGCCGCACGCCGCCGCGGCTGAAGCAGCAGCGGCGACTCCCATGCTGCCCGTGTGGCCGCGTCACCTGGCGCCGCCCCGGCACCTGGCGCCGTGGGCGCACCCGACGCCGGTGGACCCGGCGTTCTGGCACCAGCAGTACAGCGCTGCCAGGAAATGGGGCCCACAGGCAGCCGCCGTGACGCAAGGGACGCCATGCGTGCCGCTGCCGAGGTTTCCGGTGCCTCACCCCATCTACAGCAGACCGGCGATGGTACCTCCGCCGCCAAGCACCACCAAGCTAGCTCAACTGCATCTGGAGCTCCAAGCGCACCCGTCCAAGGAGAGCATCGACGCAGCCATCGGAGATGTTTTAGTGAAGCCATGGCTGCCGCTTCCACTGGGGCTCAAGCCGCCGTCGCTCGACAGCGTCATGTCGGAGCTGCACAAGCAAGGCGTACCAAAAATCCCACCGGCGGCTGCCACCACCACCGGCGCCACCGGATGA

>ZmGLK14|GRMZM2G348238
ATGGCTTCTTCGCCGTCCGACCTAACCCTAGACTACAAGCCCAACGGCAACGGCGCCGCGTACGCAGTGACGACCCCGAAGCCGCCGCAGGAGACGCTCGTGGTGGACGGACACCACCACCACCACCATCTGACGGCGGCGGAGCAGACGACGCAGAAGCTCCGGGAGTTCCTCGCGCGCCTGGAGGAGGAGCGGCTCAAGATCGACGCCTTCAAGCGCGAGCTCCCCCTCTGCATGCAGCTCCTCAACCACGCCATGGAGTCGTACCGGCAGCAGCTGGAGGCGTACCAGATGGGGAGCCTGCAGGGCGCGCCGGCGAGGCCGCTGGTGCTGGAGGAGTTCATGCCGCTCAAGAACATCGGGATCGACGCCGCCGCCGACAAGATGGGGAACCCGACGTCGGAGAAGGCGAGCTGGATGGAGTCGGCGCAGCTCTGGAACGGGCCCGCGGCAACGGCGGACGTGGCCGCCAGGGGGCCGCAGACGCCCAAGGAGAGCGCGGAGTGCGCGCACGGCGCCGCGGGCGCCGGCCACGGGCAGCGCAACGGCGGCGGCGGCGGCGGCGCGTTCCTCCCGTTCGCCAAGGACAAGACCGCGTCCGCGGCAGAAGGCGCGGCGCTGCCGGAGCTCGCCCTCGCGCCCGCGGACAAGGACGCGGCCGACGCTGACAGGAAGCCGTACCTTGATGCCGCCGCCGGCAGCAACAACGGTGGCGTCCTGGGCTCGCGGAGAGACGCCGTCCAGAGCGGGGTCGTCAACGTCAAGCCGGCGCCGAACGCGCCGGAAGGGCAGCAGGCGGCACCGCCGCAGACGCACCGCAAGGCGCGGCGGTGCTGGTCGCCGGAGCTGCACCGCCGCTTCGTCAATGCCCTCCAGATCCTCGGCGGCGCTCAAGTGGCGACCCCGAAGCAGATCCGCGAGCTGATGAAGGTGGATGGATTGACCAATGATGAGGTGAAAAGCCATCTCCAGAAGTACAGGCTGCACACACGGCGGCCGATGCCGGCGCCGCCCGCACCGGCGACCGCCGCGCCGCAGCTGGTGGTCCTCGGCGGCATCTGGGTCCCGCCGGAGTACGCGTCGCAGGCGGCGGGGCAGGCCATCTACGGCGCGCACCCGGCGACGCAGCCGCACTACACGGCGGCGGCGGCGCAGGAGTACTACCCGTCCCCCGCCGCGGTGCACCACCTCCAGCACCACCCGGCGGCCGCCGCCATGGTGCACCGTGCGGCCGCGGCACCGCCGCCGCCGCAGCAGGCCGCGTACAGCAAGGCGGCGGCGATGGCGGGCTCGCCTCCCGGATCGGAAGGGCGGGGCAGCGCCGGAGGAGGCAGCATCGGCGGCGGAGGCGGGAGGGAGAGGTCGGAGAGCATCGAGGAGGAAGGCGAGGTGGAGGAGCGGGAAGAGGATGACGAAGACGACGACGACGACATGACGGCCAACAAGGCCGACGGCGAGGGGGCCGCCGCCGGTGCCGGAGTCGGCGCCGCCATGTACTAA

>ZmGLK15|GRMZM2G162409
ATGGAGAGGTTAAGCACCAACCAGCTCTACAGTTCTGGTGTTCCTGTAACCGTACCAACATCTCTGCCTTGTATACCAGTCTCTCTGGATGAGAGCTTCCCGAGGCTTCCCGATGCACAGAGTGTTTTGATGGAGAGAGAATTGAGGAGCACTCCACTACCACCTCACCAGACAACTGTTGCTCCTATCCGTGGTCTGTTTCACTCCAATACTGGATCTGTTGGTCCTTTGTGCTCACCTCCGTCTGTAAGGTTCTCTTCGCATTCAAATCCTGAGCAATACCCCAACCACAATTCATACAATTCTCAAGTACCAAGCACTGCAAGTTCCTCAACGCTGAATTATGGGTCACAATATGGAGGCTTTGAACCATCCATAACCGATTTCCCAAGAGACATTGAACCAACTTGGTGCCCCGATCCAGTTGAGAGCATTCTTGGATACTCTGGTGATGTCCCTGCTGGGAATAATTTGACTGGGACCACTTCTATTGGAGCTTCAGATGATCTTACTAAGCAAACTGAATGGTGGACAGAGTTTATGAATGAGGATTGGAAGGACATGGTTGATAACCCGACTTCCACAGAAACTCAACCGGTTGGGCAACCTGTGCAATCATCCAACTCAGTTCACCAATCAGCTACCCAACAAACAGTTTCATCTCAATCTGTTGAACCGTTGGCAGTTGTGGCACCCTCACCCACTGCTGGCTCCAATACTGGCAAGGCACGCATGAGATGGACTCCTGAGCTTCACGAGCGCTTTGTGGATGCTGTCAATATACTTGGTGGCAGTGAAAAAGCAACTCCTAAGGGTGTCCTGAAGCTAATGAAGGCAGACAATTTGACCATTTATCATGTAAAAAGTCATCTTCAGAAATACAGAACAGCTAGATACAGACCAGAGTTATCTGAAGGCTCTTCTGAAAAGAAAGTGGCATCAAAAGAAGATATACCATCTATTGACTTGAAAGGGAGTTTTGATCTCACTGAAGCACTTAGGCTCCAGTTGGAACTTCAAAAGCGGCTTCATGAACAGCTTGAGATACAAAGAAGTTTGCAGCTAAGAATCGAGGAACAAGGGAAGTGTCTTCAGATGATGCTAGAGCAGCAGTGCATACCCGGGGCAGAAAAGGCGCAGGATGCTTCAACCGCTGCAGATGAATTGAGGTCACCTTCTGAGATTCCAGAATCTTCTACCGTCAAGGAAGTTCCAGAAAACAGTCAAAATGGATCAACCAAGCAAACAAAATAA

>ZmGLK16|GRMZM2G035370
ATGATGGACGCCAAGAAGATTAAGCTGCACGACTACCACCTCTACGGATCGCAGCAGCTGTTTCCCGCGGCCGGGGGGCTCTCCTTCCACCCGGCTGCGGGGCTCATGAGCTCCCTGCCGCAGCCGCCGCATGCCGCCTGGCTGCACGAGGACCACCACACGACGACCCCGAGGTCGGTGCTCGCGACGCATGGCTCGCTGCAGGGCAGCAGGTGCGTCGGCTCCGACGCCGCCGCGTTCTTCGCCGCCGAGGAGCTGATGATGGGCATGCCGCGCTTCGACGACTGCCCTCTCGGCGGGACGGAGATGACAGCGTTTGCCAAGAGGCCGACGACGGAGGACGAGCAGCTGCACTACCGTCGTCCAGGTCCAGTCGACCCGCTGCCGCTCCGTGACAGCGCGGCGGTGAGGACGTACTACGTCCGGCCGCAGCAGCGCGACGGCGCCACGGAGGCGCCTCCTTCGCTCGAACTGCCATTCCAGCAAGGGCGGCGGCAGCAGCAGCAGTTGTTCGGCAACGCTTCCACCGGCAGGCTGCTCGGCGGCGAACCCAAAGCCCACTCCTTTACAGCTCATGTTGCGACGAGCACGCTTCTCCCGGCGATGGAGGCGCCGGCGGGCATGCAGCAGAGCCCGACGGAGAATCCGCTGTCCAGGAGCTGCAGTACCATCGGTGCGCCGGCGACCCACGTCGGGAGCGGGAACGTCGCCGCCGCCGCCGCGCCGGGGCATGGCGCGCCGAGCAAGACGCGGATCCGGTGGACGCAGGACCTCCACGAGCGCTTCGTCGACTCCGTGAACCAACTCGGCGGTGCCGACAAGGCGACTCCCAAGGGGATCCTCAAGCTGATGAACTCCGATGGCCTCACAATCTACCACATCAAGAGCCACCTTCAGAAATACCGCATAGCTAAGTACATGCCCGCATCATCGACGTCTGAAGGGAAACAGGAGAAACGAGCCGTCGGAAACGACGTGCAGAATCTCGACCCCAGCACTGGGATGAAGATCACCGAAGCACTACGCGTGCAGCTCGACGTGCAGAGGCGCCTCCACGAGCAGCTCGAGATCCAGAGGAACCTCCAGCTGAGGATCGAGGTGCAGGGGAAGAAGCTGCAGAAGATGTTCGAGGAGCAGATGAAGGCGAGCAGGACCGTGATGGAGCCACGGCAGGAGGAGGAAGATGACGACGACGACGCGTTCAACGACGTGCACGTGCAGCTGCTGGCGGCCGCGGCCCGCAGCGACGCCGGGTTCCAGTTGAATATAAGCTAG

>ZmGLK17|GRMZM2G006477
ATGAGGAACTTTAATCTGATGCAGTCTCAAAAGAGCAGAGTTTTGGGAGCAATGTCATCCTCTTTGCCTATTCTGCCAAATCCTTTGAAAGGGAGCTTCTCAAGGCCTCATAACCCCCAGCATATTCCTATGTTGAGGCAGCTGCCTGATGACTCTATGCCCTTGTGTATTGACACACATCAGTCTGCTAGTTTGCACCCAAGAGCTGGTGTTATCGGGGTACCATATTCAGGCTACACTGCTAGTCCACTTGATTCTGTGTCTAACCTTGATAGCCAGACAATGGCTGCACCCTTTATTTCTCAGTCATCCAATTTTGAAGCTCTCCAGTCTCTATCTAATAATACCCCAGAAACACACACTAAGGCAGCCTGGTTCACATCTTCTATGGATGTTTCACCACTCAACACAGATAATATTGCTGCTTCTGATGTTAATCAAATCCAGAGTATACGTCCTGCTATGACATCTGATGAGAGTGCTACACAAAACGATTGGTGGGCAGATATAATGAATGATGATTGGAAAGATATTCTTGACGCAACAGCTACTGATTCCCACTCAAAAGCCATGATTCAAATTTCCAACTCAGCTACATCACTACCTGCAGTAAATCAGTCAGCTTCATCTCATAGTAGGGAGATTTGTCCTGTTGCTAGTCCTCCCAATAGCAGCAATGCTTCAGTTGCCAAACAACGGATGAGATGGACCCCAGAACTCCATGAATGTTTTGTAGATGCTGTAAATCAGCTTGGCGGTAGCGAAAAAGCTACTCCTAAGGGTGTGCTAAAGCTTATGAAAGTTGATGGTTTGACTATATATCATGTCAAAAGCCACCTGCAGAAGTACCGCACAGCCCGCTATAAACCAGACCTGTCAGAAGGTACATCGGAAAAAAGGACAGCCACTGAAGAGCTGGTCCTGGACCTGAAAACGAGCATGGATCTTACTGAAGCACTGCGCCTTCAGATGGAAGTCCAGAAACGGCTTCATGAACAGCTTGAGATTCAGCGAAAATTGCAGTTGCGGATTGAAGAGCAAGGAAAGTATCTGCAGATGATGTTTGAAAAGCAGAGTCAATCGAGCACGGAGAAAGTCCAGGATCCATCCTCAAGGGATACAACAGCTAAACCGTCATCTAATCAGAGCCAGTCTACAAACAAGGATTGTGGTGCAACCATGGACCCAAATGGAACAGGAGGCATCGTACGGACTGCAGAACTGGGAGAACGTTCGTCTGAATTAGGTGTAAAACAGAAACTCGTAGAGATCGAAGAATCTGGTACCGAAGTAGCCACAGGCGACAGATCTAAGATCTCCCAAGAGAAGCGGCGCAAACTGCAAGATAGTTAA

>ZmGLK18|GRMZM2G010920
ATGAACTTTTTGGAATCTATTGCGGTGAATGGACACAGAGACCGACAGCATGGAGGCGTCATGAGCAGACAGAGCATGGTCGCCGTGGAGCAGCTCACCGGCCCTGCCAGTGCCAGACCCGCTCACACGTGCGCTGCTCAGCCTCATGCTCACCAGCTGCTCAGTGCTCGATACGATCACCGTGGCGCGTGCGCGTCTCAAGTTGAATTACCGGACCGGATCTCGCCATCCAACGCTTCCACGTTCTGCACGAGCATGTACTCGTCGTCGTCGTCGTCGTCGGCGGCGGCGGATTCCTCCAAGTCGTGCCGGCGGGCAGGCGCTCTGCCGTTCCTGCCCCATCCTCCTAAACGTGAGCAGCAGCAGCAGCAGCAGTCATCCAGCTCTCCATCACTGCTCGTCTGTACTGACCTCGGCAACGGTGGTCAAGACGAGGCTGAAGCTGAACATCCGGCTGAGCTCAAGGACTTCCTGAACCTCTCTGGAGAAGCTTCATGGAGAGGCGGTTTCCATGGAGAGAGCAGCGGCGTCGCTTTCAGATTCGGAGAGCAGGTGGAGTTTCAGTTCTTGTCTGAACAGCTCGGGATCGCCATCACCGACCACGACGAGAGCCCTCGACTAGATGACATATACGACAGGCCGCCGCAAACCTCTTCTTGTCCGGTACTGTCTTGCTCCGACCAAGAAGAAGGTCTCCAGAGGGCAGGGTCTCCTGTTAAAGCTCAGCCGAGTTCATCTCGAGCTGCATCATGTAATAACAAGCCAAGACTGAGGTGGACTCTGGAGCTCCATGAGCTTTTCGTGAAGGCTGTCAACAAGCTTGGAGGGCCAGAAAAGGCAACTCCTAAGGGCGTGTTGAGGCTTATGAAGGTAGAAGGCTTGACCATCTATCATGTGAAGAGCCATTTGCAGAAGTATCGTTTTGCCAAGTATCTTCCGGAGACAAAAGAAGACATGAAGTCCTCTTCAGAAGACAAGATATCCAAATCAGAGATGCCTGGAAGCAACGCTGGCAGAAAGAAGATTCTCAGAAGCTTACAAGTAGCAGAAGCTCTTCGGATGCAAATGGAGGTTCAGAAACAACTTCATGAACAATTAGAGGTGCAAAGGCAGCTACAAGTGCGCATAGAAGAACATGCAAAGTATCTGCACAAGATATTAGAACAGCAGAAGGCAAGGAATTCCTTATCAGCTACGACAAGTTCAATAGAAACAGAGCTTTCTGAATCTACAAAGGAAGAGAAACCTGAGACACAAGCGGATACTTCTTCAGCTCAGTTGCCAAATAAAAAGAACTCAGATACTGACATGGAATGA

>ZmGLK19|GRMZM2G396825
ATGGAGTCCAGAGACGTAAAGGCCGAGCAGCGGCAGCAGCAGCCCGAGTTGCCGAAGAAGCGCAGGAGGCAAAAGCTGCTAGAGTCCGCGCAGGCGAGCGGCGGAAGCTCCATGTCGGTCGCCGAGTCTTCGCATAGTAGAACGTCGGCGCCAGCGCCACCTGCCGGCAGCGACGACGCTGGGGCCGGCGGCAATGGCCACCAGCATCAACAAGGGAAGAGGCCGAGGCTCATTTGGACAAGGAGACTGCACGACTTGTTCGTGGAAGCATACGAGAAGAGCCTTGGGGAAGACGATGCGGTGCCCAAGAGAATATTGGAGAATATGCGGGAGAAGATGAGCCCCGCTGAAACTAGCGAAATTACCAGAGAGCAGGTTGCAAGCCACCTTCAGAAGTATAAATTAAATCTGAGAAGCAAAGAAGCTGAACGACCGCCTGGTGGTGTACAACAACAACAAGCTTCAGCAGAAGCATCGACTTCCCAGCCTCGTCCGCGTTCCCTTCCTCCGGCCACTCCTTCGGCAGAGGTGTCTCAGGTCGCAGCGAACCTTCAGCCAGTCCCGCAGCTCTCTGGACTTCCCATCTGGGACAGACAAGCACAGCCTGCTGAAGCGATGCAACGAATCCCCGCTGATTCGAGCTGCCCTGTCGTAGAGGGCCGCAACCGTTTCGCGCATCAGCACATGGAAACGCCGCCTGCAGCAATATTGCTTCCCGAGACCAACACAGAGGCGGCAGTGACACTGACACGTTTGGCGAGGGCTACCCAGGATGGAAACGTCGTGGGACCAGAGCCAGCTCCTGCTTGTGATATCATCGAACGATACTGGAAGAGCCCACGTAACGAAGCTTTCCTTTCATGGGACCTCTTCGGGCTCTCGCCCGGAAAGTGA

>ZmGLK20|GRMZM2G106185
ATGGGTGGCGCCGGCGGCGGCGGGAGGAACGGGGCGGCGACGAGGCGGTACAACAGGTCCAAGGTGCCCCGGCTCAGGTGGACCAGCGAGCTCCATCGCAACTTCGTCCGAGCCGTCGACTGCCTTGGCGGACAGGACAAAGCTACTCCTAAGCTAATTCTCCAGCTCATGGATGTCGGAGGGCTTACCATTGCCCATGTCAAGAGCCACCTTCAGATGTACAGAAGCTCAGGACAAGACATTAGGAGGAGAGAGGTGCAACCGCGGCGGCTAGGACATCTGGTGGAGCACTACTCATTCGCCATTGATGAGGAGGGAGGCCCCAAAGAATTCGTCTGCTGCCCACACATGAAAAGGGCGGAGGCAGGGCCAGAAGCTGCGGCCACGGCCACGGCCACGCACGAAAGCGTGCAGGGGAACAGTGACATGGGGGCTCCTGGCACCCGGCGCTGCGGCGATGATTACACGCGAGCGATTCCCATTCCCATGGGGAGCAGCAGTAGCAGGAGCAGGAGGATAACCGAGGGCCTCGCATGGCAGTGGCAGAGCAGCGGTGCCGCCTCTGCCGCTCGTGCTGCCACGGCCGCTTCCACGCTGCGCGAGCTGGGATTCTGGGTGCGAGGAACCGAGCCCTTCAAGACCGGCAGGCCCATGGCAAATCGTCTCAGCCCTGTGGCGAGGCAGCTATCTTCCAAGTCCAAGGAGATCAAGTGCGGAGACGACGGACGCTTCTTGTTCGGCACTGCGACTAGAGACGAAGCGGCCAGGAGACACTCGCCGTCGCGGCGGCCAGACTCCATTGACCCAAAGGCTGTGGCCGCTGTCTCTTGGTCCAGCGAAGGAGGCGCCTGCGCCCTCCCGCCGCCGCTGTCGTCGACCGGCTTGAGTGCGCGCTCAGGGCCGTCAGGCAGTTGCGTATTCGCCAGGCAGAGAGTTAACCTGGACCTTTCCCTGTCCATATGTGGATCATAG

>ZmGLK21|GRMZM2G082264
ATGCCCGCCATGCCGATGCTTCAGCCGCTGGACGGCGGGGGCGGGCTAGGCGCCGGCGCCGGCGCAGGAGGGGGAGCGTCGGTGGCGCTGCCAATCCGAGGGATACCTATCTACAACGGCCCGGGGGGCTTCCCGTTCCTTCCGCCGGCCTCCGGGGCCGACGGCGCCCCCCTCCACCACCACCAGCAGCAGCAGAAGCTCGGGTTCTACGGCTCGTACCACCCGAGCACGTGGCCCTCGTCGCTCGGCTCCACGTCGCCGTCGCCGTCGCCGCTCGCGCCGGGCACGCCGCCGTCCCCGCTGCTGGACCCAGCGTCGGCGGCGTTCCTGTCCCCGGCCGCGCATCACCACCACCGGATGCTGTCGGCATCGGGCCGGCTCAACGGCATGCTCACCGACACCCTCCGCGGCTACGGCGCTGGCGGCGTCGGCGGACTGGGCGGCATCGTCGGCGGGCACCACCACCACCACCACCACCTCCACGGCGCGCAGCCGTTCGGCCTGGGCTCCCGGTTCATGCCCAAGCTCCCCGCCAAGCGCAGCATGCGCGCGCCGCGCATGCGGTGGACGAGCACGCTCCACGCCCGCTTCGTCCACGCCGTCGAGCTCCTCGGAGGCCACGAGAGGGCTACGCCCAAGTCGGTGCTGGAGCTCATGGACGTGAAGGATCTGACCCTAGCCCACGTCAAGAGCCATCTCCAGATGTATCGGACCGTGAAGAGCACTGACAAGCCTGCGGCGTCATCAGGGGCGAACGACGGCGGCTCCGGCGACGAGGACTTCGCCGGCGGTGGCCAGGCTGGCTCCGGCGGCGAGAACATGTGCGCGAGGCCGTTCGGGGAGCACCGGTCCACCTCCGAGGGTGCGGCGAGCTCGGTGGGCGGCGGCGGCGGGGGCGACATGGACCAGTCTTCGGCAGGCAACGGCAGCACCAGGTGGAGCAACTCGTCAAGGGACCCATGGCTGTCGTCGAATTCATGCAACATGGATGCTCATCGCTTGGCAGCGTTGTCTTCTCCGATTGAGAACGGGGAGCCTTGCCGATCGAGCAGCTCGCAGGTGTCGAACCAGGAGCTGATGAGCAGCCCGAGCCTGGAGTTCACGCTTGGGAGGCCGGACTGGCAGGGCACGGATCATGACTAG

>ZmGLK22|GRMZM2G315506
ATGGAGCTTTTCCCCTCCCAGCCGGACCTCTCACTGCAGATCGGCCTCCCCGCTCGCGCTACGTCCCACCACCACGGCGCTGCCCTGAGCGCCAGGCTCCTCGCGGCAGCCGCAGGTGGCAGTGTCGGTGGCGGCAACGGGGTCCCTGGCAACCCGGCGGCGGCTATGGCGCCGTCCCTGCAGGTGCCCATTCCCATACCGCTGCAGCTGCCGCTGCCGATGCCCCCCAACGCCGCCGCCATGCTACGACCCATACGCGGGGTACCGCTGTACCAGCACCCGCACACGCACGCGGTGCCGCCGACGTTCCCGCCGCACGCGGCGGGCGCGGGCCCGTGCTTCTGCGAGCCTTGCCACGTCGCCGCGGGCGCCTGGCGCCGCGCCGGGTGCGGCTTCGGGGCTCGCGTCGCCGGGTTGTTCCCCCCGGCGAAGCGCGCCGCCAGGGCGCCGCGCATGCGCTGGACGTCCACGCTCCACGCGCGCTTCGTCCACGCCGTCGAGCTGCTCGGCGGCCACGAAAGGGCAACTCCCAAGTCAGTTCTTGAGCTCATGGACGTGAAGGATCTCACCCTGGCTCATGTCAAGTCTCACTTGCAGCTTGTAGTTTTGGCATCAAAGTGGAAGAAAATGTACAGGACCGTGAAGAACACCGAAAGGCCGGCAGCTTCGTCAGATCAAGCTGATGGGTTCGAGAGCGGGTCGTCATCGGCTGGCGAGATCTGCGACGACGACAACTCCTCGCTGGATCTGCACGGCACTGACGGCAGGCGGCCGGAGTCGTCGTCGGCAGTTCGGCATGGAAGGTTAACTGCCTGTAACGATCATGGGAGCAGCACCGGTGCTCATGGTGGTGCCCTCTGGAACAGCTCCTCAAGGGAAGACTGGGCCGGCTTTCCCAGCGACTCCAACACCGGCAGCATGAGCATGCATTCTCGATCTCTCAAGGATCAGACGATGCAGTCCAAGAGCCTGGAGATCCTGTCGGACATGAACTCCTCCTGCGTGTCGGAGACGACGTCGTGTGCCAGCGAGTTGAACCTGGAGTTCACCCTAGGGCCACGCATCAGGCACTAG

>ZmGLK23|GRMZM2G039074
ATGGCTACTACTACTGCCGCAGCCCCCGACCTCTCGCTGCATATCAGCCCTCCCTCGCCGCCCGATGATGCTAGGAGCAGTGACGTGCTCTTCTCCAAGCAGACGTTGTGCCTCGGACTCGTTCAGACGACGACGGCGGCGGCGCATGATCAGGATGGCCAATGCGACGACGTCCAGCAGCAGCAGCGGCAGCGACTGCACCAGCAGCCTAGCCAGATCCAGAGGTTCAAGAAAACCTCGTCATCGTCGGCGGCGTTGTTATCTGCCGGAGGAGGCACGACGAGATCTGGGAACGGCAACAGCGGGGGCGGGAAGAGGAGCTCCAGAGCGCCGAGGATGAGGTGGACCACGGCTCTTCATGCACACTTCGTCCATGCCGTAGAGCTCCTTGGCGGCCATGAGAGAGCAACGCCAAAGTCAGTGCTGGAGCTGATGAACGTTAAGGATCTCACATTGGCTCATGTTAAGAGCCACTTGCAGATGTATCGAACAGTGAAGGGAACGACGGCAGACAGATCATGTGCTGCAGGCCATGTCCAGATGAGAGACATGGGCTTTCTGCACAGGGGTTGTGAACTGAATGGCTTCGAAGCGTTTAGCAACGGTACTTCTAATGCTACCGCCAATAATAGAATGCAGGCAGCTGCCGGGTCGCCGGCAGGGAAGCATGCTGAGGTAGCCTGGTTCTTGCGGCCACCCTTGGCACACCAGAGTAGTGGTGGTGGTGGTGGTGGTGGGGCGGTGCCGCTTCCGCTGCCGCTGCCCTGCCCCTACCTCATGTCTGCCCACCACAACCGCTACTTGCTCTCACAGAATCAGGGATGGAGGACCAGAGGCGCGCATCAGCAAGACGCTGCCGCCCCCCCGCCGCTCGTCCTAGGCCAGCAGGACAGTGCGCGGCGTCTGCATCCAGGCTTCCCCGACACGGCCATCAGCAGCAGCAGACCGTCATCCTGGAGCGCAGGCGTGGCAAGCCGCTGGTCGTCGTCGACGGCGGCGGCGCCTTCGCCGTCAAGTGGCAGGAGTAGCATCAGCAGCGGCACGGAACAGCCAGCAGCATGCAGCTGGACGATGATGACGACGAACAAGCAGCAGCAGCAGCCGCCGCCGTCGACGTCATCATCATCAAGGGTCGTCGCGGTACCGAACCTGGAGATGAGCCTGGGGAGGCAGGGGTGGCAACACGACCTGCAGGATCATCATCCGCAGCAGCAGCAGCAGCAGCGCAGCGGGGAGTCCACGGCGCCAAAAGAGCTGACCCCCGGCCTCCTCAAGTGCTTGTGA

>ZmGLK24|GRMZM2G060485
ATGACCGTCGACGAGCTGAAGCTGCAGGCGAGGGCCAGCGGCGGCCACGGCGCCAAGGACCAGTTCCCCGTCGGCATGCGCGTGCTCGCCGTCGACGACGACCCGACCTGCCTCAAGATCCTCGAGAACCTCTTGCTCCGCTGCCAGTACCATGGTATGCCACGCTCCTCTCGCTCCCCTCTCTCTCTCTCTTCCCCTGGCAATGACAACGATGATTCGGGTAAAAAGTTGCAGGTGGTGAGCGCTGAAGGTGACAATGGCGGTGTTAATCGCAACAAGAGAATTTCACGCAAGGGTAGGGATGATAATGGTGATGACGGTGATGATTCTGATGACAACAGTAATGAGAATGGAGACTCGTCGAGCCAGAAGAAGCCAAGGGTTGTGTGGTCTGTTGAATTGCACCGAAAGTTTGTGGCTGCTGTCAACCAGCTTGGCATTGACAAGGCTGTTCCAAAGAAAATATTGGATCTTATGAATGTTGAGAACATCACAAGGGAGAACGTTGCAAGTCATCTGCAGAAGTATCGGCTGTATCTGAAAAGACTCAGCGCAGATGCAAGCAGGCAGGCTAACCTAACTGCTGCATTTGGAGGAAGAAACCCTGCTTATGTGAACATGGGACTAGACGCCTTCAGGCAGTACAATGCATATGGGAGATACCGGCCAGTTCCAACCACTAACCATTCACAGCCAAACAACCTCCTTGCAAGGATGAACTCTCCTGCATTTGGTATGCATGGTCTGCTGCCTTCGCAGCCACTTCAGATTGGACACAACCAGAACAATCTGAGCACTTCCCTAGGGAATGTCGGGGGGATGAACAACGGCAACCTGATCAGGGGTGCGCATATGCCACTGCAGGATACTAGCAAATGCTTTCCTACTGGCCCTTCTGGTAATTCGTTCGCGAACATATCAAACAGCACACAACTGGTTACGACAAACAACTTGCCATTACAGTCTCTTGAGCCAAGCAACCAACAACACCTTGGTCGGCTGCATTCCTCTGCAGACCCTTTCAACTCATTTGTTGGTGAGCCCCCCCAGTTTGCAGATCTTGGAAGGTGCAACACCACCTGGCCAACCGCGGTCTCATCATCCAATGTTCAGGAGATTGGCCAGAAGGACAGGATCGTGAATAGGCCCAAGCTTGAGCCTCTCTCAAGCTTTACAGAAGCATCCAGTCAGATCCCTTTGCTGGGAAGTGAAATGCAGAGCCACCAAGTAGCATCACTAGCCAGCAACGGTCTTCCGATGCCGTTCACTCAGGAAGCGGTGCCCTTCGCTTATGGAAGCAGCACGAACTCGAGAGAGATGCTGAATAACAACCTTGCGCTTAGTAATTCAGGCGTCAACTCTACATTGCCGAACCTTCGCATAGACGGTTCTGTTGTTCCAGGGCAGACACTGGGTGGTAGCAATTCAGGTGGTTGTGTTGTCCCCCCTCTGCAAGATGGCAGGATTGATCACCAAGCTGTCAGCAGTCATCTAAACTACAACAACGAACTCATGGGGACAGGTAGGCTGCAAAGGGGACTTAGTGGTGGTCTGGATGACATTGTCGTGGACATGTTTAGGCCGGACCGCGCAGACGATGGCGTCTCCTTCATTGATGGGGACTGGGAACTGGTCTAG

>ZmGLK25|AC234155.1_FG002
ATGGAGCAGCATCCGTTTTTGCGTGGAGGAAATGCCCAAGGAGATTCTGGGCTGGTTCTCTCAACTGACGCTAAACCAAGGCTGAAATGGACACCTGAGTTACATCAGCGATTTGTAGATGCAGTCAATCAATTAGGTGGAGAAGAGAAAGCTACTCCAAAAACAGTCATGAGGCTCATGGGAATTCCAGGACTCACCTTGTACCATTTGAAAAGCCATCTCCAGAAATACAGGCTCAGCAAGAACCTCCAAGCTCAAGCAAATGCCAGTACATCGAAGAATGCCATAGGATGTACGCCCGTTGCTGATAGGATTCCCGGAACAACCGCAGCAACAATGAGCAGTACAAATGTTCTTCCTCAGGCAGAGAAGACTATTCAAATTGGTGAAGCACTGCAGATGCAAATCCAGGTTCAAAGACAGTTAAATGAACAACTTGAGGTGCAAAGGCATCTACAACTACGAATTGAAGCCCAAGGGAAATATCTTCAGGCAGTTTTGGAGCAGGCACAAGAGACACTTGGAAAACAGAATTTGGGCCCTGCAAACCTGGAAGATGCAAAAATAAAAATATCAGAGTTAGTTTCACAAGTATCAAATGAATGCTTCAGTAATGCAATTACAGATGTAAAAGAAAGTTCAAGTGTGCATAGATTAGAGCCCATACAAATTGAGTTTGTTGAAAGTTCAACAAATAGTTATTTGTCTGTTGCTGAAGGATTCATCAAGGAGCACAAACTACAGCACCATGGAGTACTAAAAGCATATGATGATAGTTCATTATTTTGCAGAAAAAGATCTCATGAACATGAGACACAGTTTGCCCTCAACAGAAGCCTAAGCGAACATAGGATGGCTCATTTGCAGAATGAGGAAGGATACCATAAAGCAGAGTTTGGGTATGAAAGTGACACAGAGATGGCGCATGAGTATACTGCACCTCAAAAGAATGGTAGATGTAGTACCACCAGTTCGGCATCCGGAAGCAAAGTAGATGCAGAGAAGCTATATCTGGAAGAACAAAAGTGTGCAAGACAGGCAGTTGAATACCCCAGAGAAAGCAAGCTAGTAGATTTTGAGCATCCGTGTTCAGTGAACAAACTTGATCTGAACACCCACAATGTCGATGACACAAATCAAGCTTACAGACATTTTGACCTGAATGGCTTCAGCTGGGGCTGA

>ZmGLK26|GRMZM2G009060
ATGTCTTCATGCCAGATGTATCATCATCAACAACAGCTTCAGAGCCACAGTCATTTCCTGTCTTCTAGGCAGACATTCCCTCCAGAAAGGCACATGCTTCTGCAAGGAGGGAGCATTCCAGCAGAGCCAGGGCTTGTGCTTTCCACTGATGCTAAACCTAGGTTAAAATGGACACCTGAACTACATGAGCGTTTTGTGGAGGCGGTAAACCAACTTGGTGGGCCTGACAAAGCTACACCGAAGACAATCATGAGACTCATGGGTGTCCCCGGACTAACACTATACCACCTTAAGAGTCATCTTCAGAAATACAGGCTAAGCAAAAACATCCATGCCCAAGCTAATGGTGTAAATGCAAAAAATGTGATTGGTTGCACCATGGCAATGGACAAACCACTTGAAGGAAATGGATCACCAGCTAGCCACTTAAACCTTGGAACCCAGACAAACAAATCTGTGCACATAGGTGAAGCCCTTCAGATGCAAATTGAAGTACAGCGCCGACTGCATGAGCAACTAGAGGTACAAAGACATTTGCAACTCCGCATTGAAGCACAAGGGAAGTACCTACAATCTGTGCTAGAAAAGGCACAGGAGACACTTTCAAAGCAGAATGCAGGGTCAGTCGGTGTAGAAACCGCGAAGATGCAACTGTCAGAATTAGTCTCAAAAGTATCGACAGAATGCCTCCAGCATGCATTTACAGGCTTTGAGGAGATTGATGGTTCCCAAATTCTACAAGGCCATACCATCCAACTTGGCGATGGGTCAGTTGACAGCTGCTTAACTGCCTGTGACGGCTCACAGAAAGATCAAGATATCCTGTCAATCAGTCTTTCCGCTCACAGAGGAAAGGAGATAGGAGGCATGACCTTTGATATACAAGAGAAAGAAAGAGGAAGAGAGGATTTGTTTCTTGACAAGCTAAGCATGACGCCTCCAGGCCAACTAGACAGGCGTGAGAGAGGAAGTTTTAGTATGACACGGAAGGCAGCAAAACTGGATCTGAACATCAATGATACCACTGATGGGCCACAGAACTGCAAGAAAATTGACTTGAATGGGTTCAACTGGACCTAG

>ZmGLK27|GRMZM2G173882
ATGGGGCTGGACGTCGTGGAGATCGGGATGGGCGCCGATTTGAGCCTGGATCTGAGGCACTTCGCCTCCAAGGCCGTGCGGCAGAGCAAGGACTACGCGCCGGCGCCGGCGCCGGACATGGACGCCTGCATCCGCCGCCTCGAGGAGGAGCGGGGCAAGATCGAGATGTTCAAGCGGGAGCTGCCGCTCTGCGCGCGCCTCCTCGCAGACGTGATCGATGTGATGAAGGAGGAAGCGGGGAAGGCGGTGGCGGAGGAGGACGGCGCCGCCGGGGACAAGAGCAAGTGGATGAGCACGGCGCAGCTCTGGACGGGCGATTGCGGCCGCGAGGACGCGGAACCAGAGAAGCAAGACAAGGAGAGGAGCTCGCCTGAGGCCAGGTCTCGCGCCGCCGGCGGCGCTTTCTTGCCGCTCAAGGCTGCCGTGGGCTCCGGCGCGCCGGCGTTCGCGCCGCTCGGCTTGAGAATGGACGACAAGGCCGCCGCGCGCGCCGGGATGCCCGACCTGTGCTTGCTGTCGCCGCCGGCGACCAAGAGCGCCGCCGAGGAGAGCCGACGCCAGGTGGTGGGGTTTGCGCAGGCGGCGACGAGGGCGGCCGCCGCCACGGCGCCAGCTGCCCCTTCGCTTAGCGTTGGCGTCCAGTCCCCGTCGCAGCAGGCGAGGAAGGCTCGGCGTTGCTGGTCCACGGAGCTGCATCGCCAGTTCGTCGCCGCCTTGAACCAGCTCGGTGGCCCCCAAGTTGCCACCCCAAAGCAGATCAGGGAGCTGATGAAGGTGGACGGCCTCACAAACGACGAAGTGAAAAGCCACCTTCAGAAATACCGGCTGCACAACCGGAGGGCGCCAGGGTCCGGCGTGGTGAGCCAGCCCATCGTGCTGGTGGGAGGGCTGTGGATTCCGCAGGAGCAAAGCAGCTCGCAGTCCGGGTCTCCCCACGGCCCGCTCCACTTCTCCACCTCAGGCATCGCAGTCTCGTCGGCGGCCACCGTCAGCTGCGAGGAGGAAGACGGACGGTCCGAGAGCTATGGCTGGAAATGA

>ZmGLK28|GRMZM2G100176
ATGGGGCTCGACGTCATGGAGATCGGGATGGGCGCCGATTTGAGCCTGGATCTGAGGCACTTCGCCTCCAAGGCCGTGAGGCAGAGCAAGGACGACACGCCGGCGCCGGACATGGACGCATGCATCCGCCGCCTCGAGGAGGAGCGGGGTAAGATCGAGATGTTCAAGCGGGACCTCCCGCTCTGCGCGCGCCTCCTCGCCGACGTAATTGATGTCATGAAGGAGGAGGCGGGGAAGAAGAAGACGACGACGAGGAGGAGGAGTGATCGCAGGCTGGCGTCTGCGGCAGCTGATGATGAGGAGGAGGAGGCGGACGGCGCCACCGCGGACAAGAGCAAGTGGATGAGCACGGCGCAGCTCTGGACGGGCGATTCCGGGCGGGAGGACGCGGAATCAGAGAAGCAAGACAAGGGGCGGTGCTCGCCGGAGGCCAGGTCCCGCGGCGCTCTCTTACCGTTCAAGGCTGATGTGGGCTCTGGCGCGCCGGCGTTCGCGCCGCTCTTCTTGAGAACGGACGACAAGGCTGCGGCTGCGCGCGTCGGGGTGCCGGATCTGTCGTCCTTGCTGTCGCCGCCGGCGACCATGCCTCCTGCGGACGCCGGCGCCGAGGAGAGCCGTCGCCAGGTTGTGGGATTTGCGCAAGCTGCGGCCAGGGCGGCTGCCATGGCGCCGTCTGCCCCTGCGCTTGGGCTCCAGTCGCAGCAGCAGCAGCAGCAGCAGCAGCAGGCAAGGAAGGCTCGGCGTTGCTGGTCGACGGAGCTGCATCGCAAGTTCGTCGCCGCCTTGGATCAGCTCGGTGGCCCCCAAGTTGCCACGCCGAAGCAAATCAGGGAGCTGATGAAGGTGGATGGGCTGACAAACGACGAAGTGAAAAGCCATCTTCAGAAATACCGGCTGCACAACCGCAGGGCGCCTGGATCCGGCGTGGTGCGCCAGCCGATCGTGCTCGTGGGAGGGCTGTGGATTCCCCAGGAGCAAGGCAGCCCTCAGTCTGGATCTCCCCACGGCCCCCTCCACCACCTGTCCACCTCGGTGGCCGCCGTCTCGTCCGCCGCCACCGCCAGCTGCGAGGAGGAAGACGGCCGGTCCGAGAGCTATGGCTGGAAATGA

>ZmGLK29|GRMZM2G070865
ATGGAGCTGTTCCCAGCGCACCCGGACTTGCAGCTGCATATCAGCCCTCCCCCAGCCACGAAACCAACGGAGCTAGGGTTCTGGAAAAGGGCTCTAGACACCACCCCGACAGCAACTACAACGGCCGCGGCGGCCACCACGGCCCCCTCCCTCGCCTTCGCGTCCTCGGCGCCGACAGCCGTGGGGCACCACGCGGCGGCCGGCGCGCACCACAACGACCACCACCATCAGGTGCCGACGACGAGCTCCCACTCCCACCTGGTGGGCCTCCCGTTCTTGCACCACACCCAGCCCATCCTCCTCCCGGAGGGCCGCGGCGGCGGCCTCCGCCGGGACCTGGCAGCCGCGAGGCCCATCCGGGGCATCCCCGTGTACAACGCCTCGCAGCCGCTCCTCCACTTCCTGCAGAGCCACACGCATTGCCACGACGCGATCGTCGGCGCGGCCGGGCCGAGGTTGTCCCCCAAGGCCGCGCTCCGGCTCGCGGCGAAGCGGGGCGCGCGCGCGCCCCGGATGCGGTGGACGACGTCGCTGCACGCGCGGTTCGTCCACGCCGTCGAGCTGCTCGGGGGCCACGAGAGAGCTACGCCCAAGTCAGTTCTTGAGCTAATGGACGTGAAGGATCTGACCTTGGCCCATGTCAAGTCGCACTTGCAGATGTATCGCACCATCAAGACCACCGACCACAAGCCAGCTAATTCTGCTTCATCCTACGGGCAAGCAGCAGCCGCGAAACCGGTCATCGACATCCCCGACCCCGACGACGACAGCCTGTTCGACCTCATCACCACCAGCGCCGGGTCTGATCAGTCGTCGTCGTCGGCTCAGCACTCTAACCCTGACGGCGGCGGCGGCAACGAGCATGGCTCCAGCATGTGCGCTCTGTGGTGCAGCTCCTCGACAAGCATCAGCAGGGGGGGCTGGTTCCATGACAGACCAAGAGACGATGATGCCGCCACTCCCGGTCCCGGCGACGACATCAAATCCTTCGAGGACGTGCAATCACACAGCCTTCTTGACGATGTCGCCGACCTCAACTCGTCGCCGTTCCAGGTAGTAGCTGGGATGTTTGGCAGCGACAAGAAACCGAACCTCGACTTCACCCTAGGACGGATATAA

>ZmGLK30|GRMZM2G374986
ATGGTGAGGACGACGGTGGTCGGCAGGGAGAGGAGCGGCGGCGTGAGGCAGTACAACAGGTCCAAGGTGCCTCGCCTCAGGTGGACGCCCGATCTGCACCACTGCTTCGTCCACGCCATCCACAAGCTCGGAGGCCCGGACAGGGCTACGCCGAAGCGAGTGCTGCAGCTGATGGGGGTGGGAGGACTCACCATATCTCATGTCAAAAGCCATCTGCAGATGTACAGGAACATGAGAAATGATCTTGGAATGCAAGGGACGGAGGATCAGGAGCACGTATACGTAGGTGGAGGAGGCATGCATACCAATATACAGCAGCAGCGGGACCATGGGTGTGGCGATGCCCCCTGCTGCATCTGCTGCCGCCACTCGCCAAATAAGCCTGCAAAGGAGGAGGAGGAGGCGACGCTGTTCCAACGCCAACTGAAAAGGTCGAGGACGGAGACGAGGCGTGGGCGTGGCCAGCGGGAGGAGATCGATGATGGGAGCGCGAGCCCCAAGAGGCGGCTGCTGCTGCTGCGAGGAGGGCGAGGCCGCCCAGGAATATGTGAGAGCGACGGCTCAGGCTCACCCAGCAGCGGCACGCTCGCAAGTGGCTACGACAACTACATGCGCATGATGCAAGCGGCCATGGGCGTGGCTGCCGCTGCCGGCGCTGCTGCTGCTGCTGCTCCTCATCATCATCATCATCATCACGCGGAGACGGTGGAGCCCGGTCGAGGGCCGAGAATAAAGCAGCACTTGGCGCGGCCCGGCGCAGACGGCGGCGAACACGCTCCTCCCAGCAGCAGGCAGCTCTTCACGTTCTTGGGCTTCGTGGTGGCGCCGGGGCCGCCGCCTCCTCCCTGCTGCAGCCGTGACCACCCTTTCGAGGCTGAGAGGCTAAATTTGCACGCCCACAGCCTGGCTCCCGAGCAAGCCAGGCGACACAAACACGGCCTCCAGACACCGCCCACCAAGGCCGCCGTGGCCCAACAAGTCGGTGGCGATCCCTGCTGGTCGTCGGCGGCCGCTTCCGAACACGACGACCACCACCACGACCGCGACCGCGACGGCTGCTGGCTCTCGCTGTCCCTTGCGCTGGAGACGAGAAGCAGCCGCAGCGCCGACGAGGGCGGCCGGCTCTCGCCGACGGGGAGCCGGATCAGCCTCGACCTATCCTTGTCCACGATATAG

>ZmGLK31|GRMZM2G100709
ATGAGAGGGTTTGAGAGAAAAGGGGTCCGGCAGTACAACCGGTCAGAGGTGCCGCGGATGCGGTGGACGGAGGAGCTGCACCGGCAGTTCGTCTTGGCCGTCGAGTGCCTCGGTGGCCAGGACGAAGCAACTCCGAAGCAAATTCTTCAGTTGATGGGCGTGAAGGGAGTTAGCATATGTCATATCAAGAGCCATCTTCAGATGTACAGAAGCTCCAGCTCCAGTAGCAGCAGTACCCATAATCAGTCCTCCAGCCTCCAGAAGCTGACATCGACCACGGCGAGCAACAGCAAGCGCGTGTTCTTGAGCCGTGAAGATCATGCGTCACAGGCAGATGGCAGCACTCCAGCTTCAGACGAGAACATCTATACTACCATGCTCTGTGGTTGCAGCCACTCAACACCATACCAAATACGACCGTCGCTAGAGGGAGTCTTCAGAGGCTTGGAACAAACAAGAATGCTTGCAACAACAGAGAAGTCGATTAGCAGGCCAAGTCACACTGAGAAGCAGCACACCGGATGCGACCTCACGCTGTCGATCGGCCTGTGGGCGGAGGATGCGAGCAGCAACGACGTCGACGGCTCGAGCTCCATCAGCGAGGAGCTGATGCCTGCTGCTCCGGCAGCGGGCGCTCGCCGTGCCGCCGCCGTGAAGGAGGAGAGCGAGGCGGCGGCTCTAAACCTGGACCTGACCATCTCGTCGTCTTATTGGCTGGCCCTGACGAGTGACGACGGCGCACGCCGACGCACGGCCGGCTGGCGGCGCTAG

>ZmGLK32|GRMZM2G454449
ATGAGAGGGTTTGAGAGAAAAGGGGTCCGGCAGTACAACCGGTCAGAGGTGCCGAGGATGCGGTGGACGGAGGAGCTGCACCGGCAGTTCGTCGAGGCCGTCGAGTGCCTCGGTGGCCAGGACGAAGCAACTCCGAAGCGAATTCTTCAGCTGATGGGCGCGAAGGGAGTTAGCATATCTCATATCAAGAGCCATCTTCAGATGTACAGAGCCTCCATCTCCAGCAGCAGCAGTACCCATCATCAGCCCAGCCTCCAGAAGTCGACATCAACCGCAGCGAGCAACAACAAGCGCGTGTTCTTCACGCGTGAAGATTGTGCGTCACAGGAAGGCAACGCTCCAGCTTCAGACAAGAACATCTATACCACCACGGTCCGTGGTTGCGGCCAGTACTCATCACCGTACCAAATCAGACCGTCGCTACAGCAAGTGTTCAGATGCTGGGAACAAAAGAGAGGGCGTGTTGCTTGGAACTCCGACGTGCTAACAACAGAGAAGGGGGTGATTATTAGGCCAAGTCACACTAGGAAGCACGAGACGCAGCAGCACACGGGATGCGACCTCACGCTGTCGATCGGGCTGTGGGAGGACGCGAGCAGCAGCGACGACGCCGACGGCTCGAGCTCCATCAGCGAGGAGCTGCTGCCTGCTCCGGCAGCGGGCGGCGCTCGCCGCGTCGCCGCCGTAGTGAAGGAGGAGGAGGAGAGCAAGCCGGCGGCTCTGAACCTGGACCTGACCATCTCGTCGTCCTGGCTGGCCTGA

>ZmGLK33|AC219020.4_FG002
ATGGGAAAGGTGAAACAGAAGGTGGCAACGGCGGCGGAGGACATCGTCCTTGAAGACGAAGATGATGCGGAAAGATCTTCGGAGAACTCTGTACCGCCTGTGATTCTGGACCTCAACCAGAGTTTCGGCGAGGGTAGCGAGGAAGGGGAAGCCGGAGAGGATGGCAGCTACGACGAGGAGGATGGTGACTGCGACGGCGGTAGCATGAGTAGAGTCGCCGGAGGAAGCAGTTCAAGCAACAGCAGCAGCACCAACCACCATACTTCTATGAGCAACAAGAATTATGACACGAATAATAGCAGCAGTTGTAAGGGTGAGGGCAGCGGGGAGACGGCGCAGACCGTGAGGCAGTACAACAGATCCAAGCTTCCCCGGCTCCGGTGGACTCCGGACCTGCATATGGCGTTCGTCCACGCCGTGGAGAGGCTGGGCGGCCAAGAGAGAGCAACGCCAAAGCTGGTGCTTCAGACGATGAACGTGAGGGGGCTCAGCATTGCTCATGTAAAAAGTCACTTGCAGATGTACAGAAGCAAGAAGCTGGACCACGAGTCTGCTGGAGCTGGACACGATAGAGCAGCCATCTACTCCGTTTTCAAGCCCATGGATTTGCACATGATGATGAGGAGAGGAGACCATCGCTTCCACGACATGTTTCTCCATCGAGCTGCCGCTGCCGGCTCGGTCATCTCCTCCCCGCTGCTCCACAACGGGGATTTATTCGGGTCACGGGACGCCGTCTCGCCGGAGGCCAGCAGGCTCTACGCGCTCCTCCAACGCCGGCAGCAGCCTTCCTCCACGCAAACGTTCGCCCTCATGAACTACAGTAGTAGCCTGATAGATATGATTGATCAAGTGTGGACTTTCAGCCGGCATGCAGCGGCGGCGGCGGCGGCGGCGAGGGCTGGGGCCATCGATGACGACCATGGCCCAACGAAAGGGCTCATCCATGATATGATCTTGAGAAAGGACGGCAGGCTGACGTCCCATTTGTTCGGCCTGTGGGATGCCATCGCTTGCAACAGGACGTCGTCGAACGCCGCTGGTGCTGCCAGCCACGGCGCAAGGGTCGTCACAAGCACGGATTGGAACGGCACCTGCAGCTCATCTCGGCCCCTGTCTGTGACAATGTCGGCAGCTGCCTCCACAGGTCTTGCGATGGGCAGTCACCACCTCATGTCCAGGGGAAGAGGCGGCTCCGCTAACGACGTGACATCGTTAGATCATGCCGTGGTGACAAATGAAGCCCTAGGCTCCCGACTCCAGCTGCAGACGCTCCTAGAGCGGAACAATGCGGCCAAATTAACCGGCGAGGAGATGTGCGGGGGGACAAGAACCAAGATGCTGAAGACGGCAATGGAGGGCAAGAATGGCGGCATGCAGGAGCCGGACTTGCAGCTAAGCTTCAGCCCCAACGACGACATGGAAGGAGATGCCAACAAGCAGATCAAGAAGAGGAAGATCATAGACGGCATTGGGTTCAGCCAACAGGAGGTGGACAGTGACAAGTCGATGCTACCTCTTTCGCTCTCACTGTCACTCCGTGGCGGCGACATCGGCGGCGAGGATGCAGGGAGGTTCGAGGCAGCGGCAGGTAGCGGCGGCAAAAAGGCCGCTCTGGGGCGGAGCACTTTGGATCTGACCATGTCGATCAAGGCATTGGAGTGA

>ZmGLK34|GRMZM2G081671
ATGTTCCCTTCCTCCAAGAAGCAGGCCAGCACCGGTGCCGCGAACCCAAATGATCGGCCTATGTGCGGGCAAGGCGGCGACTCCGGCGGTCTCGTCCTCACCACCGACCCCAAGCCCCGCCTCCGGTGGACACCCGAGCTCCATGACCGCTTCGTCGATGCCGTCGCCCAGCTCGGAGGCCCGGACAAGGCAACGCCCAAGACCATCATGAGGGTTATGGGAGTCAAGGGCCTCACCCTCTACCACCTCAAGAGTCACCTTCAGAAATTCAGGCTAGGGAAGCAGCACAAGGAGTTGGGTGACCATACAGCAATGGAGATGCAACGTAGCGTGGCCTCTTCTTCAGGCATGATAGCAAGAAGCATGAACGACCGCAGCGTGAATGTGAACGAGGCCTTAAGGATCCAAATGGAAGTCCAAAGAAGGCTCCATGGAGAACTAGAGGTGCAGAAGCACCTCCAGATGAGGGTTGAAGCCCAGGGGAAGTACATGCAGTCCATCGTGGAGAAAGCATACCAAGCCCTCGGGTCCAGCGACTGCGCCACGTGGCCCGCTGGGTACAGAACTCTAGGCAGCCAAGGGGTCCTTGACATCGGCACCAGCTCCACGAGCTTCTCGTCCGTCCAGGACCTGCAGTGCTTCTATGGAGGAAGCAGCCACATGGACCAGCTCCTGCATCAGATGGAGAGGCCAATGGATGGCTTCCTGACGTTGGGCGAGAGCTGCTTCATTGGCTCAGCAGACAACAAAAAGGACCTTAATAACCATTGCAGCTCCAGTGGCAAGAGCTCGATGATGTGGGCCAGCGAAGAGCAGCAGGCAAAGAGCGGCAACGATCAGCTTCAGATGGGGTCGTCGACAAGGATGGAGGGTGCAGGCATTGATGTCATGGATCCAGTCACCGGGCTGTACGAGGGCGCCGTGTCGGGAGACTCCATGGACAGCAAGGGTTTTGAGGGTTCGAACTCCAGGCTCGAGATGAAGCCGCCTGCACAACAAGCACCTGTAGGAAGTCAGAGGATACGCATATAG

>ZmGLK35|GRMZM5G846506
ATGATGCCGTCGTCCGACGGGGAGGGTGGCGCCGATGTGCCACGCGGGCCCGACGGCCGGAGCTCACCAAGCAATAGCAGCACGGTGGAGCTGGATGGGGACGGCGGTGGCGGCAGGAAGGCCGGCGCCTCGCCGTCGTCGTCGGTGCGGCCCTACGTCCGGTCCAAGAACCCCCGCCTCCGCTGGACGCCGGAGCTCCACCTCTGCTTCCTCCGCGCCGTCGACAGGCTCGGCGGCCAAGACCGTGCAACTCCAAAGCTCGTTCTTCAGTTGATGAACGTTAAAGGGCTTAGCATAGGCCATGTCAAGAGCCATCTCCAAATGTATAGGAGCAAGAAGATCGACGGCTCGGGCCAGGTGATAGGTGGTGGTGGTGGGTCATGGAGAGGTCGTCTTCATCGTCAGTTGCAGGACGGGGGGCAAGCGGCGTACAGCCTCGGCCATCTCTCCTTGCATCACGGCGCCGGCCAGACGACTGCTGCTAGCAGTGCCATATTGTCAGCAAGGTCTGGCGCATGGCCCCATTGGAACAGTTTCCACGATGATCCATCGTATACGATGCTTCTTCACGGCGGTCACCATCATCTTCTTGGATCAAAACCCTACTACTACTACTACTCATCAACAACAGCTGAAGCTGCTGCTGCTGCTGGTGCATCCCTTACAACCTGTGCTGCGCTCCCGCTCATCAGGGCTCCCGCTCCTCCTCCTCCGACGGCTCATCAGAGGTGTTTGCTGCCACATCGTCAAAATCAAAACAATCTGAATCATCATCATCATCACCACCACAGACGACGGCTACTGCTGCTGCGCAATGACGAGGACGACGACACCCAGCGCCAGCGTGACCCTCTTGTTGATCTCGAACTCGCGTTGGATATCGGCCCACGACGCCCGGACAAGAGAGTAATAATAGAGAGATCGTCAGCTTGTGATCAACAAGAGGCGGAGAAGAATGTCGGGGATCAACAAGTCGACAGTGCTACTGATGATGATGTCAGGCTGTCTCTTTCTCTGTTCCCATCTCCTCCTTGTGCGAGGACCGGTAATGGCGGTCGTCATAAAAAAGTCATAGGTGTCAATATGGAAAAAAAGGGAAAGTGCATCCAACAAGGACAAGTACTCTTGACCTCACCATCTGCATGA

>ZmGLK36|GRMZM2G125704
ATGCAGGGGAGCTACGGCTACGACGGGGCGGCGTCACGGGACCCCAAGCCGCGGCTGCGCTGGACGCCGGACCTCCACCAGCGCTTCGTCGACGCCGTCACCAAGCTGGGCGGACCGGACAGAGCAACACCCAAGTCGGTGCTCAGATTGATGGGCATGAAAGACCTCACTCTTTACCAGTTAAAAAGCCACCTCCAGAAGTATAGACTGGGGATACAGGGCAAGAAAAGCACAGGCCTGGAACCTGCCAGCGGCGGCGTACTTCGCTCACAGGGCTTCGGTTCAACCACAGCGCATCCTCCTCCAGGTGTTCCTGATCAAGGGAAGAACACAAGAGAAATAGCACTTAGCGATGCACTAAGGTATCAAATTCAAGTCCAAAGGAAACTACAAGAACAAACTGAGGTGCAAAAGAAGCTGCAGATGCGAATTGAGGCCCAAGGGAAGTACTTAAAGACAATACTAGAGAAAGCTCAGACAAATATTTCCTTTCACACAAATGCATCCAATGGCATAGAATCAACCAGATCACAGCTCATGGACTTCAACCTAGATGGTTTCATGAACAATGCAACTCAAGTATGCAAAGAACATAGGGAGCAATTGGTGAAAGCTATGTCCGATGAAAACGATAAAGATAGTCTAGGCCTTCAGCTCTACCATCTAGGAAGTCAGGAGGCTAAGGAAGTCAAATGCACACCAAAAACTGAAGACTCGCTCCTACTAGACTTAAATATTAAAGGAGGATATGACCTCTCTTCTAGAGGAATGCAAGCATGTGAACTAGAATTGAAAATAAATCAGCAGATAGTATAA

>ZmGLK37|GRMZM2G069525
ATGGGCAGCGGCAGGAACGGCGCTGTGGTGAGGCGGTACGTCCGGTCCAAGGAGCCCAGGATGAGGTGGAGCGCCGACCTCCACCGCAGCTTCGTGCAGGCTATCGACTCCCTTGGCGGCCAACACAAGGCTACGCCGAAGCTCATTCTCCAGTTCATGGGCGCCAGGGGGCTTACCATATCTCATGTCAAGAGCCACCTCCAGATGTACAGAGCTGCAAGCCTTGGCGCAGAAAGAGGAGGAGGGACGCCAGCCCAGCTGCTGCAAAGGAGGTACTCATGCAGCGGTGATGAGCGAGGAGGCCCCAAGGAGGAGTTCCTGTGCTGCCCACCACCACCACCTCTGAAAAGGGCCCGGATGGGATACGAGAGCATGCAGGGAAGCCATGGAGTCAGTGATGCGAGGACTACTGCTGGGGGAGGGGGACTGTACTGCATCGATGATTACATGCAAGCCATGGCCGTGGGCTGGAGAATAAAGGAGGAGGGCCTCATCAGATGGCAGAGGAGAGATGCGGCTGCTGCTACGCCTTCCAATCTCCAAGCCATGGGATGTTTGGTGCAAGAATCTGGCCCCTTTAAGCAGGTACGCCGACCAGAAGCACACCGTCTTGGTTCTGCGCTGAAGCAGCAGGACGGCGACGACTCCAGCAAAGAGGACGGAAACGACGGACGGCCCCAGTCCAGCAATGCAGCGACGAAGGAGGACGAGGCATCTGAGCAGTGCTCGCTCTCGCTGTCCCTCGGTAATCTGGACGCAAAATGCGGGCGTGGCATGGCGGCAGCGGCCTCCTCGCGAAGCGGCGAGAGCAGCTGCATCCTCACGGCCTCGCCGGCGAGGAGGAGCTCCAGCGACTGCTCCGGCCACTCAGGCTGCTTCGTCGTCGGGCCGGGTGGTGTTGTTAGCCTGGAGCTTTCCCTGTCCATCTGTGGATCTTAG

>ZmGLK38|GRMZM2G113742
ATGTTCCCCAGCCTGATCCACCACGCTAGCCACGGCCGACCCGACGTCGCCGTCGCCGAGGACGCACCACGCAGTGGCTGCGGGTTAGGGCTGCCCGGGCACGGCGGCGGGCCCAGCGTGGTGCTCACGGCCGATCCCAAGCCTAGGCTCCGCTGGACGGCCGACCTCCACGACCGCTTCGTCGATGCCGTCGCCCAGCTCGGCGGGCCTGATAAAGCAACACCGAAAGCTATCATGAGGACAATGGGAGTGAAGGGCCTCACCCTTTTTCACTTGAAAAGCCATCTTCAGAAATACAGATTGGGAAGACAGTCTGGAAAAGAGTTAACGGAGCAATCAAAAGATGCTTCTTACCTTATGGAAGCTCAAAGTGGAACAACTTTGTCTCCTAGAGGTTCTACTCCAGATGTGAAAGAGAGTCAAGAAGTTAAAGAAGCACTCAGAGCACAAATGGAAGTGCAACGAAGATTGCACGAACAAGTGGAGGTCCAGAAGCATATGCAGATCCGAATGGAGGCGAACCAGAAGTACATCGACACGATACTAGATAAGGCGTTCAAGATAGTATCTGAGCAACTGAGTGGCTTCAGCATATCTGACCAAGACCTACCGATTCTCACCTCTGCTAGGGCCATGCTTAGCCCTGCAGATCACTTGAGTTCGTCTGTCTTCCCCCAGCTCTCCGTCAGCTCCGTTAGCCTTCACAATCCTGGTCCTGGAGGAGGGAAAGGCCTTCCGCATGTTGCCGACAGCCACGTGTTCTCCCAGAGGCCACCTGAACAATTCAAGCGCAAATCACGTTGA

>ZmGLK39|GRMZM2G477238
ATGGTAGCTAGAGAAGAGCAAGCGATGACGAGAGAGGTCAAAGGTAAGGGGTTACTAGTTGACATCCTTGATGACCACGAGGAGGTATCAATCGATAACAGCAAGCTGCTAGACCTCAACGAGGGTTTCGATGTGGAGGATGAAGGAGGGGAAGCTGCAGGCGATGACGAGGACGAGGAAGACGAAGGTGAGGAGGGCGACGATGGTGGTAGCACCACCGATGTTGGTGGGAGTGCCAGCTCAAGCAACAATAGGAGCAGCAACAACAACAATTCGGAGAGCGAAAAGGCGGACGCCAAGGGAGGCAGCAAGTCAGAGGTGAGCGGTGAGCAGAGGGTTCCGTCGGTGCGGCAGTACAACCGGTCGAAGCTGCCACGGCTCCGGTGGACTCCTGACCTCCACATGGCCTTCGTCCATGCCGTTGAGAGGCTCGGTGGGCAAGAGAGAGCGACTCCTAAGCTGGTGCTTCAGATGATGAATGTCCGGGGCCTCAGCATTGCTCATGTAAAAAGCCACCTGCAGATGTACAGAAGCAAGAAGCTAGACCAAGATGGCCGCCCGAGGGGAGCAGTTTCCTCAGTGTATTCTCCAATGGATTTCCATTTCATGAGAGCTGATCATCGGCGCTTCCACAACATGTCCTTCTTCCAAAGAGCAGCAGCCTCGGCCTCCTCCTCCGGCGGGCAGGAACGCGGCGGCTTCTTCGCGTCGAGGAACTTCAGCACTCCGGAGTTGAGCCGGCTCTATGGACTCCTCCACCATCGCCCGGCTCCGACCCAAACTTTCGACTTCAGAAATTCCAGTTTCAGAAATCATGAGTGGCCGTGGGCCGCGTCGTCGAATCAGCAGGAGGCGATGACAATCTCCAGGAAGCACGTTGTCATGCCACCCTCGACATCGCCGCAGACACACGCATCGCTTGCATCTTCCGCAGCGCTGAGGAGCGATCGGCGGTGGTGGCCTTTCACTGAGGCCGGCGCTGCTGTCGCCGCCGGCGAGCACAGGGCAGGGACAGGAGTTACCAGTGTAAAATTCGACAACTGCGTCGGGAGCAGCTCTCGGCCACTTCCGTTGCCCATGTCGCCGGCCGTGTGCGGAGATCGTCGTCTTCCGTTCAGATGGCGGCACGGGGGAAGCAGTAGGGACGTAGTCGTCGGCTACCCGGGTAGCAGCTCCATGGTCGCAAAAAGATCGTCGTCGGATCCCGTCGTCATCGACGATGGGCATCAACTCGAGCGGCAGAATTCGAAGCACGTTGTAGAACCAACAAGGGCCTCCACAGCCACTCCGGCAGAGGAGGACGAGGCGTGCCTCAAGCGGCGGCCATCGTCGCCGGTGGAGGCCCAAGATGCGACGACGACGACGTTGGACCTACAGCTCAGCTTGTCCCCTACCACGGCGTCGGCCAAGAAGAGAAAGACCAGCGGGTCCTTCTTCATGGACGACACCAGCTGCGAGTTCTCGACCTCCCTCTCGCTGTCGCCACCCGTCGCCGCCCCTGCAGTTTCCACGCAGCAGCGGCAGGAAAAGACGAGACGAAGCAGCGACGACAACGGCGGAGGCGGAGGCGTTCTTGGGCAGAGTACTTTGGATCTGACCATGTCGATCAGGGCATTGGAGTGA

>ZmGLK40|GRMZM2G056400
ATGGAGGCGCGGGCAGCGTCGGTCCCGGACCTTTCGCTGCACATCAGCCTTCCGAGCAGCGCCGCGTCTCCGTCTCCCGCCCCGGGGCTGGGCGCTGGAGGAGTAGGGCGTGGTGCGCAGCCGTCCGGAGGGGACCCGTGGCGCCGTCTGAACGGATCCACGGCGTCGACCGAGCTGTCGCTCTCGCCGCCGCCGCCGCGGCAGGAGGCGGCTGCCGGGGACGTCCTTCCATGGCGGCTCCGGCCGCCAGCGGCGAATTACTCCTCGTCCACCGCGGAGGCAACGTTCTTGCCGGTGACCGTGCCGCGGCTTTCGTTCGACGCCGCGGCGGAGGCGGCGCCGGCAAGGCCAATCAACGGAGTGCCCGTCTACAGCAGCCCGCGGACCGGCGCCGCCCATCCTTTTCTTGGCGCCGGCGGCGAATACCGGCAGTGCCACCACCACAAGGCCGCCGTGGGGCTATACAATCCCTACCACTCCTCGTCGTCGTGGCCCTCGTCCCTGCGGTCGACGACGACGGCGCCCCTTGGCGCCGTGGCGCCGCCGGCGTCCGACCCCACGGCGTCGTCGTACCTCTCGCCGTCCGCGTACCACCGGATGCTGTCGAGCACCGGCCGGCTCCACCTCCAGGGCGTGCTCGCCGACACGCTCCGCGGCTACGGCAGCGGGCACCACCACCGCCAGCACTTGGGCAGCCTGGCCGCGGCCCGCTACATGCCGAGGCTCCCGGCTTCCCGGCGCGGCATGCGCGCGCCGCGGATGCGGTGGACGAGCAGCCTGCACGCGCGTTTCGTCCACGCCGTCGAGCTCCTCGGCGGCCACGAGCGGGCGACGCCCAAGTCGGTGCTGGAGCTGATGGACGTGAAGGATCTGACGCTAGCGCATGTGAAGAGTCATTTGCAGATGTATAGGACCGTGAAGAGCACTGATAAGCCGCCTGCAGCAACCTCATCAGGAGGGGGAGGGCCGCCTGTGGACGGTGGTGGCGGGTCCGGCGACGACGACCACCCGAGCGATTGGCGGCGGGCTCCATCCTCATCAGCTGGTCGGGACGTCAGCCCGCAGGCGTTCACTGGACACCGGTCAGCCTCCTCGGACGGCGCGGCAAGCCATGCGGGCGGCGACGTTGAATGCTCCTCCGCCGACGATTCCGACGGTGGCAGGCCGCGCAGTGCTTCTCCGCCAAGGCTGCCGCCACCAAGTGCGTGCAATGCAGCAGACACCCTTCATTCAGTTGGCGTACCATATTCCACTACTGAGGATATGGAGCCTGCTTGTCGATCAGCTGGCTTACAACATTCACTCAACCATGAAATGAGCTGCCCTCCTAGCCTGGAGTTCACGCTAGGGCGGCCAAACTGGAATGGTGCAGAATAG

>ZmGLK41|GRMZM2G090230
ATGGGCGGCGGCGGCAGGAATGGCACTGTGGTGAGGCGGTACATCCGGTCCAAGGAGCCCAGGATAAAGTGGAGCGCCGACCTCCACCGCAGCTTCGTACAGGCCATAGACTGCCTCGGCGGCCAACACAAGGCCACGCCGAAGCTCATCCTCCAGTTCATGGCCACCAGGGGGCTCACCATATCTCATGTCAAGAGCCATCTCCAGATGTACAGAGCTGCGAGGCTTGGCGCAGGAAGGAGAGGGATGCAAGCCCAGCTGCTGCAAAGGAGGCACTCATGCACTGGTGATGAGCAAGAGGAGTTCCTGCGCCCACCACCACCTCTGAAAAGGGCCCGGATGGGGTACGAGAGCATGCAGGGACTGGGAAGCCATGGAGTCAGTGATGCGCGGACCGCAGCCGCTGCCGGGGGCCTGTACTGCATCGATGATTACATGCAAGCCATGGCGGCCATGGGCTGGAGAATAAAGGAGGAGGGACTCACCAGATGGCAGTGGCAGAGGAGGGATGCTGCTGCGCCTTCCGACCTCCAAGCCATGGGATGTTTGGTGCAAGAACCTGACCCCTTTAAGCAGATGCGCCGACCAGAAGCACGCCGTCTTGGTTCAGCGCTGAGGAATCAGCAGGACGACTCCAGCGAAGAGGACGGAAACGGATGCCCCCTCCTCTCCAGCAGCAGCTTCAGCAATGCAGCGAACGACGACGAGCCGTCTGATGAGCAGTGCTCCCTCTCGCTGTCCCTTGGCCTGGACACAAAAGGCGCCCGTGCCATGGCAACCTCCTCGCCGAGCGGCGAGAGCAGCTGCATCCTCACGGCGGCCTCGCCTGCGAGGAGGAGCTCTAGCGACTGCTGCTGCTCCGGCCATTCAGGCTGCTTCGTCGGCCCGGGCGTTAGCCTGGAACTCTCCCTGTCCATCTCTGGATCCTACCTAGATCACTCCGATTCTGTACATCGACCCGGTCCGGCCGGCTGCTCGCGTTGGTGA

>ZmGLK42|GRMZM2G370425
ATGATCACGACGACGACCACGACGATGACAGCAGCTCCTGATCTCTCCCTCCACATCAGCCCTCCGTCGCCACCGGAGCCGAGGCTGCTGCTGGGGTTGGAACTCGACGACGACACGGCGGCGGAGGCGGCGGCCGCGACGAAGAAGGCGGACGACGCGGCGGCGATGCGGGAGTACAACAACCTCCAGGTGCAGCGGCGCCAGCTGCACCAGCCAAGCCAGACGGCGGGCCACGGGTTCAAGAGGGGCACGTCGGGCAGCGCCGCCGCCGGCGCCGGCGGGAGGAGAAGTTCCAGGGCGCCGCGGATGCGGTGGACCACCGCGCTGCACGCGCACTTCGTGCACGCCGTCGAGCTCCTTGGCGGCCACGAGAGAGCAACACCAAAGTCGGTGCTGGAGCTGATGAACGTGAAGGATCTTACACTGGCACATGTGAAGAGCCACCTGCAGATGTACAGAACAGTGAAGCAGCAGGGCGCAGACAGACCATGTGTAGCAGTTGCAGGCCATGGGCATGCCAGAGACATGGTCGTCCTTCTCACAACCGGTGTCGGTGAAGGGGATGCTGGCTTTGTTGACGACGTTTCCAACAGCAACAGCAACAGCAACAACTCAGTCGTCGTCAACAACACCGTCCCTGCTGCCTTCAACAACAACCATACTGATAGGTTGGTCTGTCTGTGCACGTGCAGCAGGACGCCACAGTCTCCAGGCGGACGGGAGCAGCAGCAGCAACCGGCGCCGGCGGTGGATCGTCGTCGAGACGACGCCGCCGCCGCCGCAGCCGCTTGTGCTTGGGTCGTCGGACGGCAGGTCCAGCATCAGCGGAGCTGCAGCGAAGGAGTGACCAAGCTGCAGGGACTCAAGGTAGGAGATGAGCGCGTCGACCGTCATCACGGGGACGACGCCATCGCGGCCCATCGTCTCGTGGAGGACGAGGCTCGCGACGACCACGCAGGAAGCGGCGGCGGCTTCCAACAACGGCGGCCGTCGCCGAACAACACGAGCGGCACGGTCTCCAGCTCGGAGTGGCTCAATCAGCAGCACTGTAGCGGCGTGATGAGCGTCAGGGTGCTTGGACTGCCGCCTGCGACGCCACCGAGCCTGGAGATGAGCCTGGGCCGCCAGGGCTGGCAGATGGATCAGCAGTGCGGCGGCGAGTTCGAGTTCGACTTCGAGCCCTCCCCGCCGTCGGCGGCCAAAGAGCTAACTCTGCTCAGGTGCTTGTGA

>ZmGLK43|GRMZM2G701218
ATGTATCACCAACATCAGGGCCTGAGTGAGCTCTTCACCACGAGGACATCCTTTCCAATGGAGCAGCATCTGTTTTTGCGTGGAGGAAATGCCCAAGGAGATTCTGGGCTGGTTCTCTCAACTGATGCTAAACCAAGGCTCAAATGGACACCTGAGTTACATCAGCGATTTGTAGATGCAGTCAATCAGTTAGGTGGAGCAGAGAAAGCTACTCCAAAAACAGTCATGAGGCTCATGGGAATCCCAGGACTCACCTTGTACCATTTGAAAAGCCATCTCCAGAAATACAGGCTGAGCAAGAACCTCCAAGCTCAAGCAAATGTCAGTACATCAAAGAATGCCATAGGATGTACATCCATTGCTGATAGGATTCCTGGAACAAGCGCTGCAACAATGAGCAGTACAAATGTCGTTCCGCAGGCAGAGAAGACTATTCAAATTGGTGAAGCACTTCAGATGCAAATTGAGGTTCAGAGACAGTTAAATGAACAACTTGAGGTGCAAAGGCATCTACAACTACGAATTGAAGCACAAGGGAAATACCTACAAGCAGTTTTGGAGCAGGCACAAGAAACACTTGGAAAACAGAATTTGGGTCCTGCGAACCTGGAAGATGCAAAAATAAAAATATCACAGTTAGTTTCACAAGTATCAACTGAATGCTTCAGTAATGCAATTACAGATGTAAAAGGAAGTTCAAGTGTGCATAGGTTAGAGCCCAGACAAATCCAGTTTGTTGAAAGTTCAACAAATAGTTATTTGTCTGTGGCCGAAGGATTCATCAAGGAGCAGAGACTACAGCACCAACAGCACCATGGAGTACTAAAAGCACATGATGGTAGTTCATTATTTTGCAGAAAAAGACCGCATGAACATGAGACCCAGTTTGCCCTTAACAGAAGCCTAAGTGAGCGTAGGATGGCACATTTGCAGAATGATGAACAATACAGTAAAGCAGAGTTTGGGTATGAAAGTGACACAGAGATAGTGCATGAGTATACTGCACCCCAAAATGGTGGAGGTAGCACCACCAGTTCGGCATCAGGAAGCAAAGTAGATGCGGAGAAGCTATATCTAGAAGAGCAAAAGTGTGCAAGACAGGTCGCTGAATACCCCAGAGAAAGCAAGCTAATAGATTTTGAGAATTCGTGTTCAGGGAAGAAACTTGATCTGAACACCCATAATGTAGATGACACTGATCAAGCTTACAGACATTTTGACTTGAATGATTTCAGCTGGAGCTGA

>ZmGLK44|GRMZM2G124540
ATGGGGCTGGACGTCGGCGGCATCGGGATGGGCCTGGATCTGGGTCTGGACCTCGGGCTGTTCGCCGCGCGGAGCGCCGGAGGGATGGCGGCCGCGGCCAAGGGTGCGCCGGCGGAGATCGAGTCCTGCATCAGGAGCCTCGAGGAGGAGCGCCGGAAGATCGAGGTGTTCAGGCGCGAGCTCCCGCTCTGCGTGCGTCTCCTCGCCGATGTGATCGACGAATTGAAGGATGAGGCCGCCAAGAGAGGCGGAGACGCGGAGGCCAAGGCCGACGACGGCGATAAGCGGAAATGGATGAGCACCGCTCAGCTGTGGCTCGACAGCGACGCCAAATCCGACGAGTCTGACAAAGAGCAACTGAGTGAAATCACTTCGCCGGAGCCCAAGTTGCTCGGTGGCGCACCCATGCCCATAAGGGCCGTTGCGGCGGTGCCACCCCTGCCGCCTCCATTCTTCAGGAGAGAAGACAGCTCTGCCGGCAGTGGTCTGTCGCTGGTACCACCCGCAGCTAAGCCGCCGATTCCTCCCATGTCTGCCAGCGACAACGCGAGCGGCAGATTCTGTGCCACTATGCCACCGTCTGGCTCTGGGGCCAACTTGCACTCTCAGGCTCAGCAGCAAGCCAGGAAGGCGAGGCGGTGCTGGTCGCCGGAGCTTCACCGGCTGTTTGTTGCCGCCTTGCATCAACTCGGCGGCCCTCAAGTTGCTACTCCGAAGCAGATCAGGGAGGTGATGAAGGTGGACGGGCTTACAAACGATGAAGTGAAAAGCCATCTCCAGAAGTACCGGCTGCACAACAGAAGATCCCCCGGCGTCGTGGCTCCGGTGAGCCAGTCGGTCATGCTGGCGGGCGGCCTCTGGGCTCCTCCTCATCAGGAGCAAAGCAGCTCGCAGTCCGGGTCTCCCCAGGGCCCGCTTCAGTTCTCTGGATCCGGTGTAGCGGCCACCGTCGGCGGCGATAGCAGCAGCAGCGACGAGGACGACAAGTCCGAAGGCTACAGCCGGAAATACGTGTAA

>ZmGLK45|GRMZM2G379656
ATGCAGCTGCACCGCCAGTTCATTGCAGCTGTGAATTCCCTGGGGGAAAAGGCAGTTCCAAAGAAGATATTGGAGACAATGAAGGTTAAACATTTGACAAGGGAACAAGTTGCAAGCCACCTGCAGAAATACAGGCTTCACATGAGAAAAGTGAATCAAGCATTGCACAATGACGACGACACACCTCCGTCATCAAGCCTTCCCAATGAATCAAACATTCTCCGGACCGAATTCGACGGTTCTTTGAATCCAACCTATTTTGATCAAGATGGATGCACGGAGTACTCTTTGCCCAAGGATGACCTCTCAAGTGGCTCGGACTGTATGCTGGGAGAACGGAACAACTACTCACCGCAAGGTTTCCAGGATTTCAGATGGGATTCAGACAAGCAGGCATCTGAAACGACATATCTATGGAATTTCGAGGCAGATGAGTGA

>ZmGLK46|GRMZM2G175827
ATGGAGGCGCGGGCAGTGTCGGCGCTGGACCTTTCGCTGCACATCAGCCTGCCGAGCAGCGCCGCCGGGTCGGCATCGCCCGCCCCGGAGCTGGGCGGCGGGGGAGGGATTGGGCGAGGTGCGCAGCCGCCGGCCGGAGCGGACCCATGGCGTCGACTGAACGGATCCACGGCGTCGACCGAGCTGTCGCTCTCGCCGCCGCTGTGGCAGCAGGACGTGGCTGCCGGGGATGTCCTTCCGTGCCGTCGGCTCCGGCCGGCAGCGCCGAATCACTACTCCTCCACCGCGGATGCAACGACGTTCGTGCCAGTGACCGTACCCCGGCTTATTTCGTTCGACGCCGCGGCGGGAGCGGAGGACGAGGCGGCGCGGGCGAGGCCAATCGAAGGCGTGCCCGTCTACAGCAGCTCGCGGGCTGCCCGTCGTCCATTTCTAGGCGCCGGTGCCGGTGAGTACCACCGCCAGGGCCACCACCCAAAGGCGGCCGGGCTATACAATCGTCCCTGTCACTCCTCGTCGCGGCCCTCGTCCCTGCGCTCGACGACGACGACGACGTCTCCCGCCGTGGCTCCCCCCGCGGAGTCCTCGTACCTCTCGCCGTCCGCGTACCACCGGATGCTGTCGAGCACCAGCAGGCTCCGCCTCCAGGGCGTGCTCGCCGACACGCTCCGGGGCTACGGCGGACACCACCACCAGCAGCAGCACTTGGACAGCCTCGCCGCGGCCCGCTATATGCCGAGGTTCCTGGCCTCCAGGCGCGGCATGCGCGCACCGCGGATGCGGTGGACCAGCAGCCTGCACGCGCGTTTCGTCCACGCCGTCGAGCTCCTCGGCGGCCACGAGCGGGCGACGCCCAAGTCGGTGCTCGAGCTGATGGACGTCAAGGATCTGACGCTAGCGCATGTGAAGAGCCACTTGCAGATGTACAGGACCGTGAAGAGCACTGACAAGCCTGCAACGACCTCATCGGGCGGGCCGCCTGTGGACGGTGGCGGCGACGACGATGATCTCCCGAGTGCCCGGCGGGCTCAGTCGTCGTCGTCGTCGCCAGCTGGACGACGGGACGGCAGCAGCCCGCAGGCGTTCACCAGACACCGGTCGGCTGCCTCCTCGGAGGGCGCGGCGAGCCTCGCGGGCGGCGACGACGTCGAATGCTCCTCCTCGGCCGACGATTCCGACTGCGGCAGGGCGCGCAGTGCTTCGTCGTCAAGAGATCAGTTGCTACCACCAAGTGCAGGCAGTGCAGGCACCCTTCCTTCAGTTGGCGTATCATCATCCACTACTGAGGATATGGAGCCAGCTTATCGATCAGTAGGCTTGCAACAGGCACCCAACCATGAAATGAGCTGCCCTCCTAGCCTGGAGTTCAGGCTAGGGCGACCGATCTGGAACGGAGCAGAACATTAG

>ZmGLK47|GRMZM2G060834
ATGGAGCTGTTCCCTGCGCACCCAGACTTGCAGCTGCAGATCAGCCCTCCTCCCCCAGCCACCAAGCCAATGGAGCTAGGGTTTTGGAAGAGGGCTCTAGTCGACACCACCACCTCGCCTGCGACTGCAACAGCCGTGGCGGCAGCCACGACGGCCACCACGGCCACCTCCCACGCCTTCGCCTCCTCGGCGCCGACATCCGCCGTGGGATACCACCACGCGGCGGTCGGCGCGCACCACCATCAGGTGCCGGTGCCGGTGCCGGCGGGCTCCCACTCCCACTCCCACCTGGGCCTCCCGCTCTTGCACCACACCCATCCCATCCTCCCGGCGGCGGAGTCTGGCGGCGTCCTCCGCCGGCCGGACCTGGGCTCCACGAGGCCCATCCGGGGCATCCCCGTGTACAGCACCTCGCAGCAGCCGCTCCCGTTCCTGCAGAGCCACCCGCATTATTGCTGCGACGCGATCGCCGGCGCGGGCCACCCGAGGTCCCCCAAGGCCGCGCTCCGCCTCGCGGGGGCGCCGGCCAAGCGGGGCGCGCGCGCCCCCCGGATGCGGTGGACCACGTCGCTGCACGCGCGCTTCGTCCACGCCGTCGAGCTGCTCGGGGGCCACGAGAGAGCTACACCCAAGTCGGTTCTTGAGCTAATGGACGTGAAGGATCTGACGTTGGCCCATGTCAAGTCGCACTTGCAGATGTATCGGACCATCAAGACTACTGACCACAGGCCAGCCTCTGCTTCATCCTACGGGCAAGCGGGTGGTGCGAAGACGATCATCGACATCCCCGACGACGACAGCAGCCTGTTCGACCTCACCAATACCACCACCACCACCAGCGGGTCCGAGTCGTCCGCCCAGCACTCCAATCCGCCTGACGGCAGCGAGCATAATGGCGCCAGCACGTGTGCTCTCTGGTGCAACGCCTCGATAAGCGGCAGAGGGGCCGCCTGCTGGTTCGTCCGTGACAAATCAAGAGATGCCACTCCGGGCGACATCAAATCCTTCGAGGACGTGCAATCACAGAGCCTTGATGACGATGTCTCTGACCTGAACTTGTCGGCGCCGTTCCAAGTAGCTGCTGCGACGATGTTTGGCGGAGGCAACAAACCGAACCTCGACTTCACCCTAGGACGGATATAA

>ZmGLK48|GRMZM5G887276
ATGACCATGGTGAGAACGACGATGGTCGGCGCCAGGGAGAGGAGCGGGGGAGTGAGGCAGTACAACAGGTCCAAGGTGCCTCGCCTGCGGTGGACGCCCGATCTGCACCACTGCTTCGTCCACGCCATCCACAAGCTCGGAGGCCAGGACAAGGCTACGCCGAAGCGAGTCCTGCAGCTGATGGGTGTGGGAGGACTCACCATATCTCATGTCAAAAGCCATCTGCAGATGTACAGGAACATGAGAAATGATCTTGGAATGCAAGGGACGACGATGCAGCTGGTGCACCGGGCGGAGGAGCACGTATACGGCCTAGGCGGCATGCATATGGAACTCTGCGCCGATACACAGCGACGACAGCCGCAGTGCGGTCATGATGAGTGCGATGGCCCGGCCTGCTGCTGCATCGTCGTCTGCCGCTCGCCACCACCACCAAAGCCTGGAAAGGAGGCGACGACGCTGTTCCAACGCCAACTGAAAAGTGTGTTTGCAATGGAGGAGCCAAACAACAGTGGTGCGGGGAGGAGGCGTGAGCGGGAGGAGATGGATGGGAGCGCGAGCCCCAAGAGGGTGCTGCTGCGAGGAGGCCCAGGCCCAGGAACATGTGAGGGCGACGGGTCACCATCACCACCCAGCGCCAGCGGCGGCCTGTGCTGGGCGCTCGCAACAGCAGCAGCAGGTGGCTACAACAGCTACATGCGCATGATGCAAGCGGCCATGGGGATGGCTGCCGGCGCTCGTGCTCCGCCTCCGCGCACGCTTCGTCATCCACCTCGTCACGCGGAGACGACGGTGGAGCCCAGCCGGGGGCCGGGAATAAAGCGGCAGGCGCAGATGCAGTCGGCGTCGGCGCGGCCCGGCGCACAAGGCGGCGAACACGCCGCGCCAGCTCTTCGTCCTCGCAGCACCAGCAGCAGCGAGCAGCTCATCACATTCTCGGGCTTCGTGGTGGCGCAGAAGCAGCCGCCTCCTCCTCCTCCTCCCTGCTGCAGCCGTGACCACCCTTTCGAGATGGTCGGCACGGCTCTCATCGCTCATGGCGCCTCTGCCGAAGCGCGCTGCGGCCTGGAGACGCCGCCGAGGCTGCCCGCAGTGGCCGAACAAGCAGGCGGCGATCCCTGCTGGACGTCGTCGGCGGGTTCAGAAGACGACCACGACGAGGAGGAGGACGGCTGCTCGCTCTCGCTGTCCCTAGCTACGAGAAGCAGCCGCAGCAGCGGCGACGAGGGCGGCCGGCTCTCGCCTACGGCGGCCACGTCGTGGGGGAGCCAGATCAGCCTCGACCTGTCCTTGTCCACGCTATAG

>ZmGLK49|GRMZM2G168002
ATGGCATCGTCGCTGGGAGTGGGTGGTCAGCAGCAGGGGCACGGGCACGGGCACGGCGAGGCCAGGGCGCGGCTCAGGTGGACGCGCCAGCTGCACGACCGCTTCGTGCTCGCCGTGGCCCAGCTCGGCGGCGCAGACAAGGCGACACCCAAGTCCGTGCTGAGGGCGATGGCCGTGCCGGGGCTCACGCTGTACCACCTCAAGAGGCACCTGCAGAAGTACCGGCTGGTGGCGGTGAGCCGAGGCGTCGCTTCCCCGCTGGGCGACAGCGGAGATGGCACCGACGAGCGTTCGTCCTCGTCCTCGGAGAACCAGCCGGCGGACGAGTGCGACGACGGTACCGTCGCCGAGCCGCATGGCGATTCTTCCAGGAGCGTGGCGCGGATGCAGAGGAAGCTGCAGGAGCAGATCGAGGTGCAGCGGCACCTACAGCTGAGGATCGAGGCGCAGGGGAGGTACCTGCAGTCCGTGCTGCGCCGGGCGCAGGAGGTCCTCGCCGACCACGGCCTGGGCTCGGCAGCCGGCGCGGAGGCGGAGCTGGCCTCCGCGGTGGACACCGGGTCCCTGTCCTCCTCCTGCTGCTGCTCCCCGACGCGCCGCCGCTCCGCCGACAGCTGCGTGACGTCCTCCTCTTCGGAGGCCGAGAGCCAGGCCCCCGTCGGCGGCGCCACGTGGCTCCACACGTGCGCCGGTACGCGCGACTGCTCCGTTGAGCAACAGCCGGTGCAGGGGGAGAAGAGTACATTCCTGCAGAGGCACGGGGCAGCAGAGGACGGCACTTCGTCTGAGATCGATCCCAACGGCAACAGGTAG

>ZmGLK50|GRMZM2G034563
ATGAGCGGCACGACCGGCGGCGTCGTGGGTGTGCAGACGACGGCGGCGGCGGTTCCTGATCTCTCACTCCACATAAGCCCTCCGTCGCCGCCACCGGCCGGCGGCGTCGAGGCGCTGCCGGAGCCGAGGCTGCTGCTGGGGCTGGGGCTGGGGCCGGGGCCGGGGCTGGAGCTCGACGACGACGACGACGCCGTGGCGACGAAGAAGGTGGACGACGACGACGACGCGGCCGCGGCGGCGCGGGAGCACAACCTTCACGCGCAGCGGCTCCGGCTGCAGTTGCACCAGCCGAGCCAGACGGCCCACGGGTTCAAGAAGAGCTCGTCGGGCACCGCTGCCGGCGGCGGGAGGAGAAGCTCCAGGGCGCCGCGGATGAGGTGGACCACCGCGCTGCACGCGCACTTCGTGCACGCCGTCGAGCTCCTGGGCGGCCACGAGAGAGCAACACCGAAGTCAGTACTGGAACTGATGAACGTAAAGGATCTTACACTAGCGCACGTCAAGAGCCACCTGCAGATGTACAGAACAGTGAAGGGTAGTACAGACAGATCATGTGTAGCAGCAGCAGGCCATGGCGGCCATGCCGGAGACATGGTCCTTCTCAGAAGAAGAGGCGCTGGTGAAGGGGACGGCGGCTACTACGATGTTCCCATCTGCAACAAAAACCCAGTGAACACCACCGTCGACCCTACTTTCTTCAACAACAACAACAGCAACATTACTGATAGGTTCGCATTGCTGCATTAA

>ZmGLK51|GRMZM2G398055
ATGAGGGAGGAGGAGGAGGCCAGCTGGTTCGCGCGCGGCGAGGAGCAGCAGCTCCTGCGGCCGGACGAGCTGATGCCTCTCACGCAAACGCTCATCACGCCCCATCTGGCCGTCGCCTTCGACATCACGACGCACGGCGCCGGCGGGACGGGCGCGGCGGGGGGCGCAGGTGCGGGGCCCGGCGCGGGCGGCCCCGACATCAACGGCGGCGGTGCGTCGTCGGCAGCGGGTTCCAGCGGCGGCGGCGGGGGCGGCGGCGGCGACGAGCCGGCCCGGACGCTCAAGCGCCCGCGCCTCGTGTGGACGCCGCAGCTGCACAAGCGATTCGTCGACGCCGTGGCGCACCTCGGCATCAAGAACGCCGTGCCCAAGACCATAATGCAGCTGATGAGCGTCGACGGCCTCACGCGCGAGAACGTCGCCTCCCACCTCCAGAAGTACCGCCTGTACCTCAAGCGCATGCAGGGGCTGGGCGGCGGCGGCGGCGGGGGAGGAGGCGGGGGCGCGGGGGGAAGCCACTCCTCCGGCTCCGGCACTGACGCCGCCACCGAGCACCTCTTCGCCACTGGGCCCGTCCCCTTCCTCCCGCCGGGTCACCGCGCGCCCGCCGCCGCCGACAGCTACCCGCCCTTCTCCCCCATGGGCGGCGCGCACCACCACCAGCACCACCAGATCGGCCACTTCCACCACCCCGCCACGCGCCCGCTCGCCCACTACGGCGGCGCCGCTGTGGGCGGTTTCGACCACGGCTTCCTGAGCCGCGTCGGGCCACCCGCCGGGCCGCCCGGGATGCACCACCGCATGGTCGGCGGCGGCGCCGGGATGGGGATGATGGCGCCCGCCTCCTTCGCCGACGAGATGGACCTCGGATCCCGAGGCGGTGGCGGCAGCGGCAGCCGCCGCGAGCTGACGCTGTTCCCGACGTCCGGGGACCACTGA

>ZmGLK52|GRMZM2G124495
ATGAACGCCAAGAAGATTAAGCTGCACGACTATCACCACTGCTACGGATCGCCGATGTGTGACCCACAGCTGTTCCCGCGCGCCGCCGCCGCCACCACCGCAGGGCTCTCCTTGCACCCGGGGCCGGGGCTCGTGGGCTCCCTGCCGCAGCGGCATGGCGGCGGCGGCGGCGGCTGGGTGCACGAGGAGCACACCGCGACGACCCCGAGGGCGGCGCAGGGGCAGGGCGGCTGCGTCGTCGGCTCCGACGCCGCCGCGTTCTTCGCCGCCGAGGAGCTCATGATGGGCACGGCGCGGTTCGACTCCCCTCTCGGCGGAACGACGACGGCACTCCAGGAGCTGACAGCGTTTGCCAAGGGACCGCCGTTTGGCCGGCCGAGGCCCACGACGGGGGGCGAGCGCGAGCGCGAGCGGCTGTACCCAGTGGACCCGCTGCCGCTCCGCGACTGCGCGGCGGTGAGGACGTACTACGTCCGGCCGCAGCAGCGCGACGGCGCCACGGAGGCGCCTCCTTCACTCGAGCTGCCATTCCAGCGGCGGCAGCAGCAACAAGTGCACGGGCTATTCGGCGACCCTTCCACCGGCAGGCTACTCGGCGGCGGCGAGCCTCAAGCTCACTCCTTTCCAGCTCACACCCTGAAGCAGGTTCCGGCGAGCACGTTTGTCCCCGCGATGGAGGCGCCGCCGGGCATGCAGAGCCTTATGGACAACCCGCTGTCCAGGAGCTGCAGTATCATCGGTGCGGCGGCGACCCACGCAGGGAGCGGTAACGCCGCCGCGCCGGGGCAAGGTGCTCCCAGCAAGACGCGGATTCGGTGGACGCAGGACCTCCACGAGCGCTTCGTCGACTGCGTCAACAAGCTCGGCGGCGCGGACAAGGCGACTCCCAAGGGCATTCTGAAGCTGATGAACTCTGATGGCCTCACAATCTACCACATCAAGAGCCACCTTCAGAAATACCGCATAGCCAAGTACATGCCCGTGTCATCGACGTCCGAAGGGAAAGAGAAACGAGCTGCTGCCGCCAATGACGTGCAGAATCTCGACCCCGGCACCGGGATGAAGATCACGGAAGCGCTACGCGTCCAGCTCGACGTGCAGAGGCGCCTCCACGAGCAGCTCGAGATCCAGAGGAATCTGCAGCTGAGGATCGAGGCGCAAGGCAAGAAGCTGCAGAAGATGTTCGAGGAGCAGATGAAGACGAGCAGGACCGTGATGGGGCCGCCGCAGGGCGCCGACGTCGCCTTCATCGGCGCCGGCGAGCAGGAGGAGGAGGTGGAGGTGGAGGACGCGTTCGACGACGTGCAGCTACTGGCGGCCGTGTCCAGCGCCAGCGTCGGCTACCGCGACGGCGGATTCCAGTCGAAGATAAGCTAG

>ZmGLK53|GRMZM2G052544
ATGTTCCCTTCCAAGAAGGCCACTAGTAGCGCAGCCGCAGCCGCAGCCGCCGTGAGCTCAAATGATAGCAGGCAGCAGGCGATGTGCGTGCAGGCCGACTCGGGGTCGGGCCTCGTCCTCACCACCGACCCCAAGCCCCGCCTCCGCTGGACCGTCGAGCTCCACGAGCGCTTCGTCGACGCCGTCACGCAGCTCGGTGGCCCCGACAAGGCGACTCCCAAGACCATCATGAGGGTCATGGGAGTCAAGGGGCTTACCCTCTACCACCTCAAGAGCCATCTTCAGAAATTCAGGTTAGGGAAGCAGCCGCACAAGGAGTTCAACGAGCACTCGGTTAAGGACGCGGCCGCAGCAATGGAGATGCAACGGAACGCCGCCTCTTCTTCAGGCATGATGGGAAGAAGCATGAACGACCGCAGCGTGCACATGAACGAGGCTATCAGGATGCAAATGGAAGTCCAGAGAAGGCTACATGAACAGCTAGAGGTGCAAAGGCATCTCCAGATGAGGATCGAAGCCCAGGGCAAGTACATGCAGTCCATCCTGGAGAAAGCCTACCAGACCATCGCCACCGGCGACCTGGCTGCGTGCAGCCCGGTGGCTGCAGGGTACAAATCCCTGCTAGGTAACCCGCAGGCGATGCTGGACGTCTGCTCGCTCAAGGACATGGCCCCGTCCATGGGCTTCCCTTCGCTGCAAGACCTGCACATGTACGGCGGCGGCGGCGGCCACTGCCTGGACCTGCAGCAGCAGATGGAGCGGCCGATGGAGGCCTTCTTCGCCAGCTGCGACATCGGGTCGCTGGCCAAGAAGAGGCCCGTCAGCCCTTACGCCGACGACGACGGCGGCAAGAGCCCGATGCTGTGGGGCGAGGACGACGAGGGCAAGGGCATCGTCGACCATTTCCAGATGGCGCCGCCGATGATGGACGCCGCCGGCATCGACGTCATGGACTCCATCGCCGACGTGTACGGCGACGCCAAGCACATGACCATGTCCAGCGACTCCACGGGGAGCAAGGGCGGCGGCTTCGACGTCAGGCTCGAGCGGCCATCGCTGCGGCGGCCGCACATGGGCGGCAGCCCGTCGGTGCTCGGCGGAGGCCAGACGAGGAACCTGTCCTACGGGTAA

>ZmGLK54|GRMZM2G074908
ATGAAAGACGACGACGACGACGGCGGCGCTGGCTCTGGCGCGCGCGGCCGCGTGCTCGAGTCGGAGCACGGCCTCCCCACGCGAGGGCCGGCCCACGATCCCACGGCGCCCGTCCCCTTGTCCTCATCCTCGTCAACCCAACGCAGGGACCGGCCGGCCCACGACCCCACGGCGCCCGCCCCCTCGTCCTCATCCTCGTCAATCCGCCGCAGGGACATGAAAGACGACGACGACGGCGGCGCTGGCTCTGGCGCGTGCGGCCGCGTGCTCGAGTGGGAGCACGGCCTCCCCACGGCGGAGGAGCTGACGCCGGTCTCGCACCCGCTCATCCCTCCGGCGCTCGCTGCCGCGTTCGGCATTGACGTCCCGCGCACCGCCTTCCCCTCATCCGCCTTCGACTCCCCTGCCCTCGCGCGCAAGCCCCCCAATACTCGCCTGTCCTTGGGCTGCTACGGCGAGGACGATGATGAGAAGGAGGAAGAGGGGAAGAGCGAGGTCGCCGCCTACACAACCGGCGCGTGCGGAGGCGGGAAGAGCGAGGACGCCGCATCCGCATCCGGCGCGTGCAGAGGCGGGAGGGCTGAGAAGAAGGCGAGGATAGCGTGGACGCCGGAGCTGCACAACCGGTTCGTCGCGGCGGTGGAGCACCTCGGCGACAAGGGCGCCGTGCCCAAGGCCATCGTGCGCCTGATGAACGTCGAGGGCCTCACCCGCGAAAACGTCGCCAGCCACCTCCAGAAGTACCGCATCTACCTCAAGCAACAAGCGCGCAGCCCCGCAGGGCCGCAGCCTCCTCCGGCATACAGTCCCTCCGACTCCAGGCCCCAACAACCCTCTGACACCTCCACCCGGAGCACCTGCGACATCGAGAAGCTGGAACGCGACAAAGAATTTTGGGCTTTGGTTGCAAACTAG

>ZmGLK55|GRMZM2G123308
ATGGAGCTCTTCCCCTCCCAGCCGGACCTCTCCCTCCAGATCGGCCTCCCCGCCAGCGCCACGCCGCACGACCACCACCACGGCGCCGCCCTCAGCGCCAGGTTCCTCGCGGCAGCCGCAGGCGGCGGTGGCAACGGGATCCCTGGCAACCCGGCGGTGGCCATGGCGCCGTCGCTGCAGCTGCCCATGCCGATGCCGCTGCCAATGCCGATGCCGATGCCCCCCAACGCCGCCGCCGCCGCGGGGGCCGCCGGCGGCCTTTACTACCACCCCGACGCCGCCGCCATGCTGCGGCCCATACGCGGGGTGCCGCTGTACCAGCACCCGCACACGCACGCGGTGCCGCCGACGTTCCCGCCGCACGCGGCGGGGGCGGCGGGCCCGTGCTTCTGCGAGCCTTGCCACGTCGCCGCGGGCGCCTGGCGCCGCGCCGGGTGCGGCGTCGGGACGCGCGTCGTCGCCGGGTTCCCCACGGCGGCCAAGCGCGCCGCCAGGGCGCCGCGCATGCGCTGGACGTCCACGCTCCACGCGCGCTTCGTGCACGCCGTCGAGCTCCTCGGCGGCCACGAAAGGGCAACACCCAAGTCAGTTCTTGAGCTCATGGACGTGAAGGATCTCACCCTGGCTCATGTCAAGTCTCACTTGCAGATGTACAGGACCGTGAAGAACACCGAAAGGCCGGCAGCTTCGTCAGATCTAGCTGATGGGTTCGAGAACGGGTCGGCAGGCGAGATCTGCGACGACAACTCGCTCGATCTGCACGGCGCCGGCAGGCCAGAGTCGGGGGCGGCGCGGCATGGAAGGTTAGCTGCCTGTAACGATCATGGGAGCAGCACCGGTGCTCATGGTGCCCTCTGGAATAGCTCCTCAAGGGAAGACTGGACCGGCTTTCCCAGCGAGTCCAACACCGGGCGCATGAGCATGCATTCTCGATCTCTCAAGGATCAGACGATGCAGTCCAAGAGCCTGGAGATCCTCTCGGACATGAACTCCTCCTGCGTGTCGGAGACGACGTCGTGTGCCAGCGAGTTGAACCTGGAGTTCACCCTAGGCCCACGCATCAGGCACTAG

>ZmGLK56|GRMZM2G067702
ATGGGCGAGGAGGCGGTGGACGACTACGAGCTCCACATGGTGTGCTACGGCAGCGACGAGGACGAGCGCGTGATGGAGTGGGAGTCGGGGCTCCCTGGCGCCGACGAGCTGACCCCGCTCTCGCAGCCGCTGGTGCCGCCGGGGCTGGCCGCGGCGTTCCGCATCCCGCCGGAGCCCGGGCGCACCCTGCTGGACCTGCACCGAGCGTCCGAAGCCACGGTGGCGCGGCTGCGGCGCGCGCCGCCGTCGTCGCCGGGCACCTCCTCCTCCCCCCACGGCCACCAGGAGGCGAGGGGGGGCGAAGGGGCGGACTCGGCGGCGGCGACTACCACGAACAGCAACAGACGGCCCCGGCTGGTTTGGACGCCGCAGCTGCACAAGCGGTTCGTGGACGTGGTGGCGCACCTGGGGATCAAGAAGGCGGTGCCCAAGACCATCATGGAGCTGATGAACGTGGAAGGTCTGACGCGGGAGAACGTGGCCAGCCACCTGCAGAAGTACCGGTTGTACGTGAAGCGGATGCGGGGGCAGGGTCCGTCCCCGTCCGACCACATCTTCGCACCCACACCGGTGCACGGCGTCGCCGTCGGCATGGTGCCCATGGTCAGCGGCCAGGCGTACCACTACCTGTACAACGGAGGAGGGGGAGGAGACAGATGA

>ZmGLK57|GRMZM2G026833
ATGCTTGCAGTGTCGCCGTCGCCGGTGCGGTGTGCCGATGCGGAGGAGTGCGGCGGAGGAGGCGCCAGCAAGGAAATGGAGGAGACCGCCGTCGGGCCTGTGTCCGACTCGGACCTGGATTTCGACTTCACGGTCGACGACATAGACTTCGGGGACTTCTTCCTCAGGCTAGACGACGGGGATGACGCGCTGCCGGGCCTCGAGGTCGACCCTGCCGAGATCGTCTTCGCTGACTTCGAGGCAATCGCCACCGCCGGCGGCGATGGCGGCGTCACGGACCAGGAGGTGCCCAGTGTCCTGCCCTTTGCGGACGCGGCGCACATAGGCGCCGTGGATCCGTGTTGTGGTGTCCTTGGCGAGGACAACGACGCAGCGTGCGCAGACGTGGAAGAAGGGAAAGGGGAGTGCGACCATGCCGACGAGGTAGCAGCCGCCGGTAATAATAATAGCGACTCCGGTGAGGCCGGCTGTGGAGGAGCCTTTGCCGGCGAAAAATCACCGTCGTCGACGGCATCGTCGTCGCAGGAGGCTGAGAGCCGGCGCAAGGTGTCCAAGAAGCACTCCCAAGGGAAGAAGAAAGCAAAGGTGGATTGGACGCCGGAGCTTCACCGGAGATTCGTTCAGGCGGTGGAGGAGCTGGGCATCGACAAGGCGGTGCCGTCCAGGATCCTCGAGATCATGGGGATCGACTCCCTCACGCGGCATAACATAGCCAGCCATCTGCAGAAGTACCGTTCCCACAGGAAGCACATGCTTGCGAGGGAGGTGGAGGCAGCGACGTGGACGACGCACCGGCGGCCGATGTACGCTGCCCCCAGCGGCGCCGTGAAGAGGCCCGACTCTAACGCGTGGACCGTGCCGACCATCGGTTTCCCTCCGCCGGCGGGGACCCCTCCTCGTCCGGTGCAGCACTTCGGGAGGCCACTGCACGTCTGGGGCCATCCGAGTCCGACGCCAGCGGTGGAGTCACCCCGGGTGCCAATGTGGCCTCGGCATCTCGCCCCCCGCGCCCCGCCGCCGCCGCCGTGGGCTCCGCCACCGCCAGCTGACCCGGCGTCGTTCTGGCACCATGCTTACATGAGGGGGCCTGCTGCCCATATGCCAGACCAGGTGGCGGTGACTCCATGCGTGGCAGTGCCAATGGCAGCAGCGCGTTTCCCTGCTCCACACGTGAGGGGTTCTTTGCCATGGCCACCTCCGATGTACAGACCTCTCGTTCCTCCAGCACTCGCAGGCAAGAGCCAGCAAGACGCGCTGTTTCAGCTACAGATACAGCCATCAAGCGAGAGCATAGATGCAGCAATAGGTGATGTCTTAACGAAGCCGTGGCTGCCGCTGCCCCTCGGACTGAAGCCCCCTTCGGTAGACAGTGTCATGGGCGAGCTGCAGAGGCAAGGCGTAGCGAATGTGCCGCAAGCTTGTGGATGA

>ZmGLK58|GRMZM2G117854
ATGATGTATCATGCGAAGAATTTTTCTGTGCCCTTTGCTCCGCAGAGGGCACAGGATAATGAGCATGCAAGTAATATTGGAGGTATTGGTGGACCCAACATAAGCAACCCTGCTAATCCTGTAGGAAGTGGGAAACAACGGCTACGGTGGACATCGGATCTTCATAATCGCTTTGTGGATGCCATCGCCCAGCTTGGTGGACCAGACAGAGCTACACCTAAAGGGGTTCTCACTGTGATGGGTGTACCAGGGATCACAATTTATCATGTGAAGAGCCATCTGCAGAAGTATCGCCTTGCAAAGTATATACCCGACTCTCCTGCTGAAGGTTCCAAGGACGAAAAGAAAGATTCGAGTGATTCCCTCTCGAACACGGATTCGGCACCAGGATTGCAAATCAATGAGGCACTAAAGATGCAAATGGAGGTTCAGAAGCGACTACATGAGCAACTCGAGGTTCAAAGACAACTGCAACTAAGAATTGAAGCACAAGGAAGATACTTGCAGATGATCATTGAGGAGCAACAAAAGCTTGGTGGATCAATTAAGGCTTCTGAGGATCAGAAGCTTTCTGATTCACCTCCAAGCTTAGATGACTACCCAGAGAGCATGCAACCTTCTCCCAAGAAACCAAGGATAGACGCATTATCACCAGATTCAGAGCGCGATACAACACAACCTGAATTCGAATCCCATTTGATCGGTCCGTGGGATCACGGCATTGCATTCCCAGTGGAGGAGTTCAAAGCAGGCCCTGCTATGAGCAAGTCATAA

>ZmGLK59|AC155434.2_FG005
ATGTATCATCAGCAACAGCTCCACACCCATAACCAGCACCTGTCCTCGTCAAGGCCAGGCTTACCTCCTGAGAAGCAGTTCCTCCTGCACGGAGCAGGCGGCGGCGGCGGCGGCGGAGATGCAGGGCTCGTCCTCTCCACCGATGCTAAGCCTCGCCTGAAATGGACACCCGAGCTGCACGAGCGTTTTGTTGAGGCGGTGCATCAGCTCGGAGGCCCAGACAAGGCCACGCCGAAAACCATCATGAGGCTCATGGGGATCCCTGGACTCACCCTGTACCATCTCAAGAGCCATCTCCAGAAATACAGACTCAGCAAGAACCTCCAGGCCCAAGCTCATACTGCCAGCGCAAAGAATGCGTTGGTAGGCTGCCGGACGGGAGCAGACAACGCCCTATGCCAAGGGAGTGCTTCACCGCCGCCACCACCGCCGCCGCCGCACCTGAACCTAGAACCGCCGCAGATAAACAGGTCAATGCACATAAGTGAAGCCCTCCAGATGCAGATCGAAGTCCAGAGACGGCTGCATGAGCAGCTAGAGGTTCAGAGACACCTGCAGCTGCGGATCGAAGCGCAGGGCAAGTACTTGCAGTCCGTGCTGGAGAAGGCGCAGGAGGCGCTGGCCAAGCAGAGCGGCGGCGCTGACGAGACGACGACGACGACGCAGCAGCAGCAGCAGTTGCTGCTGCCGGATCTCATCTCGAGAGCCACGGCGACGAGGCGCGGCAATGTCCAGCAGGAGCACCTCCACCAGCAGCACCACCTCGGAGGCGACGGGTCGGTGGACAGCTGCCTGACCGCGTGCGAGGGGTCTCGGTGCCAGAGGGAGAGGGACCAGGACCTGCTGTCCATCGGCCTCTCGTCCGCTCCGCCTCCCACTCCCACTCCCAGCAGAGGCTACAACGACAGAGGAGGCGGCGGCAGCGCCAGCTGCGAGGAGTTCCTGCAGTTTCTTGACGAGCCCAGCAGAAGAGGAGCAGGAGGAGGAGGGTCCTCGGATGAGCAGCAGGAGCTTGACCTCAGCATCAGCGGCGGCAGGAGCAATCCAAGGCCTCGCGGCAGCCAAAGCCAAAGGATCGACCTCAACGGATCCAGCTGGAACTGA


Protein sequences of maize GLK genes in GRASS website
>ZmGLK1|GRMZM2G064197
MFPPGLIHHRPDATAPGDGPPRSGPGGPSLVLTADPKPRLRWTADLHERFVDAVAQLGGPEKATPKTILRTMGVKGLTLFHLKSHLQKYRLGKQSDKEGSEQSKDASYLLDAQSGMSVSPRVAAQDMKESQEVKEALRAQMEVQRRLHEQVEVQKRVQIRMEALEKYIDSILESACKMVTEQFASSGFSISNPDLPEISPGGVMCGSTDTLGSSVLNQLSVSSIDSHSPGGKPSPSGMEGPTLLQKSPELKRRSS

>ZmGLK2|GRMZM2G333083
MAKVKQKVATEDILEGDDERTSSENNSVPPVILDLNEGFGEGNEAGEASDDGDDNQEEDGDDGGSTSEVAGGRNSSNNSSTNHTSMSNKDYDMNSSSNGEGREERELAVRQYNRSKLPRLRWTPDLHMAFVHAVERLGGQERATPKLVLQTMNVRGITIAHVKSHLQMYRSKKLDQESVFSPMDFHMMRTGDHHRYHDMFLHRPAAGSAISSRLLHGGEFFGSRNAAVSPEARRLYELLQRRQPTMQTFDFKGYSSGSGLRDQEWSFSQHAAAAAARAGAINGHGPTKGLIHDMGLRKNSRPMSHLFDVRDRDAIASNRTSSDATGAASHGVTITRSADRNGTSSSWPQPRTMSAAASTAPALGSHHLLSMGRGSANLTSSSDHPVVTNEALGSRLQLQTFQELNKVTGDMCAGTRKTKRMKTPMEGNSGTPDLHLSLSPNDDDMGGAADKQIKKMKIQGIGLSEQQEVDGDKMLPLSLSLSLRGGEDARRLEAATGGSSGNKAALGRCTLDLTMSIKATE

>ZmGLK3|GRMZM2G471600
MREEEEPSWFARGEEQEQQLPRPDELMPLTQTLITPDLAVAFDITTHGAGGAGPVPDINGGGASSAAGSSGGGGGGGGDEPARTLKRPRLVWTPQLHKRFVDAVAQLGIKNAVPKTIMQLMSVDGLTRENVASHLQKYRLYLKRMQGLGGGGGGGSHSSGSGSATDAATEHLFATGPVPFLPPAHRAPAADTYPPFSPMGSGAAHHHHRAPQIGHFHHPAARPLAHYAAAAGPGFDHGFLSRVAPPGMHHHRMASAAAGMGMGMIAPSSFADEMDRGAGGSGGGGGRRELTLFPTSGDH

>ZmGLK4|GRMZM2G159119
MEMDPPPPPPLHADRRRRFRDYLLALEEERRKIQVFQRELPLCLDLVTQTIEGMRSHMDSVVVGSEETVSDHGGPVLEEFMPLKPTTLSSSSSQPHYQDEHDSAHYLEHRRGSAATANDVVDADKDGEAVGDLETAAASSSRPLPHPETKKAMPDWLQSVQLWSNQQQPSASPPQHQDELLLPCRPVALNACRKPGGAFQPFEKEKKKKDKEEKQRAELELPLPAAASSAVVGDSCDRAGATDTDTDTAENNKASSNKGGNDKEAQLSSQSQAPSRKARRCWAPELHRRFLQALQQLGGSHVATPKQIRELMNVDGLTNDEVKSHLQKYRLHTRRPNSAAAAVQSGGTSVVAPPAAPQFVVVGGIWVPPPEYAAAVAVAAAAAAQPQQVHLAGDASGTTTTAADKVYAPVATTLTPAPRPRPRPRPERQSSSCSGARRSGDACSGSPAVLSSSSHTASA

>ZmGLK5|GRMZM2G016370
MEMDPPPPPPLHADRRLRFRDYLLALEEERRKIQVFQRELPLCLDLVTQTIEGMRSHMDSVVVGSEETVSDHGGPVLEEFMPLKPTTLSSSSSQPQSQDDHDSAHYLEHRRAAAATANDVVDADKDDEALGDPETAAASSSRPLPHPETKKAMPDWLQSVQLWSNQQQPSVSPPQHQDELLLPCRPVALNACRKSGGAFQPFEKEKKKEDKEEKQRAELELPLPAAASSAVVGDSCDRAGATDTDTDTAENNKASSTKGGKDKEAQLSSQAPSRKARRCWAPELHRRFLQALQQLGGSHVATPKQIRELMNVDGLTNDEVKSHLQKYRLHTRRPNSAAAAVQSGGTSVVAPPAAPQFVVVGGIWVPPPEYAAAAAAQPQQVHVHLAGDASGTTTTAADKVYAPVATTLTPAPRPRPRPGPERQSSSCSGARRNGDACSGSPAVSSSSSQTASA

>ZmGLK6|GRMZM2G117193
MSSLGGQQQHGRGDEARARLRWTRQLHGRFVLAVAQLGGADKATPKSVMRAMAVSGLTLYHLKSHLQRYRLAVSQGTASPVGEGDNGGGANERSSSSESQLDEYDDGSVADLHGDSSGSMAARVQREAKRKRHEQMQIEVQRHLQLRIEAQGRYMQSVLRRAQEALADHILGSPATGAEAELSELASAVETGTGCLSSTSCCSTSPSPMRHRSADSCVTSSSSSSSSEAESQAPAGANTCAGTRDCSVERPVQGEESTFLQRHEDEDEAEEADVGAAAAAEDEDGTSSEIDLNR

>ZmGLK7|GRMZM2G173943
MYSPKPESSFGPNPNSGTHQQQMELTGANMGPGNGANNNTNMAGRQRLRWTNELHERFVEAVTQLGGPDRATPKGVLRIMGVQGLTIYHVKSHLQKYRLAKYIPDASTDGNKTDNKDPGDLLAGLEGSSGLQISEALKLQMEVQKRLHEQLEVQRQLQLRIEAQGKYLQKIIEEQQRLTGVKSETPAGGASVTVSSDQFPDSERTEPSTPAPASESPTQVGASNRDTGDRTEATKSTCHGDSLSRNEPLTPDSNCQNGSPVASPNHERAAKRQRGSGTEFLDSEAEFSLPRHIFESSSGSEFQQYSMSYSGQ

>ZmGLK8|GRMZM2G171468
MGLDVGEIGMGLDLGLDLRLFAARSAGGMAKGAAPAGIQSCIRSLEVERRKIEVFRRELPLCLRLLADVIDELKEEAAKRGEYDDGAATVDDGDKRKWMSTAQLWVDSDAKSDESDKEQQSEITSPPEPKLLGGGAPTPIRAAVSAVAVPQPLPPPLFRREDSSASSGLSLVSLSPATKAAVPISPPVVAASGTGTASARFCGTTMPPCGSEVNNMHSQAQQQQQASRKARRCWSPELHRRFVAALHELGGPQVATPKQIREVMQVDGLTNDEVKSHLQKYRLHNRRSSPGAAAAPVSQSIMLVDGVWAAQEQSSGSQSGSRQGPLQFSRAGMAVGGGDDSSSSDDDEDDDKSEDGYSLKCV

>ZmGLK9|AC234520.1_FG003
MPVADLSLSSPAAAASPSAASSAVTDAAGAHRRQHAQQRKARRCWSPGLHRRFVAALQRLGGAQVATPKQIRELMKVDGLTNDEVKSHLQKYRLHTRRASSDGGDQHAGGLWSSAPEQQYTTSQHSTSQSQSQSGSPQGPLQLAVSSRAMSATAGDSCDAGDEAQGGRSESYGWEMPQHGTKASSS
>ZmGLK10|GRMZM2G083472
MDQIATPDETAHASAPSVHKLFDAKLGHHSVMDGTLASTSQSSNIKTQLIRSSSLSRSISVNLEKRSPESDPESPQSHVSHPKFAEPMFSNSSTFCTSLFSSSSTTEPCRQMGTLPFLPHPPKCEQQVSAGHSSSSSLLLSGDTGLDVAEQSDDLNDLLNLSGDASDGSFHGENNALAFDEQMEFQFLSEQLEIAITDNEKNPHLDDIYGTPPQLSSLPVSSCSNQNLGSPVKVQLSSSQSSSSSATANKSRLRWTLELHERFVEAVKKLEGPEKATPKGVLKLMKVEGLTIYHVKSHLQKYRLAK

>ZmGLK11|AC233960.1_FG003
MNMFDGMERAGYGGGAGPMGGVVLSRDPKPRLRWTPDLHERFVEAVTKLGGADKATPKSVLRLMGMKGLTLYHLKSHLQKYRLGKQTKKDTGLDAGRGAFAAQGINFSTPVPPPSIPSTASDNTGETPLADALKYQIEVQRKLHEQLEVQKKLQMRIEAQGKYLQTILEKAQSNLSYHATGAANLEATRSQLTDFNLALSGFMDNVTQACEQNNGELVKAMSEDGLRANNLDFQPYHGVHDGDDVKCATDEGLLLLDLNIRGGYGHRISTDLKMNQHMR

>ZmGLK12|GRMZM2G401835
MTKGANDYKNSTAGVLSANSETRTIMKGIKHGACDYIVKPVRLEQLRGIWTHVVKNSRTDPRTSIIDSGSDDDVQKLPSGDGGEGDKVGANRRKKKCSKKNKPAVDVAGGHSENTSAQKKPRVQWCGQLHRKFVEAVHQIGIDKAVPKKILEAMNVEGITRENVASHLQKYRIYLRKLIEGTLGNSNSFADETEALWRYLNVPSFITSPSSSNHFTNAGSSSAIRTQTLLPPQPPVHVMSSQKNLSTPRSYASILRGKILGSSRGIPFEDTPDGEMLAPGNLSSQSPELQSVWAGSASTRSDLQIDNSTQALNGGGASDNSLREGGSTVDQQAVVSDQVNNINAESDGLDDFLAYMVNRRDFINNGDSFILGDQDFAP

>ZmGLK13|GRMZM2G087804
MLEVSTLRGPTSSGSKAEQHCGGGGGFVGDHHVVFPTSGDCFAMVDDNLLDYIDFSCDVPFFDADGDILPDLEVDTTELLAEFSSTPPADDLLAVAVFGADDQPAAAVAQEKPSSSLEQTCGDDKGVAVAAARRKLQTTTTTTTTEEEDSSPAGSGANKSSASAEGHSSKKKSAGKNSNGGKRKVKVDWTPELHRRFVQAVEQLGIDKAVPSRILEIMGTDCLTRHNIASHLQKYRSHRKHLMAREAEAATWAQKRHMYAPPAPRTTTTTDAARPPWVVPTTIGFPPPRFCRPLHVWGHPPPHAAAAEAAAATPMLPVWPRHLAPPRHLAPWAHPTPVDPAFWHQQYSAARKWGPQAAAVTQGTPCVPLPRFPVPHPIYSRPAMVPPPPSTTKLAQLHLELQAHPSKESIDAAIGDVLVKPWLPLPLGLKPPSLDSVMSELHKQGVPKIPPAAATTTGATG

>ZmGLK14|GRMZM2G348238
MASSPSDLTLDYKPNGNGAAYAVTTPKPPQETLVVDGHHHHHHLTAAEQTTQKLREFLARLEEERLKIDAFKRELPLCMQLLNHAMESYRQQLEAYQMGSLQGAPARPLVLEEFMPLKNIGIDAAADKMGNPTSEKASWMESAQLWNGPAATADVAARGPQTPKESAECAHGAAGAGHGQRNGGGGGGAFLPFAKDKTASAAEGAALPELALAPADKDAADADRKPYLDAAAGSNNGGVLGSRRDAVQSGVVNVKPAPNAPEGQQAAPPQTHRKARRCWSPELHRRFVNALQILGGAQVATPKQIRELMKVDGLTNDEVKSHLQKYRLHTRRPMPAPPAPATAAPQLVVLGGIWVPPEYASQAAGQAIYGAHPATQPHYTAAAAQEYYPSPAAVHHLQHHPAAAAMVHRAAAAPPPPQQAAYSKAAAMAGSPPGSEGRGSAGGGSIGGGGGRERSESIEEEGEVEEREEDDEDDDDDMTANKADGEGAAAGAGVGAAMY

>ZmGLK15|GRMZM2G162409
MERLSTNQLYSSGVPVTVPTSLPCIPVSLDESFPRLPDAQSVLMERELRSTPLPPHQTTVAPIRGLFHSNTGSVGPLCSPPSVRFSSHSNPEQYPNHNSYNSQVPSTASSSTLNYGSQYGGFEPSITDFPRDIEPTWCPDPVESILGYSGDVPAGNNLTGTTSIGASDDLTKQTEWWTEFMNEDWKDMVDNPTSTETQPVGQPVQSSNSVHQSATQQTVSSQSVEPLAVVAPSPTAGSNTGKARMRWTPELHERFVDAVNILGGSEKATPKGVLKLMKADNLTIYHVKSHLQKYRTARYRPELSEGSSEKKVASKEDIPSIDLKGSFDLTEALRLQLELQKRLHEQLEIQRSLQLRIEEQGKCLQMMLEQQCIPGAEKAQDASTAADELRSPSEIPESSTVKEVPENSQNGSTKQTK

>ZmGLK16|GRMZM2G035370
MMDAKKIKLHDYHLYGSQQLFPAAGGLSFHPAAGLMSSLPQPPHAAWLHEDHHTTTPRSVLATHGSLQGSRCVGSDAAAFFAAEELMMGMPRFDDCPLGGTEMTAFAKRPTTEDEQLHYRRPGPVDPLPLRDSAAVRTYYVRPQQRDGATEAPPSLELPFQQGRRQQQQLFGNASTGRLLGGEPKAHSFTAHVATSTLLPAMEAPAGMQQSPTENPLSRSCSTIGAPATHVGSGNVAAAAAPGHGAPSKTRIRWTQDLHERFVDSVNQLGGADKATPKGILKLMNSDGLTIYHIKSHLQKYRIAKYMPASSTSEGKQEKRAVGNDVQNLDPSTGMKITEALRVQLDVQRRLHEQLEIQRNLQLRIEVQGKKLQKMFEEQMKASRTVMEPRQEEEDDDDDAFNDVHVQLLAAAARSDAGFQLNIS

>ZmGLK17|GRMZM2G006477
MRNFNLMQSQKSRVLGAMSSSLPILPNPLKGSFSRPHNPQHIPMLRQLPDDSMPLCIDTHQSASLHPRAGVIGVPYSGYTASPLDSVSNLDSQTMAAPFISQSSNFEALQSLSNNTPETHTKAAWFTSSMDVSPLNTDNIAASDVNQIQSIRPAMTSDESATQNDWWADIMNDDWKDILDATATDSHSKAMIQISNSATSLPAVNQSASSHSREICPVASPPNSSNASVAKQRMRWTPELHECFVDAVNQLGGSEKATPKGVLKLMKVDGLTIYHVKSHLQKYRTARYKPDLSEGTSEKRTATEELVLDLKTSMDLTEALRLQMEVQKRLHEQLEIQRKLQLRIEEQGKYLQMMFEKQSQSSTEKVQDPSSRDTTAKPSSNQSQSTNKDCGATMDPNGTGGIVRTAELGERSSELGVKQKLVEIEESGTEVATGDRSKISQEKRRKLQDS

>ZmGLK18|GRMZM2G010920
MNFLESIAVNGHRDRQHGGVMSRQSMVAVEQLTGPASARPAHTCAAQPHAHQLLSARYDHRGACASQVELPDRISPSNASTFCTSMYSSSSSSSAAADSSKSCRRAGALPFLPHPPKREQQQQQQSSSSPSLLVCTDLGNGGQDEAEAEHPAELKDFLNLSGEASWRGGFHGESSGVAFRFGEQVEFQFLSEQLGIAITDHDESPRLDDIYDRPPQTSSCPVLSCSDQEEGLQRAGSPVKAQPSSSRAASCNNKPRLRWTLELHELFVKAVNKLGGPEKATPKGVLRLMKVEGLTIYHVKSHLQKYRFAKYLPETKEDMKSSSEDKISKSEMPGSNAGRKKILRSLQVAEALRMQMEVQKQLHEQLEVQRQLQVRIEEHAKYLHKILEQQKARNSLSATTSSIETELSESTKEEKPETQADTSSAQLPNKKNSDTDME

>ZmGLK19|GRMZM2G396825
MESRDVKAEQRQQQPELPKKRRRQKLLESAQASGGSSMSVAESSHSRTSAPAPPAGSDDAGAGGNGHQHQQGKRPRLIWTRRLHDLFVEAYEKSLGEDDAVPKRILENMREKMSPAETSEITREQVASHLQKYKLNLRSKEAERPPGGVQQQQASAEASTSQPRPRSLPPATPSAEVSQVAANLQPVPQLSGLPIWDRQAQPAEAMQRIPADSSCPVVEGRNRFAHQHMETPPAAILLPETNTEAAVTLTRLARATQDGNVVGPEPAPACDIIERYWKSPRNEAFLSWDLFGLSPGK

>ZmGLK20|GRMZM2G106185
MGGAGGGGRNGAATRRYNRSKVPRLRWTSELHRNFVRAVDCLGGQDKATPKLILQLMDVGGLTIAHVKSHLQMYRSSGQDIRRREVQPRRLGHLVEHYSFAIDEEGGPKEFVCCPHMKRAEAGPEAAATATATHESVQGNSDMGAPGTRRCGDDYTRAIPIPMGSSSSRSRRITEGLAWQWQSSGAASAARAATAASTLRELGFWVRGTEPFKTGRPMANRLSPVARQLSSKSKEIKCGDDGRFLFGTATRDEAARRHSPSRRPDSIDPKAVAAVSWSSEGGACALPPPLSSTGLSARSGPSGSCVFARQRVNLDLSLSICGS

>ZmGLK21|GRMZM2G082264
MPAMPMLQPLDGGGGLGAGAGAGGGASVALPIRGIPIYNGPGGFPFLPPASGADGAPLHHHQQQQKLGFYGSYHPSTWPSSLGSTSPSPSPLAPGTPPSPLLDPASAAFLSPAAHHHHRMLSASGRLNGMLTDTLRGYGAGGVGGLGGIVGGHHHHHHHLHGAQPFGLGSRFMPKLPAKRSMRAPRMRWTSTLHARFVHAVELLGGHERATPKSVLELMDVKDLTLAHVKSHLQMYRTVKSTDKPAASSGANDGGSGDEDFAGGGQAGSGGENMCARPFGEHRSTSEGAASSVGGGGGGDMDQSSAGNGSTRWSNSSRDPWLSSNSCNMDAHRLAALSSPIENGEPCRSSSSQVSNQELMSSPSLEFTLGRPDWQGTDHD

>ZmGLK22|GRMZM2G315506
MELFPSQPDLSLQIGLPARATSHHHGAALSARLLAAAAGGSVGGGNGVPGNPAAAMAPSLQVPIPIPLQLPLPMPPNAAAMLRPIRGVPLYQHPHTHAVPPTFPPHAAGAGPCFCEPCHVAAGAWRRAGCGFGARVAGLFPPAKRAARAPRMRWTSTLHARFVHAVELLGGHERATPKSVLELMDVKDLTLAHVKSHLQLVVLASKWKKMYRTVKNTERPAASSDQADGFESGSSSAGEICDDDNSSLDLHGTDGRRPESSSAVRHGRLTACNDHGSSTGAHGGALWNSSSREDWAGFPSDSNTGSMSMHSRSLKDQTMQSKSLEILSDMNSSCVSETTSCASELNLEFTLGPRIRH

>ZmGLK23|GRMZM2G039074
MATTTAAAPDLSLHISPPSPPDDARSSDVLFSKQTLCLGLVQTTTAAAHDQDGQCDDVQQQQRQRLHQQPSQIQRFKKTSSSSAALLSAGGGTTRSGNGNSGGGKRSSRAPRMRWTTALHAHFVHAVELLGGHERATPKSVLELMNVKDLTLAHVKSHLQMYRTVKGTTADRSCAAGHVQMRDMGFLHRGCELNGFEAFSNGTSNATANNRMQAAAGSPAGKHAEVAWFLRPPLAHQSSGGGGGGGAVPLPLPLPCPYLMSAHHNRYLLSQNQGWRTRGAHQQDAAAPPPLVLGQQDSARRLHPGFPDTAISSSRPSSWSAGVASRWSSSTAAAPSPSSGRSSISSGTEQPAACSWTMMTTNKQQQQPPPSTSSSSRVVAVPNLEMSLGRQGWQHDLQDHHPQQQQQQRSGESTAPKELTPGLLKCL

>ZmGLK24|GRMZM2G060485
MTVDELKLQARASGGHGAKDQFPVGMRVLAVDDDPTCLKILENLLLRCQYHGMPRSSRSPLSLSSPGNDNDDSGKKLQVVSAEGDNGGVNRNKRISRKGRDDNGDDGDDSDDNSNENGDSSSQKKPRVVWSVELHRKFVAAVNQLGIDKAVPKKILDLMNVENITRENVASHLQKYRLYLKRLSADASRQANLTAAFGGRNPAYVNMGLDAFRQYNAYGRYRPVPTTNHSQPNNLLARMNSPAFGMHGLLPSQPLQIGHNQNNLSTSLGNVGGMNNGNLIRGAHMPLQDTSKCFPTGPSGNSFANISNSTQLVTTNNLPLQSLEPSNQQHLGRLHSSADPFNSFVGEPPQFADLGRCNTTWPTAVSSSNVQEIGQKDRIVNRPKLEPLSSFTEASSQIPLLGSEMQSHQVASLASNGLPMPFTQEAVPFAYGSSTNSREMLNNNLALSNSGVNSTLPNLRIDGSVVPGQTLGGSNSGGCVVPPLQDGRIDHQAVSSHLNYNNELMGTGRLQRGLSGGLDDIVVDMFRPDRADDGVSFIDGDWELV

>ZmGLK25|AC234155.1_FG002
MEQHPFLRGGNAQGDSGLVLSTDAKPRLKWTPELHQRFVDAVNQLGGEEKATPKTVMRLMGIPGLTLYHLKSHLQKYRLSKNLQAQANASTSKNAIGCTPVADRIPGTTAATMSSTNVLPQAEKTIQIGEALQMQIQVQRQLNEQLEVQRHLQLRIEAQGKYLQAVLEQAQETLGKQNLGPANLEDAKIKISELVSQVSNECFSNAITDVKESSSVHRLEPIQIEFVESSTNSYLSVAEGFIKEHKLQHHGVLKAYDDSSLFCRKRSHEHETQFALNRSLSEHRMAHLQNEEGYHKAEFGYESDTEMAHEYTAPQKNGRCSTTSSASGSKVDAEKLYLEEQKCARQAVEYPRESKLVDFEHPCSVNKLDLNTHNVDDTNQAYRHFDLNGFSWG

>ZmGLK26|GRMZM2G009060
MSSCQMYHHQQQLQSHSHFLSSRQTFPPERHMLLQGGSIPAEPGLVLSTDAKPRLKWTPELHERFVEAVNQLGGPDKATPKTIMRLMGVPGLTLYHLKSHLQKYRLSKNIHAQANGVNAKNVIGCTMAMDKPLEGNGSPASHLNLGTQTNKSVHIGEALQMQIEVQRRLHEQLEVQRHLQLRIEAQGKYLQSVLEKAQETLSKQNAGSVGVETAKMQLSELVSKVSTECLQHAFTGFEEIDGSQILQGHTIQLGDGSVDSCLTACDGSQKDQDILSISLSAHRGKEIGGMTFDIQEKERGREDLFLDKLSMTPPGQLDRRERGSFSMTRKAAKLDLNINDTTDGPQNCKKIDLNGFNWT

>ZmGLK27|GRMZM2G173882
MGLDVVEIGMGADLSLDLRHFASKAVRQSKDYAPAPAPDMDACIRRLEEERGKIEMFKRELPLCARLLADVIDVMKEEAGKAVAEEDGAAGDKSKWMSTAQLWTGDCGREDAEPEKQDKERSSPEARSRAAGGAFLPLKAAVGSGAPAFAPLGLRMDDKAAARAGMPDLCLLSPPATKSAAEESRRQVVGFAQAATRAAAATAPAAPSLSVGVQSPSQQARKARRCWSTELHRQFVAALNQLGGPQVATPKQIRELMKVDGLTNDEVKSHLQKYRLHNRRAPGSGVVSQPIVLVGGLWIPQEQSSSQSGSPHGPLHFSTSGIAVSSAATVSCEEEDGRSESYGWK

>ZmGLK28|GRMZM2G100176
MGLDVMEIGMGADLSLDLRHFASKAVRQSKDDTPAPDMDACIRRLEEERGKIEMFKRDLPLCARLLADVIDVMKEEAGKKKTTTRRRSDRRLASAAADDEEEEADGATADKSKWMSTAQLWTGDSGREDAESEKQDKGRCSPEARSRGALLPFKADVGSGAPAFAPLFLRTDDKAAAARVGVPDLSSLLSPPATMPPADAGAEESRRQVVGFAQAAARAAAMAPSAPALGLQSQQQQQQQQQARKARRCWSTELHRKFVAALDQLGGPQVATPKQIRELMKVDGLTNDEVKSHLQKYRLHNRRAPGSGVVRQPIVLVGGLWIPQEQGSPQSGSPHGPLHHLSTSVAAVSSAATASCEEEDGRSESYGWK

>ZmGLK29|GRMZM2G070865
MELFPAHPDLQLHISPPPATKPTELGFWKRALDTTPTATTTAAAATTAPSLAFASSAPTAVGHHAAAGAHHNDHHHQVPTTSSHSHLVGLPFLHHTQPILLPEGRGGGLRRDLAAARPIRGIPVYNASQPLLHFLQSHTHCHDAIVGAAGPRLSPKAALRLAAKRGARAPRMRWTTSLHARFVHAVELLGGHERATPKSVLELMDVKDLTLAHVKSHLQMYRTIKTTDHKPANSASSYGQAAAAKPVIDIPDPDDDSLFDLITTSAGSDQSSSSAQHSNPDGGGGNEHGSSMCALWCSSSTSISRGGWFHDRPRDDDAATPGPGDDIKSFEDVQSHSLLDDVADLNSSPFQVVAGMFGSDKKPNLDFTLGRI

>ZmGLK30|GRMZM2G374986
MVRTTVVGRERSGGVRQYNRSKVPRLRWTPDLHHCFVHAIHKLGGPDRATPKRVLQLMGVGGLTISHVKSHLQMYRNMRNDLGMQGTEDQEHVYVGGGGMHTNIQQQRDHGCGDAPCCICCRHSPNKPAKEEEEATLFQRQLKRSRTETRRGRGQREEIDDGSASPKRRLLLLRGGRGRPGICESDGSGSPSSGTLASGYDNYMRMMQAAMGVAAAAGAAAAAAPHHHHHHHAETVEPGRGPRIKQHLARPGADGGEHAPPSSRQLFTFLGFVVAPGPPPPPCCSRDHPFEAERLNLHAHSLAPEQARRHKHGLQTPPTKAAVAQQVGGDPCWSSAAASEHDDHHHDRDRDGCWLSLSLALETRSSRSADEGGRLSPTGSRISLDLSLSTI

>ZmGLK31|GRMZM2G100709
MRGFERKGVRQYNRSEVPRMRWTEELHRQFVLAVECLGGQDEATPKQILQLMGVKGVSICHIKSHLQMYRSSSSSSSSTHNQSSSLQKLTSTTASNSKRVFLSREDHASQADGSTPASDENIYTTMLCGCSHSTPYQIRPSLEGVFRGLEQTRMLATTEKSISRPSHTEKQHTGCDLTLSIGLWAEDASSNDVDGSSSISEELMPAAPAAGARRAAAVKEESEAAALNLDLTISSSYWLALTSDDGARRRTAGWRR

>ZmGLK32|GRMZM2G454449
MRGFERKGVRQYNRSEVPRMRWTEELHRQFVEAVECLGGQDEATPKRILQLMGAKGVSISHIKSHLQMYRASISSSSSTHHQPSLQKSTSTAASNNKRVFFTREDCASQEGNAPASDKNIYTTTVRGCGQYSSPYQIRPSLQQVFRCWEQKRGRVAWNSDVLTTEKGVIIRPSHTRKHETQQHTGCDLTLSIGLWEDASSSDDADGSSSISEELLPAPAAGGARRVAAVVKEEEESKPAALNLDLTISSSWLA

>ZmGLK33|AC219020.4_FG002
MGKVKQKVATAAEDIVLEDEDDAERSSENSVPPVILDLNQSFGEGSEEGEAGEDGSYDEEDGDCDGGSMSRVAGGSSSSNSSSTNHHTSMSNKNYDTNNSSSCKGEGSGETAQTVRQYNRSKLPRLRWTPDLHMAFVHAVERLGGQERATPKLVLQTMNVRGLSIAHVKSHLQMYRSKKLDHESAGAGHDRAAIYSVFKPMDLHMMMRRGDHRFHDMFLHRAAAAGSVISSPLLHNGDLFGSRDAVSPEASRLYALLQRRQQPSSTQTFALMNYSSSLIDMIDQVWTFSRHAAAAAAAARAGAIDDDHGPTKGLIHDMILRKDGRLTSHLFGLWDAIACNRTSSNAAGAASHGARVVTSTDWNGTCSSSRPLSVTMSAAASTGLAMGSHHLMSRGRGGSANDVTSLDHAVVTNEALGSRLQLQTLLERNNAAKLTGEEMCGGTRTKMLKTAMEGKNGGMQEPDLQLSFSPNDDMEGDANKQIKKRKIIDGIGFSQQEVDSDKSMLPLSLSLSLRGGDIGGEDAGRFEAAAGSGGKKAALGRSTLDLTMSIKALE

>ZmGLK34|GRMZM2G081671
MFPSSKKQASTGAANPNDRPMCGQGGDSGGLVLTTDPKPRLRWTPELHDRFVDAVAQLGGPDKATPKTIMRVMGVKGLTLYHLKSHLQKFRLGKQHKELGDHTAMEMQRSVASSSGMIARSMNDRSVNVNEALRIQMEVQRRLHGELEVQKHLQMRVEAQGKYMQSIVEKAYQALGSSDCATWPAGYRTLGSQGVLDIGTSSTSFSSVQDLQCFYGGSSHMDQLLHQMERPMDGFLTLGESCFIGSADNKKDLNNHCSSSGKSSMMWASEEQQAKSGNDQLQMGSSTRMEGAGIDVMDPVTGLYEGAVSGDSMDSKGFEGSNSRLEMKPPAQQAPVGSQRIRI

>ZmGLK35|GRMZM5G846506
MMPSSDGEGGADVPRGPDGRSSPSNSSTVELDGDGGGGRKAGASPSSSVRPYVRSKNPRLRWTPELHLCFLRAVDRLGGQDRATPKLVLQLMNVKGLSIGHVKSHLQMYRSKKIDGSGQVIGGGGGSWRGRLHRQLQDGGQAAYSLGHLSLHHGAGQTTAASSAILSARSGAWPHWNSFHDDPSYTMLLHGGHHHLLGSKPYYYYYSSTTAEAAAAAGASLTTCAALPLIRAPAPPPPTAHQRCLLPHRQNQNNLNHHHHHHHRRRLLLLRNDEDDDTQRQRDPLVDLELALDIGPRRPDKRVIIERSSACDQQEAEKNVGDQQVDSATDDDVRLSLSLFPSPPCARTGNGGRHKKVIGVNMEKKGKCIQQGQVLLTSPSA

>ZmGLK36|GRMZM2G125704
MQGSYGYDGAASRDPKPRLRWTPDLHQRFVDAVTKLGGPDRATPKSVLRLMGMKDLTLYQLKSHLQKYRLGIQGKKSTGLEPASGGVLRSQGFGSTTAHPPPGVPDQGKNTREIALSDALRYQIQVQRKLQEQTEVQKKLQMRIEAQGKYLKTILEKAQTNISFHTNASNGIESTRSQLMDFNLDGFMNNATQVCKEHREQLVKAMSDENDKDSLGLQLYHLGSQEAKEVKCTPKTEDSLLLDLNIKGGYDLSSRGMQACELELKINQQIV

>ZmGLK37|GRMZM2G069525
MGSGRNGAVVRRYVRSKEPRMRWSADLHRSFVQAIDSLGGQHKATPKLILQFMGARGLTISHVKSHLQMYRAASLGAERGGGTPAQLLQRRYSCSGDERGGPKEEFLCCPPPPPLKRARMGYESMQGSHGVSDARTTAGGGGLYCIDDYMQAMAVGWRIKEEGLIRWQRRDAAAATPSNLQAMGCLVQESGPFKQVRRPEAHRLGSALKQQDGDDSSKEDGNDGRPQSSNAATKEDEASEQCSLSLSLGNLDAKCGRGMAAAASSRSGESSCILTASPARRSSSDCSGHSGCFVVGPGGVVSLELSLSICGS

>ZmGLK38|GRMZM2G113742
MFPSLIHHASHGRPDVAVAEDAPRSGCGLGLPGHGGGPSVVLTADPKPRLRWTADLHDRFVDAVAQLGGPDKATPKAIMRTMGVKGLTLFHLKSHLQKYRLGRQSGKELTEQSKDASYLMEAQSGTTLSPRGSTPDVKESQEVKEALRAQMEVQRRLHEQVEVQKHMQIRMEANQKYIDTILDKAFKIVSEQLSGFSISDQDLPILTSARAMLSPADHLSSSVFPQLSVSSVSLHNPGPGGGKGLPHVADSHVFSQRPPEQFKRKSR

>ZmGLK39|GRMZM2G477238
MVAREEQAMTREVKGKGLLVDILDDHEEVSIDNSKLLDLNEGFDVEDEGGEAAGDDEDEEDEGEEGDDGGSTTDVGGSASSSNNRSSNNNNSESEKADAKGGSKSEVSGEQRVPSVRQYNRSKLPRLRWTPDLHMAFVHAVERLGGQERATPKLVLQMMNVRGLSIAHVKSHLQMYRSKKLDQDGRPRGAVSSVYSPMDFHFMRADHRRFHNMSFFQRAAASASSSGGQERGGFFASRNFSTPELSRLYGLLHHRPAPTQTFDFRNSSFRNHEWPWAASSNQQEAMTISRKHVVMPPSTSPQTHASLASSAALRSDRRWWPFTEAGAAVAAGEHRAGTGVTSVKFDNCVGSSSRPLPLPMSPAVCGDRRLPFRWRHGGSSRDVVVGYPGSSSMVAKRSSSDPVVIDDGHQLERQNSKHVVEPTRASTATPAEEDEACLKRRPSSPVEAQDATTTTLDLQLSLSPTTASAKKRKTSGSFFMDDTSCEFSTSLSLSPPVAAPAVSTQQRQEKTRRSSDDNGGGGGVLGQSTLDLTMSIRALE

>ZmGLK40|GRMZM2G056400
MEARAASVPDLSLHISLPSSAASPSPAPGLGAGGVGRGAQPSGGDPWRRLNGSTASTELSLSPPPPRQEAAAGDVLPWRLRPPAANYSSSTAEATFLPVTVPRLSFDAAAEAAPARPINGVPVYSSPRTGAAHPFLGAGGEYRQCHHHKAAVGLYNPYHSSSSWPSSLRSTTTAPLGAVAPPASDPTASSYLSPSAYHRMLSSTGRLHLQGVLADTLRGYGSGHHHRQHLGSLAAARYMPRLPASRRGMRAPRMRWTSSLHARFVHAVELLGGHERATPKSVLELMDVKDLTLAHVKSHLQMYRTVKSTDKPPAATSSGGGGPPVDGGGGSGDDDHPSDWRRAPSSSAGRDVSPQAFTGHRSASSDGAASHAGGDVECSSADDSDGGRPRSASPPRLPPPSACNAADTLHSVGVPYSTTEDMEPACRSAGLQHSLNHEMSCPPSLEFTLGRPNWNGAE

>ZmGLK41|GRMZM2G090230
MGGGGRNGTVVRRYIRSKEPRIKWSADLHRSFVQAIDCLGGQHKATPKLILQFMATRGLTISHVKSHLQMYRAARLGAGRRGMQAQLLQRRHSCTGDEQEEFLRPPPPLKRARMGYESMQGLGSHGVSDARTAAAAGGLYCIDDYMQAMAAMGWRIKEEGLTRWQWQRRDAAAPSDLQAMGCLVQEPDPFKQMRRPEARRLGSALRNQQDDSSEEDGNGCPLLSSSSFSNAANDDEPSDEQCSLSLSLGLDTKGARAMATSSPSGESSCILTAASPARRSSSDCCCSGHSGCFVGPGVSLELSLSISGSYLDHSDSVHRPGPAGCSRW

>ZmGLK42|GRMZM2G370425
MITTTTTTMTAAPDLSLHISPPSPPEPRLLLGLELDDDTAAEAAAATKKADDAAAMREYNNLQVQRRQLHQPSQTAGHGFKRGTSGSAAAGAGGRRSSRAPRMRWTTALHAHFVHAVELLGGHERATPKSVLELMNVKDLTLAHVKSHLQMYRTVKQQGADRPCVAVAGHGHARDMVVLLTTGVGEGDAGFVDDVSNSNSNSNNSVVVNNTVPAAFNNNHTDRLVCLCTCSRTPQSPGGREQQQQPAPAVDRRRDDAAAAAAACAWVVGRQVQHQRSCSEGVTKLQGLKVGDERVDRHHGDDAIAAHRLVEDEARDDHAGSGGGFQQRRPSPNNTSGTVSSSEWLNQQHCSGVMSVRVLGLPPATPPSLEMSLGRQGWQMDQQCGGEFEFDFEPSPPSAAKELTLLRCL

>ZmGLK43|GRMZM2G701218
MYHQHQGLSELFTTRTSFPMEQHLFLRGGNAQGDSGLVLSTDAKPRLKWTPELHQRFVDAVNQLGGAEKATPKTVMRLMGIPGLTLYHLKSHLQKYRLSKNLQAQANVSTSKNAIGCTSIADRIPGTSAATMSSTNVVPQAEKTIQIGEALQMQIEVQRQLNEQLEVQRHLQLRIEAQGKYLQAVLEQAQETLGKQNLGPANLEDAKIKISQLVSQVSTECFSNAITDVKGSSSVHRLEPRQIQFVESSTNSYLSVAEGFIKEQRLQHQQHHGVLKAHDGSSLFCRKRPHEHETQFALNRSLSERRMAHLQNDEQYSKAEFGYESDTEIVHEYTAPQNGGGSTTSSASGSKVDAEKLYLEEQKCARQVAEYPRESKLIDFENSCSGKKLDLNTHNVDDTDQAYRHFDLNDFSWS

>ZmGLK44|GRMZM2G124540
MGLDVGGIGMGLDLGLDLGLFAARSAGGMAAAAKGAPAEIESCIRSLEEERRKIEVFRRELPLCVRLLADVIDELKDEAAKRGGDAEAKADDGDKRKWMSTAQLWLDSDAKSDESDKEQLSEITSPEPKLLGGAPMPIRAVAAVPPLPPPFFRREDSSAGSGLSLVPPAAKPPIPPMSASDNASGRFCATMPPSGSGANLHSQAQQQARKARRCWSPELHRLFVAALHQLGGPQVATPKQIREVMKVDGLTNDEVKSHLQKYRLHNRRSPGVVAPVSQSVMLAGGLWAPPHQEQSSSQSGSPQGPLQFSGSGVAATVGGDSSSSDEDDKSEGYSRKYV

>ZmGLK45|GRMZM2G379656
MQLHRQFIAAVNSLGEKAVPKKILETMKVKHLTREQVASHLQKYRLHMRKVNQALHNDDDTPPSSSLPNESNILRTEFDGSLNPTYFDQDGCTEYSLPKDDLSSGSDCMLGERNNYSPQGFQDFRWDSDKQASETTYLWNFEADE

>ZmGLK46|GRMZM2G175827
MEARAVSALDLSLHISLPSSAAGSASPAPELGGGGGIGRGAQPPAGADPWRRLNGSTASTELSLSPPLWQQDVAAGDVLPCRRLRPAAPNHYSSTADATTFVPVTVPRLISFDAAAGAEDEAARARPIEGVPVYSSSRAARRPFLGAGAGEYHRQGHHPKAAGLYNRPCHSSSRPSSLRSTTTTTSPAVAPPAESSYLSPSAYHRMLSSTSRLRLQGVLADTLRGYGGHHHQQQHLDSLAAARYMPRFLASRRGMRAPRMRWTSSLHARFVHAVELLGGHERATPKSVLELMDVKDLTLAHVKSHLQMYRTVKSTDKPATTSSGGPPVDGGGDDDDLPSARRAQSSSSSPAGRRDGSSPQAFTRHRSAASSEGAASLAGGDDVECSSSADDSDCGRARSASSSRDQLLPPSAGSAGTLPSVGVSSSTTEDMEPAYRSVGLQQAPNHEMSCPPSLEFRLGRPIWNGAEH

>ZmGLK47|GRMZM2G060834
MELFPAHPDLQLQISPPPPATKPMELGFWKRALVDTTTSPATATAVAAATTATTATSHAFASSAPTSAVGYHHAAVGAHHHQVPVPVPAGSHSHSHLGLPLLHHTHPILPAAESGGVLRRPDLGSTRPIRGIPVYSTSQQPLPFLQSHPHYCCDAIAGAGHPRSPKAALRLAGAPAKRGARAPRMRWTTSLHARFVHAVELLGGHERATPKSVLELMDVKDLTLAHVKSHLQMYRTIKTTDHRPASASSYGQAGGAKTIIDIPDDDSSLFDLTNTTTTTSGSESSAQHSNPPDGSEHNGASTCALWCNASISGRGAACWFVRDKSRDATPGDIKSFEDVQSQSLDDDVSDLNLSAPFQVAAATMFGGGNKPNLDFTLGRI

>ZmGLK48|GRMZM5G887276
MTMVRTTMVGARERSGGVRQYNRSKVPRLRWTPDLHHCFVHAIHKLGGQDKATPKRVLQLMGVGGLTISHVKSHLQMYRNMRNDLGMQGTTMQLVHRAEEHVYGLGGMHMELCADTQRRQPQCGHDECDGPACCCIVVCRSPPPPKPGKEATTLFQRQLKSVFAMEEPNNSGAGRRREREEMDGSASPKRVLLRGGPGPGTCEGDGSPSPPSASGGLCWALATAAAGGYNSYMRMMQAAMGMAAGARAPPPRTLRHPPRHAETTVEPSRGPGIKRQAQMQSASARPGAQGGEHAAPALRPRSTSSSEQLITFSGFVVAQKQPPPPPPPCCSRDHPFEMVGTALIAHGASAEARCGLETPPRLPAVAEQAGGDPCWTSSAGSEDDHDEEEDGCSLSLSLATRSSRSSGDEGGRLSPTAATSWGSQISLDLSLSTL

>ZmGLK49|GRMZM2G168002
MASSLGVGGQQQGHGHGHGEARARLRWTRQLHDRFVLAVAQLGGADKATPKSVLRAMAVPGLTLYHLKRHLQKYRLVAVSRGVASPLGDSGDGTDERSSSSSENQPADECDDGTVAEPHGDSSRSVARMQRKLQEQIEVQRHLQLRIEAQGRYLQSVLRRAQEVLADHGLGSAAGAEAELASAVDTGSLSSSCCCSPTRRRSADSCVTSSSSEAESQAPVGGATWLHTCAGTRDCSVEQQPVQGEKSTFLQRHGAAEDGTSSEIDPNGNR

>ZmGLK50|GRMZM2G034563
MSGTTGGVVGVQTTAAAVPDLSLHISPPSPPPAGGVEALPEPRLLLGLGLGPGPGLELDDDDDAVATKKVDDDDDAAAAAREHNLHAQRLRLQLHQPSQTAHGFKKSSSGTAAGGGRRSSRAPRMRWTTALHAHFVHAVELLGGHERATPKSVLELMNVKDLTLAHVKSHLQMYRTVKGSTDRSCVAAAGHGGHAGDMVLLRRRGAGEGDGGYYDVPICNKNPVNTTVDPTFFNNNNSNITDRFALLH

>ZmGLK51|GRMZM2G398055
MREEEEASWFARGEEQQLLRPDELMPLTQTLITPHLAVAFDITTHGAGGTGAAGGAGAGPGAGGPDINGGGASSAAGSSGGGGGGGGDEPARTLKRPRLVWTPQLHKRFVDAVAHLGIKNAVPKTIMQLMSVDGLTRENVASHLQKYRLYLKRMQGLGGGGGGGGGGGAGGSHSSGSGTDAATEHLFATGPVPFLPPGHRAPAAADSYPPFSPMGGAHHHQHHQIGHFHHPATRPLAHYGGAAVGGFDHGFLSRVGPPAGPPGMHHRMVGGGAGMGMMAPASFADEMDLGSRGGGGSGSRRELTLFPTSGDH

>ZmGLK52|GRMZM2G124495
MNAKKIKLHDYHHCYGSPMCDPQLFPRAAAATTAGLSLHPGPGLVGSLPQRHGGGGGGWVHEEHTATTPRAAQGQGGCVVGSDAAAFFAAEELMMGTARFDSPLGGTTTALQELTAFAKGPPFGRPRPTTGGERERERLYPVDPLPLRDCAAVRTYYVRPQQRDGATEAPPSLELPFQRRQQQQVHGLFGDPSTGRLLGGGEPQAHSFPAHTLKQVPASTFVPAMEAPPGMQSLMDNPLSRSCSIIGAAATHAGSGNAAAPGQGAPSKTRIRWTQDLHERFVDCVNKLGGADKATPKGILKLMNSDGLTIYHIKSHLQKYRIAKYMPVSSTSEGKEKRAAAANDVQNLDPGTGMKITEALRVQLDVQRRLHEQLEIQRNLQLRIEAQGKKLQKMFEEQMKTSRTVMGPPQGADVAFIGAGEQEEEVEVEDAFDDVQLLAAVSSASVGYRDGGFQSKIS

>ZmGLK53|GRMZM2G052544
MFPSKKATSSAAAAAAAVSSNDSRQQAMCVQADSGSGLVLTTDPKPRLRWTVELHERFVDAVTQLGGPDKATPKTIMRVMGVKGLTLYHLKSHLQKFRLGKQPHKEFNEHSVKDAAAAMEMQRNAASSSGMMGRSMNDRSVHMNEAIRMQMEVQRRLHEQLEVQRHLQMRIEAQGKYMQSILEKAYQTIATGDLAACSPVAAGYKSLLGNPQAMLDVCSLKDMAPSMGFPSLQDLHMYGGGGGHCLDLQQQMERPMEAFFASCDIGSLAKKRPVSPYADDDGGKSPMLWGEDDEGKGIVDHFQMAPPMMDAAGIDVMDSIADVYGDAKHMTMSSDSTGSKGGGFDVRLERPSLRRPHMGGSPSVLGGGQTRNLSYG

>ZmGLK54|GRMZM2G074908
MKDDDDDGGAGSGARGRVLESEHGLPTRGPAHDPTAPVPLSSSSSTQRRDRPAHDPTAPAPSSSSSSIRRRDMKDDDDGGAGSGACGRVLEWEHGLPTAEELTPVSHPLIPPALAAAFGIDVPRTAFPSSAFDSPALARKPPNTRLSLGCYGEDDDEKEEEGKSEVAAYTTGACGGGKSEDAASASGACRGGRAEKKARIAWTPELHNRFVAAVEHLGDKGAVPKAIVRLMNVEGLTRENVASHLQKYRIYLKQQARSPAGPQPPPAYSPSDSRPQQPSDTSTRSTCDIEKLERDKEFWALVAN

>ZmGLK55|GRMZM2G123308
MELFPSQPDLSLQIGLPASATPHDHHHGAALSARFLAAAAGGGGNGIPGNPAVAMAPSLQLPMPMPLPMPMPMPPNAAAAAGAAGGLYYHPDAAAMLRPIRGVPLYQHPHTHAVPPTFPPHAAGAAGPCFCEPCHVAAGAWRRAGCGVGTRVVAGFPTAAKRAARAPRMRWTSTLHARFVHAVELLGGHERATPKSVLELMDVKDLTLAHVKSHLQMYRTVKNTERPAASSDLADGFENGSAGEICDDNSLDLHGAGRPESGAARHGRLAACNDHGSSTGAHGALWNSSSREDWTGFPSESNTGRMSMHSRSLKDQTMQSKSLEILSDMNSSCVSETTSCASELNLEFTLGPRIRH

>ZmGLK56|GRMZM2G067702
MGEEAVDDYELHMVCYGSDEDERVMEWESGLPGADELTPLSQPLVPPGLAAAFRIPPEPGRTLLDLHRASEATVARLRRAPPSSPGTSSSPHGHQEARGGEGADSAAATTTNSNRRPRLVWTPQLHKRFVDVVAHLGIKKAVPKTIMELMNVEGLTRENVASHLQKYRLYVKRMRGQGPSPSDHIFAPTPVHGVAVGMVPMVSGQAYHYLYNGGGGGDR

>ZmGLK57|GRMZM2G026833
MLAVSPSPVRCADAEECGGGGASKEMEETAVGPVSDSDLDFDFTVDDIDFGDFFLRLDDGDDALPGLEVDPAEIVFADFEAIATAGGDGGVTDQEVPSVLPFADAAHIGAVDPCCGVLGEDNDAACADVEEGKGECDHADEVAAAGNNNSDSGEAGCGGAFAGEKSPSSTASSSQEAESRRKVSKKHSQGKKKAKVDWTPELHRRFVQAVEELGIDKAVPSRILEIMGIDSLTRHNIASHLQKYRSHRKHMLAREVEAATWTTHRRPMYAAPSGAVKRPDSNAWTVPTIGFPPPAGTPPRPVQHFGRPLHVWGHPSPTPAVESPRVPMWPRHLAPRAPPPPPWAPPPPADPASFWHHAYMRGPAAHMPDQVAVTPCVAVPMAAARFPAPHVRGSLPWPPPMYRPLVPPALAGKSQQDALFQLQIQPSSESIDAAIGDVLTKPWLPLPLGLKPPSVDSVMGELQRQGVANVPQACG

>ZmGLK58|GRMZM2G117854
MMYHAKNFSVPFAPQRAQDNEHASNIGGIGGPNISNPANPVGSGKQRLRWTSDLHNRFVDAIAQLGGPDRATPKGVLTVMGVPGITIYHVKSHLQKYRLAKYIPDSPAEGSKDEKKDSSDSLSNTDSAPGLQINEALKMQMEVQKRLHEQLEVQRQLQLRIEAQGRYLQMIIEEQQKLGGSIKASEDQKLSDSPPSLDDYPESMQPSPKKPRIDALSPDSERDTTQPEFESHLIGPWDHGIAFPVEEFKAGPAMSKS

>ZmGLK59|AC155434.2_FG005
MYHQQQLHTHNQHLSSSRPGLPPEKQFLLHGAGGGGGGGDAGLVLSTDAKPRLKWTPELHERFVEAVHQLGGPDKATPKTIMRLMGIPGLTLYHLKSHLQKYRLSKNLQAQAHTASAKNALVGCRTGADNALCQGSASPPPPPPPPHLNLEPPQINRSMHISEALQMQIEVQRRLHEQLEVQRHLQLRIEAQGKYLQSVLEKAQEALAKQSGGADETTTTTQQQQQLLLPDLISRATATRRGNVQQEHLHQQHHLGGDGSVDSCLTACEGSRCQRERDQDLLSIGLSSAPPPTPTPSRGYNDRGGGGSASCEEFLQFLDEPSRRGAGGGGSSDEQQELDLSISGGRSNPRPRGSQSQRIDLNGSSWN
